# Supplementary material for: Comparative Transcriptomic Analysis Reveals the Immunosuppressive Targets of Mesalazine in Dextran Sulfate Sodium-Induced Ulcerative Colitis
Source: Front Genet. 2021 Aug 11;12:698983. doi: 10.3389/fgene.2021.698983 (PMC8386351; doi:10.3389/fgene.2021.698983)
Supplement: Supplementary file 1 [file Table_1.XLSX]

## Sheet: inflammation
GO ID	Description	adjusted p-value	number of gene	gene ID
GO:0050727	regulation of inflammatory response	5.64514e-32	90	S100a8/S100a9/Il1rl1/Il6/Mmp8/Serpine1/Il1b/Ctla2a/Ptgs2/Il1r2/Apod/Il1r1/Sema7a/C3/Fcgr3/Per1/Osm/Fcgr2b/Cdh5/Tnfsf11/Ggt1/Fcer1g/Il33/Tgm2/Nlrp3/Foxf1/Ednra/Ier3/Tarm1/Cd200/Tnf/Aoah/Alox5ap/Fcgr1/Calcrl/Ccl3/Acod1/Serping1/Siglece/Adam8/Socs3/Zc3h12a/Ets1/Gprc5b/Cfh/Mefv/Ager/Nos2/Apoe/Fabp4/Ednrb/A2m/Tac1/Foxp3/Wnt5a/Il10/Il2ra/Sirpa/Cd55/Tnfaip6/Gpx2/Ccr7/Ccr2/Trpv4/Apoa1/Rora/Bst1/Ffar4/Tlr…
GO:0002526	acute inflammatory response	4.53683e-19	42	Il6/Serpina3n/Cxcr2/Saa3/Il1b/Ptgs2/Hp/Cxcl1/Orm2/Trem1/C3/Fcgr3/Fcgr2b/Il1a/Tnfsf11/Fcer1g/Nlrp3/Tnf/Alox5ap/Vnn1/Fcgr1/Serping1/Cd163/Adam8/Fn1/Cfh/Ednrb/A2m/Tac1/Nupr1/Icam1/Cd55/Bdkrb2/Ccr7/Ccr5/Adora1/Lbp/Cnr1/F3/Cd6/C6/Il20rb
GO:0050729	positive regulation of inflammatory response	6.21946e-14	37	S100a8/S100a9/Il1rl1/Il6/Mmp8/Serpine1/Il1b/Ptgs2/C3/Fcgr3/Osm/Tnfsf11/Fcer1g/Il33/Tgm2/Ednra/Tarm1/Tnf/Alox5ap/Fcgr1/Ccl3/Adam8/Ets1/Gprc5b/Ager/Fabp4/Tac1/Wnt5a/Ccr7/Ccr2/Trpv4/Tlr2/Ccr5/Lbp/Gpsm3/Cnr1/Cd6
GO:0002673	regulation of acute inflammatory response	6.08383e-13	25	Il6/Il1b/Ptgs2/C3/Fcgr3/Fcgr2b/Tnfsf11/Fcer1g/Nlrp3/Tnf/Alox5ap/Fcgr1/Serping1/Adam8/Cfh/Ednrb/A2m/Tac1/Cd55/Ccr7/Ccr5/Adora1/Cnr1/C6/Il20rb
GO:0050728	negative regulation of inflammatory response	1.10892e-12	37	Ctla2a/Il1r2/Apod/Fcgr2b/Cdh5/Nlrp3/Foxf1/Ier3/Cd200/Aoah/Calcrl/Acod1/Siglece/Socs3/Zc3h12a/Ets1/Mefv/Ager/Apoe/Foxp3/Il10/Il2ra/Sirpa/Tnfaip6/Gpx2/Apoa1/Rora/Ffar4/Adora1/Gata3/Hgf/Pbk/Adora2a/Tnfaip8l2/Il22/Slamf8/Il20rb
GO:0002675	positive regulation of acute inflammatory response	1.14643e-08	15	Il6/Il1b/Ptgs2/C3/Fcgr3/Tnfsf11/Fcer1g/Tnf/Alox5ap/Fcgr1/Adam8/Tac1/Ccr7/Ccr5/Cnr1
GO:0002523	leukocyte migration involved in inflammatory response	1.91625e-07	10	S100a8/S100a9/Ccl2/Itgam/Ppbp/Adam8/Itgb2/Lbp/Slamf8/Jam3
GO:0002532	production of molecular mediator involved in inflammatory response	5.11043e-07	19	Serpine1/Il1r2/Apod/Per1/Fcer1g/Tarm1/Alox5ap/Zc3h12a/Mefv/Nos2/Cd300a/Il4ra/Sirpa/Lbp/Gpsm3/P2rx1/Slc7a2/Cd6/Slamf8
GO:0002437	inflammatory response to antigenic stimulus	7.40413e-07	17	Cxcr2/C3/Fcgr3/Fcgr2b/Fcer1g/Tnf/Fcgr1/Il5ra/Il10/Icam1/Il2ra/Bdkrb2/Gpx2/Ccr7/Cnr1/Cd6/Il20rb
GO:0002438	acute inflammatory response to antigenic stimulus	8.95903e-07	12	Cxcr2/C3/Fcgr3/Fcgr2b/Fcer1g/Fcgr1/Icam1/Bdkrb2/Ccr7/Cnr1/Cd6/Il20rb
GO:0090594	inflammatory response to wounding	1.01174e-05	7	Timp1/Hmox1/Il1a/Ager/Clec10a/F2r/Ccr2
GO:0002861	regulation of inflammatory response to antigenic stimulus	3.62259e-05	11	C3/Fcgr3/Fcgr2b/Fcer1g/Tnf/Fcgr1/Il10/Gpx2/Ccr7/Cnr1/Il20rb
GO:0150076	neuroinflammatory response	0.000105408	11	Mmp8/Fpr2/Il33/Cd200/Ager/Tlr2/Tlr8/Tlr7/Adora2a/Agt/Aif1
GO:0002864	regulation of acute inflammatory response to antigenic stimulus	0.000161112	8	C3/Fcgr3/Fcgr2b/Fcer1g/Fcgr1/Ccr7/Cnr1/Il20rb
GO:0002863	positive regulation of inflammatory response to antigenic stimulus	0.000577499	7	C3/Fcgr3/Fcer1g/Tnf/Fcgr1/Ccr7/Cnr1
GO:1900015	regulation of cytokine production involved in inflammatory response	0.000633959	10	Il1r2/Apod/Per1/Tarm1/Zc3h12a/Mefv/Nos2/Sirpa/Gpsm3/Cd6
GO:0002866	positive regulation of acute inflammatory response to antigenic stimulus	0.00098818	6	C3/Fcgr3/Fcer1g/Fcgr1/Ccr7/Cnr1
GO:0002534	cytokine production involved in inflammatory response	0.00109548	10	Il1r2/Apod/Per1/Tarm1/Zc3h12a/Mefv/Nos2/Sirpa/Gpsm3/Cd6
GO:0002544	chronic inflammatory response	0.00140856	6	Gja1/Tnf/Vnn1/Cebpb/Foxp3/Il10
GO:0002269	leukocyte activation involved in inflammatory response	0.001864	8	Mmp8/Fpr2/Il33/Ager/Tlr2/Tlr8/Tlr7/Aif1
GO:1900016	negative regulation of cytokine production involved in inflammatory response	0.00657328	5	Il1r2/Apod/Zc3h12a/Mefv/Sirpa
GO:0006925	inflammatory cell apoptotic process	0.0125717	6	Il6/Cxcr2/Fcgr2b/Ccr5/Hcar2/Slc7a11
GO:0002674	negative regulation of acute inflammatory response	0.0207951	4	Fcgr2b/Nlrp3/Adora1/Il20rb
GO:0002862	negative regulation of inflammatory response to antigenic stimulus	0.0327412	4	Fcgr2b/Il10/Gpx2/Il20rb
