# Supplementary material for: Comparative Transcriptomic Analysis Reveals the Immunosuppressive Targets of Mesalazine in Dextran Sulfate Sodium-Induced Ulcerative Colitis
Source: Front Genet. 2021 Aug 11;12:698983. doi: 10.3389/fgene.2021.698983 (PMC8386351; doi:10.3389/fgene.2021.698983)
Supplement: Supplementary file 2 [file Table_2.XLSX]

## Sheet: KEGG
KEGG ID	Description	adjusted p-value	number of gene	gene ID
mmu04060	Cytokine-cytokine receptor interaction	1.03443e-18	76	Cxcl5/Il1rl1/Il6/Cxcl2/Csf3/Cxcr2/Inhbb/Il11/Il1b/Il19/Cxcl1/Il1r2/Osmr/Il1r1/Cxcl3/Csf3r/Ccl2/Osm/Tnfrsf9/Il1a/Tnfsf11/Il33/Ppbp/Cxcl13/Bmp3/Bmp7/Inhba/Tnf/Ccr1/Ccl11/Il5ra/Ccl3/Csf2rb2/Csf2rb/Pf4/Ccl8/Il18rap/Cxcl12/Bmpr2/Ackr3/Il6st/Tgfb1/Cxcl16/Tgfbr1/Il4ra/Cd4/Ifnar2/Il34/Ccl4/Csf1r/Il10ra/Il10/Tnfrsf11b/Il2ra/Il13ra2/Ccr7/Ccr2/Ccr5/Bmp5/Tnfrsf12a/Gm10591/Cxcr4/Cntfr/Il7r/Gm13304/Clcf1/Il18r…
mmu04061	Viral protein interaction with cytokine and cytokine receptor	4.82921e-14	36	Cxcl5/Il6/Cxcl2/Cxcr2/Il19/Cxcl1/Cxcl3/Ccl2/Ppbp/Cxcl13/Tnf/Ccr1/Ccl11/Ccl3/Pf4/Ccl8/Il18rap/Cxcl12/Ackr3/Il6st/Il34/Ccl4/Csf1r/Il10ra/Il10/Il2ra/Ccr7/Ccr2/Ccr5/Gm10591/Cxcr4/Gm13304/Il18r1/Il2rb/Il20rb/Ccl21a
mmu04610	Complement and coagulation cascades	7.6224e-13	34	Serpine1/Plaur/C3/Bdkrb1/Plau/Plat/Fga/F10/C1qa/Itgam/Fgg/C1s1/C4b/F13a1/C1qb/Vwf/Serping1/Cfh/C1qc/C1ra/A2m/Pros1/Itgb2/C7/Cd55/Bdkrb2/F2rl3/F2r/C1rb/Itgax/Thbd/F3/C6/C3ar1
mmu05144	Malaria	1.20956e-09	23	Il6/Csf3/Hbb-bs/Thbs1/Hba-a2/Hba-a1/Il1b/Hbb-bt/Ccl2/Selp/Sele/Vcam1/Pecam1/Tnf/Cd36/Tgfb1/Itgb2/Il10/Icam1/Gypc/Tlr2/Hgf/Klrb1b
mmu04151	PI3K-Akt signaling pathway	4.98598e-09	66	Il6/Csf3/Thbs1/Ereg/Osmr/Col4a1/Tnc/Csf3r/Col4a2/Lamb1/Osm/Lamc1/Lama1/Pdgfra/Pgf/Creb3l3/Lama4/Nos3/Flt1/Nr4a1/Spp1/Fgf7/Vwf/Itgb8/Fn1/Igf1/Angpt1/Itga5/Fgfr1/Col6a2/Efna5/Phlpp2/Il4ra/Col6a4/Pdgfrb/Pdgfc/Ifnar2/Col6a1/Ddit4/Angpt2/Csf1r/Nras/Il2ra/Gng2/Kdr/Col1a2/Lama5/Myb/F2r/Ppp2r2b/Pdgfb/Col1a1/Fgfr3/Tlr2/Sgk1/Pik3r6/Hgf/Itgb3/Pik3r5/Col4a4/Il7r/Creb5/Pik3ap1/Il2rb/Gng4/Klk1b4
mmu05146	Amoebiasis	2.61681e-08	30	Il6/Cxcl2/Il1b/Cxcl1/Il1r2/Il1r1/Col4a1/Cxcl3/Col4a2/Lamb1/Lamc1/Lama1/Itgam/Tnf/Arg2/Lama4/Arg1/Fn1/Hspb1/Nos2/Tgfb1/Itgb2/Il10/Col1a2/Lama5/Col3a1/Col1a1/Tlr2/Serpinb6b/Col4a4
mmu04933	AGE-RAGE signaling pathway in diabetic complications	2.61681e-08	29	Il6/Serpine1/Il1b/Col4a1/Ccl2/Col4a2/Sele/Il1a/Vcam1/Mmp2/Tnf/Nos3/Nox1/Fn1/Ager/Egr1/Tgfb1/Tgfbr1/Nras/Icam1/Col1a2/Col3a1/Col1a1/Cybb/Thbd/Col4a4/F3/Agt/Plcd3
mmu04512	ECM-receptor interaction	8.92432e-08	26	Thbs1/Col4a1/Tnc/Col4a2/Lamb1/Lamc1/Lama1/Frem1/Lama4/Spp1/Vwf/Itgb8/Fn1/Cd36/Itga5/Col6a2/Col6a4/Col6a1/Col1a2/Lama5/Hmmr/Col1a1/Itgb3/Npnt/Col4a4/Sv2c
mmu04514	Cell adhesion molecules	2.63498e-07	38	Selp/Sele/Cdh5/Vcam1/Itgam/Pecam1/Ctla4/Esam/Icos/Vcan/Itgb8/Vsir/Madcam1/Cd4/Cldn4/Nlgn2/Cd80/Itgb2/Icam1/Cd86/Sell/H2-Q10/Selplg/Tigit/Cadm1/Pdcd1/Cldn5/Ntng1/Ntng2/Jam2/Cldn1/Cadm3/Cd6/Siglec1/Jam3/Vtcn1/Cd34/Nfasc
mmu05418	Fluid shear stress and atherosclerosis	3.1404e-07	34	Il1b/Il1r2/Il1r1/Mmp9/Ccl2/Dusp1/Sele/Plat/Hmox1/Il1a/Cdh5/Vcam1/Mmp2/Pecam1/Gstm3/Tnf/Nos3/Nox1/Klf2/Bmpr2/Gsta4/Icam1/Kdr/Cav1/Pdgfb/Trpv4/Gstm6/Rac2/Gsta3/Itgb3/Thbd/Gm3776/Gstm7/Ncf1
mmu05323	Rheumatoid arthritis	1.16142e-06	24	Cxcl5/Il6/Mmp3/Cxcl2/Il11/Il1b/Cxcl1/Cxcl3/Ccl2/Il1a/Tnfsf11/Tnf/Ctla4/Flt1/Ccl3/Ctsk/Cxcl12/Angpt1/Tgfb1/Cd80/Itgb2/Icam1/Cd86/Tlr2
mmu04380	Osteoclast differentiation	1.38159e-06	30	Il1b/Il1r1/Fcgr3/Fcgr2b/Il1a/Tnfsf11/Lilrb4a/Fcgr4/Tnf/Pirb/Fcgr1/Trem2/Tyrobp/Ctsk/Nox1/Socs3/Tgfb1/Tgfbr1/Spi1/Ifnar2/Csf1r/Tnfrsf11b/Sirpa/Itgb3/Lcp2/Sirpb1b/Fyn/Fosl1/Ncf4/Ncf1
mmu04974	Protein digestion and absorption	1.39665e-06	27	Col18a1/Cpa3/Col4a1/Col4a2/Gm2663/Kcne3/Col15a1/Col5a2/Atp1b2/Xpnpep2/Col13a1/Col6a2/Eln/Col5a1/Col6a4/Col5a3/Col6a1/Col12a1/Slc36a2/Col23a1/Col1a2/Col3a1/Col1a1/Slc36a4/Col4a4/Col24a1/Col16a1
mmu04640	Hematopoietic cell lineage	1.81796e-05	23	Il6/Csf3/Il11/Il1b/Il1r2/Il1r1/Csf3r/Il1a/Itgam/Tnf/Cd33/Fcgr1/Il5ra/Cd36/Itga5/Il4ra/Cd4/Csf1r/Il2ra/Cd55/Itgb3/Il7r/Cd34
mmu05133	Pertussis	3.15502e-05	20	Cxcl5/Il6/Il1b/C3/Il1a/C1qa/Itgam/Nlrp3/Tnf/C1s1/C4b/C1qb/Serping1/Itga5/C1qc/Nos2/C1ra/Itgb2/Il10/C1rb
mmu04062	Chemokine signaling pathway	5.47039e-05	35	Cxcl5/Cxcl2/Cxcr2/Cxcl1/Cxcl3/Ccl2/Ppbp/Cxcl13/Ccr1/Ccl11/Ccl3/Grk3/Pf4/Ccl8/Cxcl12/Prex1/Arrb2/Cxcl16/Ccl4/Adcy4/Nras/Gng2/Ccr7/Ccr2/Ccr5/Rac2/Pik3r6/Gm10591/Cxcr4/Pik3r5/Gm13304/Gng4/Ncf1/Fgr/Ccl21a
mmu05150	Staphylococcus aureus infection	6.92514e-05	26	Fpr2/Fpr1/Selp/C3/Fcgr3/Fcgr2b/C1qa/Itgam/Fgg/Fcgr4/C1s1/Fcgr1/C4b/C1qb/Cfh/C1qc/Ptafr/C1ra/Itgb2/Il10/Icam1/C1rb/Selplg/Krt14/Krt23/C3ar1
mmu05143	African trypanosomiasis	8.68801e-05	13	Il6/Hbb-bs/Hba-a2/Hba-a1/Il1b/Hbb-bt/Sele/Vcam1/Tnf/Lama4/Il10/Icam1/Apoa1
mmu05140	Leishmaniasis	9.47407e-05	18	Il1b/Ptgs2/Marcksl1/C3/Fcgr3/Il1a/Itgam/Fcgr4/Tnf/Fcgr1/Nos2/Tgfb1/Itgb2/Il10/Tlr2/Cybb/Ncf4/Ncf1
mmu05321	Inflammatory bowel disease	0.000275632	16	Il6/Il1b/Il1a/Tnf/Il18rap/Tgfb1/Il4ra/Foxp3/Il10/Rora/Tlr2/Gata3/Stat4/Maf/Il18r1/Il22
mmu04510	Focal adhesion	0.000302024	34	Thbs1/Col4a1/Tnc/Col4a2/Lamb1/Lamc1/Lama1/Pdgfra/Pgf/Lama4/Flt1/Spp1/Vwf/Itgb8/Fn1/Igf1/Itga5/Col6a2/Col6a4/Pdgfrb/Pdgfc/Col6a1/Kdr/Cav1/Col1a2/Lama5/Pdgfb/Parvb/Col1a1/Rac2/Hgf/Itgb3/Col4a4/Fyn
mmu04657	IL-17 signaling pathway	0.000324392	20	S100a8/S100a9/Cxcl5/Il6/Mmp13/Mmp3/Cxcl2/Csf3/Lcn2/Il1b/Ptgs2/Cxcl1/Mmp9/Cxcl3/Ccl2/Tnf/Ccl11/Cebpb/Fosl1/Mapk15
mmu04630	JAK-STAT signaling pathway	0.000738152	29	Il6/Csf3/Il11/Il19/Osmr/Csf3r/Osm/Pdgfra/Gfap/Il5ra/Csf2rb2/Csf2rb/Socs3/Il6st/Il4ra/Pdgfrb/Ifnar2/Il10ra/Il10/Il2ra/Il13ra2/Pdgfb/Stat4/Cntfr/Il7r/Il22/Il2rb/Il20rb/Aox1
mmu04010	MAPK signaling pathway	0.000904161	43	Ereg/Il1b/Il1r1/Dusp1/Il1a/Pdgfra/Pgf/Hspa2/Tnf/Flt1/Hspa1a/Nr4a1/Fgf7/Igf1/Angpt1/Fgfr1/Hspb1/Hspa1b/Efna5/Arrb2/Tgfb1/Stmn1/Tgfbr1/Pdgfrb/Pdgfc/Angpt2/Csf1r/Nras/Cacna2d1/Kdr/Ptpn5/Pdgfb/Dusp2/Fgfr3/Rac2/Map3k8/Hgf/Cacng7/Cacna1e/Map3k6/Pla2g4c/Rps6ka6/Klk1b4
mmu04611	Platelet activation	0.00124973	23	Fga/Fcer1g/Fgg/Nos3/Vwf/Ptgs1/Adcy4/Gucy1b1/Col1a2/Ptgir/F2rl3/F2r/Col3a1/Col1a1/Pik3r6/P2ry12/Itgb3/Lcp2/Pik3r5/Fyn/Fermt3/P2rx1/Pla2g4c
mmu04670	Leukocyte transendothelial migration	0.00155104	22	Mmp9/Cdh5/Vcam1/Itgam/Mmp2/Pecam1/Msn/Esam/Cxcl12/Cldn4/Itgb2/Icam1/Rac2/Cxcr4/Cybb/Cldn5/Jam2/Cldn1/Rassf5/Jam3/Ncf4/Ncf1
mmu04015	Rap1 signaling pathway	0.00196095	33	Thbs1/Fpr1/Itgam/Pdgfra/Pgf/Flt1/Fgf7/Igf1/Angpt1/Fgfr1/Efna5/Pdgfrb/Pdgfc/Angpt2/Adcy4/Itgb2/Csf1r/Nras/Kdr/F2rl3/F2r/Pdgfb/Fgfr3/Rac2/Hgf/Itgb3/Lcp2/Adora2a/Arap3/Cnr1/Rassf5/Pfn2/Klk1b4
mmu04064	NF-kappa B signaling pathway	0.0020404	20	Cxcl2/Il1b/Ptgs2/Cxcl1/Il1r1/Cxcl3/Plau/Tnfsf11/Vcam1/Tnf/Cxcl12/Bcl2a1b/Ccl4/Bcl2a1a/Bcl2a1d/Icam1/Gm10591/Lbp/Gm13304/Ccl21a
mmu04668	TNF signaling pathway	0.0020404	21	Cxcl5/Il6/Mmp3/Cxcl2/Il1b/Ptgs2/Cxcl1/Mmp9/Cxcl3/Ccl2/Sele/Vcam1/Creb3l3/Tnf/Cebpb/Socs3/Mmp14/Icam1/Map3k8/Creb5/Il18r1
mmu05134	Legionellosis	0.00230761	14	Il6/Cxcl2/Il1b/Cxcl1/Cxcl3/C3/Itgam/Hspa2/Tnf/Hspa1a/Hspa1b/Bnip3/Itgb2/Tlr2
mmu04145	Phagosome	0.00232074	29	Thbs1/Olr1/Marco/C3/Fcgr3/Fcgr2b/Msr1/Itgam/Clec7a/Fcgr4/Colec12/Mrc1/Fcgr1/Cd36/Itga5/Mrc2/C1ra/Itgb2/Tubb3/Nos1/C1rb/H2-Q10/Tlr2/Itgb3/Cybb/Pla2r1/Coro1a/Ncf4/Ncf1
mmu05152	Tuberculosis	0.00424311	28	Il6/Il1b/Sphk1/C3/Fcgr3/Clec4e/Fcgr2b/Il1a/Fcer1g/Itgam/Clec7a/Fcgr4/Tnf/Mrc1/Fcgr1/Cebpb/Mrc2/Nos2/Tgfb1/Itgb2/Il10ra/Il10/Card9/Itgax/Tlr2/Lbp/Pla2r1/Coro1a
mmu04926	Relaxin signaling pathway	0.00450148	22	Mmp13/Mmp9/Col4a1/Col4a2/Mmp2/Creb3l3/Nos3/Nos2/Arrb2/Tgfb1/Ednrb/Tgfbr1/Adcy4/Nras/Gng2/Nos1/Col1a2/Col3a1/Col1a1/Col4a4/Creb5/Gng4
mmu05202	Transcriptional misregulation in cancer	0.00699259	32	Il6/Mmp3/Il1r2/Mmp9/Etv4/Plau/Plat/Itgam/Flt1/Fcgr1/Cebpb/Igfbp3/Igf1/Bcl2a1b/Erg/Spi1/Runx1/Bcl2a1a/Bcl2a1d/Csf1r/Nupr1/Rel/Zbtb16/Cd86/Fli1/Zeb1/Prom1/Ccna2/Maf/Runx2/Nr4a3/Il2rb
mmu05205	Proteoglycans in cancer	0.00703642	30	Thbs1/Mmp9/Plaur/Plau/Mmp2/Msn/Dcn/Tnf/Twist2/Timp3/Fzd1/Fn1/Igf1/Itga5/Fgfr1/Tgfb1/Fzd4/Nras/Wnt5a/Kdr/Hcls1/Cav1/Col1a2/Lum/Col1a1/Tlr2/Twist1/Hgf/Itgb3/Wnt11
mmu04350	TGF-beta signaling pathway	0.00976572	17	Inhbb/Thbs1/Grem1/Nbl1/Fst/Dcn/Bmp7/Inhba/Tnf/Ltbp1/Bmpr2/Chrd/Tgfb1/Tgfbr1/Bmp5/Fbn1/Bmp8b
mmu04020	Calcium signaling pathway	0.0112403	33	Sphk1/Bdkrb1/Tacr1/Pdgfra/Ednra/Nos3/Flt1/Fgf7/Fgfr1/Ptafr/Ret/Pde1a/Nos2/Ednrb/Pdgfrb/Pdgfc/Adcy4/Htr4/Kdr/Bdkrb2/Nos1/F2r/Htr7/Pdgfb/Fgfr3/Hgf/Cxcr4/Adora2a/P2rx1/Cacna1e/Avpr1a/Plcd3/Klk1b4
mmu05145	Toxoplasmosis	0.019184	18	Lamb1/Lamc1/Lama1/Hspa2/Tnf/Lama4/Hspa1a/Nos2/Hspa1b/Tgfb1/Il10ra/Il10/Lama5/Tlr2/Ccr5/Pik3r6/Pik3r5/Igtp
mmu05142	Chagas disease	0.0220382	17	Il6/Serpine1/Il1b/Ccl2/C3/C1qa/Tnf/C1qb/Ccl3/C1qc/Nos2/Tgfb1/Tgfbr1/Il10/Bdkrb2/Ppp2r2b/Tlr2
mmu04072	Phospholipase D signaling pathway	0.0250034	22	Cxcr2/Sphk1/Fcer1g/Pdgfra/Plpp3/Cyth3/Pdgfrb/Pdgfc/Adcy4/Nras/F2r/Pdgfb/Dnm1/Pik3r6/Pik3r5/Grm7/Cyth4/Fyn/Agt/Avpr1a/Pla2g4c/Dnm3
mmu05215	Prostate cancer	0.0336252	16	Mmp3/Il1r2/Mmp9/Plau/Plat/Pdgfra/Creb3l3/Igf1/Fgfr1/Erg/Pdgfrb/Pdgfc/Nras/Pdgfb/Zeb1/Creb5
mmu04620	Toll-like receptor signaling pathway	0.0362466	16	Il6/Il1b/Tnf/Spp1/Ccl3/Ctsk/Ifnar2/Ccl4/Cd80/Cd86/Tlr2/Tlr8/Tlr7/Map3k8/Lbp/Irf5
mmu04672	Intestinal immune network for IgA production	0.0376435	9	Il6/Icos/Cxcl12/Tgfb1/Madcam1/Cd80/Il10/Cd86/Cxcr4
