# Supplementary material for: Comparative Transcriptomic Analysis Reveals the Immunosuppressive Targets of Mesalazine in Dextran Sulfate Sodium-Induced Ulcerative Colitis
Source: Front Genet. 2021 Aug 11;12:698983. doi: 10.3389/fgene.2021.698983 (PMC8386351; doi:10.3389/fgene.2021.698983)
Supplement: Supplementary file 3 [file Table_3.XLSX]

## Sheet: immune
GO ID	Description	adjusted p-value	number of gene	gene ID
GO:0050900	leukocyte migration	7.42119e-40	101	S100a8/S100a9/Retnlg/Cxcl5/Cxcl2/Cxcr2/Serpine1/Thbs1/Il1b/Fpr2/Cxcl1/Apod/Grem1/Il1r1/Mmp9/Lgmn/Cxcl3/Csf3r/Pla2g7/Ccl2/Trem1/Dusp1/Selp/Bdkrb1/Fcgr3/Sele/Cyp7b1/Tacr1/Il1a/Tnfsf11/Nbl1/Fcer1g/Vcam1/Il33/Itgam/Plvap/Ppbp/Cxcl13/S1pr1/Ednra/Pecam1/Msn/Pgf/Jaml/Tnf/Flt1/Ccr1/Spp1/Ccl11/Ccl3/Pde4b/Ch25h/Pf4/Adam8/Ccl8/Cxcl12/Ptafr/Trpm2/Prex1/Emilin1/Cd300a/Tgfb1/Cxcl16/Ednrb/Spns2/Madcam1/Cmklr1/C…
GO:0097529	myeloid leukocyte migration	1.01185e-29	68	S100a8/S100a9/Retnlg/Cxcl5/Cxcl2/Cxcr2/Serpine1/Thbs1/Il1b/Fpr2/Cxcl1/Grem1/Il1r1/Lgmn/Cxcl3/Csf3r/Pla2g7/Ccl2/Trem1/Dusp1/Fcgr3/Il1a/Tnfsf11/Nbl1/Fcer1g/Itgam/Ppbp/Cxcl13/Ednra/Pecam1/Pgf/Jaml/Flt1/Ccr1/Spp1/Ccl11/Ccl3/Pde4b/Pf4/Adam8/Ccl8/Cxcl12/Prex1/Emilin1/Cd300a/Ednrb/Cmklr1/Ccl4/Mmp14/Itgb2/Sirpa/Ccr7/Rarres2/Pdgfb/Sell/Ccr2/Trpv4/Bst1/Rac2/P2ry12/Lbp/Dysf/Aif1/Slamf8/Nckap1l/Jam3/Ccl21a/C…
GO:0030595	leukocyte chemotaxis	3.62605e-28	68	S100a8/S100a9/Retnlg/Cxcl5/Cxcl2/Cxcr2/Serpine1/Thbs1/Il1b/Fpr2/Cxcl1/Grem1/Lgmn/Cxcl3/Csf3r/Pla2g7/Ccl2/Trem1/Dusp1/Fcgr3/Cyp7b1/Tnfsf11/Nbl1/Fcer1g/Itgam/Ppbp/Cxcl13/S1pr1/Ednra/Pgf/Jaml/Flt1/Ccr1/Spp1/Ccl11/Ccl3/Pde4b/Ch25h/Pf4/Adam8/Ccl8/Cxcl12/Trpm2/Prex1/Cxcl16/Ednrb/Cmklr1/Ccl4/Itgb2/Wnt5a/Ccr7/Rarres2/Pdgfb/Sell/Ccr2/Trpv4/Bst1/Rac2/Lbp/Gpsm3/Dysf/Aif1/Coro1a/Slamf8/Nckap1l/Jam3/Ccl21a/C3…
GO:0007159	leukocyte cell-cell adhesion	4.18482e-25	79	S100a8/S100a9/Il6/Olr1/Il1b/Ccl2/Selp/Sele/Tnfsf11/Vcam1/Itgam/Nlrp3/Lrrc32/Pecam1/Msn/Bmp7/Tarm1/Tnf/Ctla4/Arg2/Vnn1/Arg1/Icos/Gpnmb/Cebpb/Adam8/Cxcl12/Igf1/Zc3h12a/Ets1/Itga5/Hlx/Ptafr/Ager/Hsph1/Il6st/Vsir/Cd300a/Tgfb1/Havcr2/Il4ra/Madcam1/Cd4/Runx1/Cd80/Itgb2/Foxp3/Ccdc88b/Icam1/Il2ra/Sirpa/Zbtb16/Cd244a/Ptpn22/Cav1/Ccr7/Myb/Cd86/Sell/Ccr2/Rac2/Selplg/Pik3r6/Gata3/Tigit/Lag3/Il7r/Adora2a/Tnfa…
GO:0002685	regulation of leukocyte migration	2.02755e-24	60	Cxcr2/Serpine1/Thbs1/Il1b/Fpr2/Apod/Grem1/Il1r1/Mmp9/Lgmn/Pla2g7/Ccl2/Dusp1/Selp/Bdkrb1/Sele/Tacr1/Il1a/Nbl1/Il33/Plvap/Cxcl13/Ednra/Pecam1/Msn/Pgf/Ccr1/Adam8/Cxcl12/Ptafr/Emilin1/Cd300a/Tgfb1/Madcam1/Cmklr1/Ccl4/Mmp14/Wnt5a/Icam1/Ptpn22/Ccr7/Rarres2/Sell/Ccr2/Trpv4/Bst1/Tlr2/Rac2/Adora1/P2ry12/Lbp/Itgb3/Gpsm3/Dysf/Aif1/Slamf8/Nckap1l/Jam3/Ccl21a/C3ar1
GO:0001819	positive regulation of cytokine production	2.73745e-23	91	Il1rl1/Il6/Mmp8/Serpine1/Thbs1/Ereg/Il1b/Ptgs2/Il1r1/Sema7a/Mmp12/Ccl2/C3/Fcgr3/Clec4e/Osm/Il1a/Fcer1g/Il33/Clec4n/Nlrp3/Tarm1/Cd200/Hilpda/Tnf/Cebpb/Slc11a1/Ccl3/Pde4b/Pf4/Adam8/Cd36/Sulf1/Gprc5b/Ptafr/Hspb1/Ager/Cd300c2/Egr1/Tgfb1/Havcr2/Il4ra/Arid5a/Ccl4/Runx1/Nfatc4/Ccbe1/Cd84/Csf1r/Foxp3/Ccdc88b/Nras/Wnt5a/Rel/Afap1l2/Il10/Cd244a/Ptpn22/Ccr7/F2r/Cyp1b1/Ccr2/Trpv4/Card9/Lum/Rora/Tlr2/Ccr5/Twi…
GO:0001818	negative regulation of cytokine production	9.3281e-23	66	Il1rl1/Il6/Mmp8/Inhbb/Thbs1/Il1r2/Apod/Srgn/Tnfrsf9/Fcgr2b/Hmox1/Il33/Nlrp3/Lrrc32/Tnf/Arg2/Twist2/Arg1/Gpnmb/Slc11a1/Acod1/Klf2/Fn1/Zc3h12a/Angpt1/Fgfr1/Mefv/Ager/Vsir/Arrb2/Tgfb1/Axl/Havcr2/Cmklr1/Prg4/Cd84/Muc16/Foxp3/Rel/Il10/Sirpa/Ptpn22/Clec4a2/Apoa1/Ffar4/Tlr2/Twist1/Tlr8/Ssc5d/Gata3/Tigit/Hgf/Irak3/Lbp/Lag3/Trib2/Sh2d1b1/Wnt11/Syt11/Nav3/Nckap1l/Tnfrsf4/Il20rb/Inpp5d/Fbln1/Cd34
GO:0002683	negative regulation of immune system process	2.76653e-21	91	Il1rl1/Cxcr2/Thbs1/Apod/Grem1/Mmp12/Dusp1/Fcgr2b/Hmox1/Nbl1/Fcer1g/Il33/Cd300lf/Sfrp1/Foxf1/Lrrc32/Tmem176a/Tarm1/Cd200/Tnf/Ctla4/Arg2/Twist2/Arg1/Ccr1/Gpnmb/Cebpb/Acod1/Serping1/Pf4/Cxcl12/Igf1/Zc3h12a/Angpt1/C1qc/Hlx/Emilin1/Samsn1/Vsir/Cd300a/Arrb2/Tgfb1/Axl/Alox15/Havcr2/Il4ra/A2m/Runx1/Cd84/Cd80/Foxp3/Tmem176b/Il10/Il2ra/Zbtb16/Il13ra2/Ptpn22/Gpx2/Cd86/Ccr2/Col3a1/Apoa1/Milr1/Adora1/Tigit/Ir…
GO:0002687	positive regulation of leukocyte migration	1.59243e-20	47	Cxcr2/Serpine1/Thbs1/Il1b/Fpr2/Il1r1/Mmp9/Lgmn/Pla2g7/Ccl2/Selp/Bdkrb1/Sele/Tacr1/Il1a/Plvap/Cxcl13/Ednra/Pecam1/Pgf/Ccr1/Adam8/Cxcl12/Ptafr/Tgfb1/Madcam1/Cmklr1/Ccl4/Mmp14/Wnt5a/Icam1/Ccr7/Rarres2/Sell/Ccr2/Trpv4/Tlr2/Rac2/P2ry12/Lbp/Itgb3/Gpsm3/Dysf/Aif1/Nckap1l/Ccl21a/C3ar1
GO:0002274	myeloid leukocyte activation	2.09059e-20	56	Cxcl5/Il1rl1/Mmp8/Cxcr2/Thbs1/Fpr2/Fcgr3/Hmox1/Fcer1g/Il33/Itgam/Cd300lf/Foxf1/Cd200/Fcgr4/Clec4d/Pirb/Tyrobp/Slc11a1/Il18rap/Ptafr/Ager/Cd300a/Tgfb1/Havcr2/Il4ra/Spi1/Stx11/Batf/Pla2g3/Cd84/Itgb2/Wnt5a/Il10/Cd244a/Il13ra2/Cd300lb/Ccr2/Rora/Tlr2/Rac2/Tlr8/Tlr7/Milr1/Lbp/Lcp2/Dysf/Cnr1/Adgrf5/Gata2/Aif1/Slc7a2/Nr4a3/Tnfsf9/Fgr/Myo1f
GO:0050663	cytokine secretion	7.29864e-20	59	Il1rl1/Il6/Mmp8/Il1b/Chil1/Il1r2/Srgn/Mmp12/Trem1/Abca1/Clec4e/Osm/Tnfrsf9/Il1a/Il33/Clec4n/Nlrp3/Lrrc32/Tnf/Arg2/Ccl3/Fn1/Cd36/Zc3h12a/Angpt1/Nos2/Cd300c2/Havcr2/Il4ra/Arid5a/Cd84/Csf1r/Foxp3/Wnt5a/Il10/Cd244a/Ptpn22/Ccr7/F2r/Trpv4/Apoa1/Ffar4/Tlr2/Ccr5/Twist1/Tlr8/Clec5a/Ssc5d/Gata3/Cadm1/Lcp2/Dysf/Agt/Syt11/Tnfrsf4/Fbln1/Vtcn1/Cd34/Fgr
GO:0042110	T cell activation	1.09779e-18	89	Il6/Il1b/Ctla2a/Ccl2/Clec4e/Ctps/Tnfsf11/Fcer1g/Vcam1/Itgam/Nlrp3/Lrrc32/Msn/Tarm1/Jaml/Ctla4/Arg2/Clec4d/Vnn1/Arg1/Icos/Gpnmb/Cebpb/Slc11a1/Adam8/Cxcl12/Igf1/Zc3h12a/Hlx/Ager/Prex1/Hsph1/Il6st/Vsir/Cd300a/Egr1/Tgfb1/Havcr2/Il4ra/Cd4/Stx11/Runx1/Batf/Cd80/Bcl2a1d/Itgb2/Foxp3/Ccdc88b/Icam1/Il2ra/Sirpa/Zbtb16/Cd244a/Ptpn22/Cav1/Ccr7/Satb1/Myb/Clec4a2/Cd86/Ccr2/Rora/Rac2/Zeb1/Pik3r6/Gata3/Tigit/Lag3…
GO:0050707	regulation of cytokine secretion	1.97205e-18	53	Il1rl1/Il6/Mmp8/Il1b/Il1r2/Srgn/Mmp12/Clec4e/Osm/Tnfrsf9/Il1a/Il33/Clec4n/Nlrp3/Lrrc32/Tnf/Arg2/Ccl3/Fn1/Cd36/Zc3h12a/Angpt1/Cd300c2/Havcr2/Il4ra/Arid5a/Cd84/Csf1r/Foxp3/Wnt5a/Il10/Cd244a/Ptpn22/Ccr7/F2r/Trpv4/Apoa1/Ffar4/Tlr2/Ccr5/Twist1/Tlr8/Clec5a/Ssc5d/Gata3/Cadm1/Agt/Syt11/Tnfrsf4/Fbln1/Vtcn1/Cd34/Fgr
GO:0019955	cytokine binding	5.9254e-18	43	Il1rl1/Cxcr2/Thbs1/Il1r2/Grem1/Osmr/Il1r1/Csf3r/Tnfrsf9/Tgfbr3/Nbl1/Pdpn/Eng/Lrrc32/Ccr1/Il5ra/Ltbp1/Cd36/Bmpr2/Ackr3/Ager/Il6st/Tgfbr1/Cd4/Ifnar2/Fzd4/A2m/Csf1r/Il10ra/Ltbp3/Il2ra/Il13ra2/Ccr7/Ccr2/Ccr5/Itgb3/Cxcr4/Cntfr/Sostdc1/Il18r1/Il2rb/Il20rb/Nrros
GO:0032635	interleukin-6 production	5.69762e-18	45	Il6/Mmp8/Ereg/Il1b/Il19/Il1a/Fcer1g/Il33/Tnf/Cebpb/Klf2/Il18rap/Cd36/Zc3h12a/Ptafr/Nos2/Arrb2/Havcr2/Arid5a/Prg4/Cd84/Muc16/Foxp3/Wnt5a/Afap1l2/Il10/Cd300ld/Sirpa/Ptpn22/F2r/Trpv4/Card9/Tlr2/Ccr5/Twist1/Tlr8/Tlr7/Hgf/Irak3/Lbp/Spon2/Syt11/Tnfsf9/Nckap1l/Inpp5d
GO:1903037	regulation of leukocyte cell-cell adhesion	1.06692e-17	63	Il6/Il1b/Ccl2/Tnfsf11/Vcam1/Nlrp3/Lrrc32/Tarm1/Tnf/Ctla4/Arg2/Vnn1/Arg1/Icos/Gpnmb/Cebpb/Adam8/Cxcl12/Igf1/Zc3h12a/Ets1/Hlx/Ptafr/Ager/Hsph1/Il6st/Vsir/Cd300a/Tgfb1/Havcr2/Il4ra/Cd4/Runx1/Cd80/Foxp3/Ccdc88b/Icam1/Il2ra/Sirpa/Zbtb16/Cd244a/Ptpn22/Cav1/Ccr7/Myb/Cd86/Ccr2/Pik3r6/Gata3/Tigit/Lag3/Il7r/Adora2a/Tnfaip8l2/Aif1/Coro1a/Nr4a3/Cd6/Tnfsf9/Nckap1l/Runx3/Il20rb/Vtcn1
GO:1903555	regulation of tumor necrosis factor superfamily cytokine production	7.43102e-17	44	Mmp8/Thbs1/Ccl2/Fcgr3/Fcer1g/Ltf/Arg2/Twist2/Gpnmb/Ccl3/Pf4/Adam8/Cd36/Zc3h12a/Angpt1/Ptafr/Hspb1/Vsir/Arrb2/Axl/Havcr2/Arid5a/Ccl4/Nfatc4/Cd84/Foxp3/Wnt5a/Il10/Cd300ld/Sirpa/Ptpn22/Ccr7/Clec4a2/Ccr2/Card9/Tlr2/Ccr5/Twist1/Irak3/Lbp/Cybb/Spon2/Syt11/Cd34
GO:0032675	regulation of interleukin-6 production	1.66086e-16	42	Il6/Mmp8/Ereg/Il1b/Il1a/Fcer1g/Il33/Tnf/Cebpb/Klf2/Cd36/Zc3h12a/Ptafr/Arrb2/Havcr2/Arid5a/Prg4/Cd84/Muc16/Foxp3/Wnt5a/Afap1l2/Il10/Cd300ld/Sirpa/Ptpn22/F2r/Trpv4/Card9/Tlr2/Ccr5/Twist1/Tlr8/Tlr7/Hgf/Irak3/Lbp/Spon2/Syt11/Tnfsf9/Nckap1l/Inpp5d
GO:0071706	tumor necrosis factor superfamily cytokine production	1.66086e-16	44	Mmp8/Thbs1/Ccl2/Fcgr3/Fcer1g/Ltf/Arg2/Twist2/Gpnmb/Ccl3/Pf4/Adam8/Cd36/Zc3h12a/Angpt1/Ptafr/Hspb1/Vsir/Arrb2/Axl/Havcr2/Arid5a/Ccl4/Nfatc4/Cd84/Foxp3/Wnt5a/Il10/Cd300ld/Sirpa/Ptpn22/Ccr7/Clec4a2/Ccr2/Card9/Tlr2/Ccr5/Twist1/Irak3/Lbp/Cybb/Spon2/Syt11/Cd34
GO:0050863	regulation of T cell activation	1.09198e-15	62	Il6/Il1b/Ctla2a/Ccl2/Tnfsf11/Vcam1/Nlrp3/Lrrc32/Tarm1/Ctla4/Arg2/Vnn1/Arg1/Icos/Gpnmb/Cebpb/Adam8/Igf1/Zc3h12a/Hlx/Ager/Hsph1/Il6st/Vsir/Cd300a/Tgfb1/Havcr2/Il4ra/Cd4/Runx1/Cd80/Foxp3/Ccdc88b/Il2ra/Sirpa/Zbtb16/Cd244a/Ptpn22/Cav1/Ccr7/Myb/Cd86/Ccr2/Rac2/Zeb1/Pik3r6/Gata3/Tigit/Lag3/Il7r/Adora2a/Prdm1/Tnfaip8l2/Fanca/Aif1/Coro1a/Cd6/Tnfsf9/Nckap1l/Runx3/Il20rb/Vtcn1
GO:0019221	cytokine-mediated signaling pathway	1.19373e-15	66	Cxcl5/Il6/Cxcl2/Cxcr2/Ifitm1/Ereg/Il1b/Cxcl1/Il1r2/Osmr/Il1r1/Mmp12/Cxcl3/Ifitm6/Sphk1/Ccl2/Osm/Il1a/Tnfsf11/Fcer1g/Plvap/Slit3/Cd300lf/Ppbp/Cxcl13/Tnf/Arg1/Pirb/Ccr1/Trem2/Ccl11/Ccl3/Csf2rb2/Csf2rb/Pf4/Ccl8/Il18rap/Cxcl12/Angpt1/Ackr3/Il6st/Egr1/Axl/Cd4/Ifnar2/Ccl4/Csf1r/Wnt5a/Il10ra/Cav1/Numbl/Pdgfb/Ccr2/Apoa1/Irak3/Stat4/Sh2b2/Cxcr4/Cntfr/F3/Ptprn/Il18r1/Irf5/Il2rb/Il20rb/Ccl21a
GO:0002697	regulation of immune effector process	2.5825e-15	74	Cxcl5/Il6/Il1b/Cxcl1/Il1r1/Sema7a/Mmp12/Ccl2/C3/Fcgr3/Fcgr2b/Hmox1/Fcer1g/Il33/Itgam/Nlrp3/Foxf1/Tnf/Arg1/Fcgr1/Serping1/Il18rap/Cd36/Zc3h12a/Gprc5b/Angpt1/Cfh/Hlx/Ptafr/Ager/Vsir/Cd300a/Arrb2/Tgfb1/Havcr2/Il4ra/A2m/Arid5a/Cd84/Itgb2/Foxp3/Wnt5a/Il10/Il2ra/Cd55/Cd244a/Il13ra2/Ptpn22/Ccr7/Myb/H2-Q10/Ccr2/Apoa1/Tlr2/Rac2/Pik3r6/Gata3/Irak3/Cadm1/Lbp/Lag3/Il7r/Sh2d1b1/Spon2/Gata2/Clcf1/Il18r1/Nr4a3/…
GO:0002695	negative regulation of leukocyte activation	4.08044e-15	45	Fcgr2b/Hmox1/Cd300lf/Sfrp1/Foxf1/Lrrc32/Tarm1/Cd200/Ctla4/Arg2/Arg1/Gpnmb/Cebpb/Zc3h12a/Hlx/Samsn1/Vsir/Cd300a/Tgfb1/Axl/Havcr2/Il4ra/Runx1/Cd84/Cd80/Foxp3/Il10/Il2ra/Il13ra2/Ptpn22/Cd86/Ccr2/Milr1/Tigit/Lag3/Adora2a/Prdm1/Cnr1/Tnfaip8l2/Adgrf5/Gal/Runx3/Il20rb/Inpp5d/Vtcn1
GO:1903039	positive regulation of leukocyte cell-cell adhesion	4.3145e-15	48	Il6/Il1b/Ccl2/Tnfsf11/Vcam1/Nlrp3/Tnf/Vnn1/Icos/Adam8/Igf1/Ets1/Hlx/Ptafr/Ager/Hsph1/Il6st/Vsir/Tgfb1/Havcr2/Il4ra/Cd4/Runx1/Cd80/Foxp3/Ccdc88b/Icam1/Il2ra/Sirpa/Zbtb16/Cd244a/Ptpn22/Cav1/Ccr7/Myb/Cd86/Ccr2/Pik3r6/Gata3/Il7r/Aif1/Coro1a/Nr4a3/Cd6/Tnfsf9/Nckap1l/Runx3/Vtcn1
GO:0050777	negative regulation of immune response	6.11106e-15	41	Il1rl1/Mmp12/Fcgr2b/Hmox1/Il33/Foxf1/Tnf/Ctla4/Arg2/Arg1/Ccr1/Acod1/Serping1/Zc3h12a/Angpt1/Hlx/Samsn1/Vsir/Cd300a/Arrb2/Tgfb1/Alox15/Havcr2/Il4ra/A2m/Cd84/Foxp3/Il10/Il2ra/Il13ra2/Gpx2/Ccr2/Col3a1/Apoa1/Irak3/Il7r/Sh2d1b1/Slamf8/Il20rb/Klrb1b/Inpp5d
GO:0002688	regulation of leukocyte chemotaxis	8.45147e-14	34	Cxcr2/Serpine1/Thbs1/Il1b/Fpr2/Grem1/Lgmn/Pla2g7/Ccl2/Dusp1/Nbl1/Cxcl13/Ednra/Pgf/Ccr1/Cxcl12/Cmklr1/Ccl4/Wnt5a/Ccr7/Rarres2/Sell/Ccr2/Trpv4/Bst1/Rac2/Lbp/Gpsm3/Dysf/Aif1/Slamf8/Nckap1l/Jam3/C3ar1
GO:0050870	positive regulation of T cell activation	7.74676e-13	43	Il6/Il1b/Ccl2/Tnfsf11/Vcam1/Nlrp3/Vnn1/Icos/Adam8/Igf1/Hlx/Ager/Hsph1/Il6st/Vsir/Tgfb1/Havcr2/Il4ra/Cd4/Runx1/Cd80/Foxp3/Ccdc88b/Il2ra/Sirpa/Zbtb16/Cd244a/Ptpn22/Cav1/Ccr7/Myb/Cd86/Ccr2/Pik3r6/Gata3/Il7r/Aif1/Coro1a/Cd6/Tnfsf9/Nckap1l/Runx3/Vtcn1
GO:0002699	positive regulation of immune effector process	8.86668e-13	52	Il6/Il1b/Cxcl1/Il1r1/Sema7a/Ccl2/C3/Fcgr3/Hmox1/Fcer1g/Il33/Itgam/Nlrp3/Foxf1/Tnf/Arg1/Fcgr1/Il18rap/Cd36/Gprc5b/Hlx/Ptafr/Cd300a/Tgfb1/Il4ra/Arid5a/Cd84/Itgb2/Foxp3/Wnt5a/Cd244a/Il13ra2/Ptpn22/Ccr7/Myb/H2-Q10/Ccr2/Tlr2/Rac2/Gata3/Cadm1/Lbp/Lag3/Sh2d1b1/Spon2/Gata2/Clcf1/Il18r1/Nr4a3/C6/Tnfrsf4/Fgr
GO:0050715	positive regulation of cytokine secretion	1.17304e-12	37	Il1rl1/Mmp8/Il1b/Mmp12/Clec4e/Osm/Il1a/Il33/Clec4n/Nlrp3/Tnf/Ccl3/Cd36/Cd300c2/Havcr2/Il4ra/Arid5a/Cd84/Csf1r/Wnt5a/Il10/Cd244a/Ptpn22/Ccr7/F2r/Trpv4/Tlr2/Ccr5/Twist1/Tlr8/Clec5a/Gata3/Cadm1/Agt/Vtcn1/Cd34/Fgr
GO:0070661	leukocyte proliferation	1.27208e-12	59	Il6/Il1b/Grem1/Tacr1/Fcgr2b/Ctps/Tnfsf11/Vcam1/Il33/Itgam/Lrrc32/Msn/Tarm1/Ctla4/Arg2/Arg1/Gpnmb/Cebpb/Slc11a1/Cxcl12/Igf1/Ager/Il6st/Vsir/Cd300a/Tgfb1/Havcr2/Cd4/Tac1/Cd80/Itgb2/Foxp3/Ccdc88b/Il10/Il2ra/Cd244a/Ptpn22/Ccr7/Satb1/Cd86/Ccr2/Bst1/Rac2/Cxcr4/Il7r/Prdm1/Fyn/Ocstamp/Aif1/Clcf1/Gal/Coro1a/Cd6/Tnfsf9/Nckap1l/Tnfrsf4/Il20rb/Inpp5d/Vtcn1
GO:0002696	positive regulation of leukocyte activation	1.74017e-12	72	Il1rl1/Il6/Mmp8/Thbs1/Il1b/Ccl2/Tacr1/Tnfsf11/Fcer1g/Vcam1/Il33/Itgam/Nlrp3/Clec4d/Vnn1/Icos/Adam8/Igf1/Hlx/Ptafr/Ager/Hsph1/Il6st/Vsir/Ighv1-72/Tgfb1/Axl/Havcr2/Il4ra/Cd4/Runx1/Mmp14/Tac1/Cd80/Itgb2/Foxp3/Ccdc88b/Wnt5a/Il10/Il2ra/Sirpa/Zbtb16/Cd244a/Cd300lb/Ptpn22/Cav1/Ccr7/Myb/Ighg2c/Cd86/Ccr2/Bst1/Trdc/Pik3r6/Gata3/Lbp/Il7r/Prdm1/Gata2/Aif1/Clcf1/Coro1a/Nr4a3/Cd6/Tnfsf9/Ighv1-55/Nckap1l/Runx3/…
GO:1902105	regulation of leukocyte differentiation	1.94178e-12	55	Il6/Il1b/Ctla2a/Tnfsf11/Sfrp1/Nlrp3/Rbp1/Tmem176a/Tnf/Ctla4/Vnn1/Ccr1/Tyrobp/Cebpb/Ccl3/Pf4/Adam8/Zc3h12a/C1qc/Hlx/Ager/Vsir/Tgfb1/Axl/Il4ra/Cd4/Il34/Runx1/Mmp14/Csf1r/Foxp3/Tmem176b/Il2ra/Zbtb16/Hcls1/Ccr7/Myb/Ccr2/Fgfr3/Zeb1/Pik3r6/Gata3/Itgb3/Zfp36l1/Il7r/Prdm1/Fanca/Gata2/Ocstamp/Fbn1/Tnfsf9/Nckap1l/Runx3/Tal1/Inpp5d
GO:0002690	positive regulation of leukocyte chemotaxis	2.80036e-12	28	Cxcr2/Serpine1/Thbs1/Il1b/Fpr2/Lgmn/Pla2g7/Ccl2/Cxcl13/Ednra/Pgf/Ccr1/Cxcl12/Cmklr1/Ccl4/Wnt5a/Ccr7/Rarres2/Sell/Ccr2/Trpv4/Rac2/Lbp/Gpsm3/Dysf/Aif1/Nckap1l/C3ar1
GO:1902107	positive regulation of leukocyte differentiation	5.66114e-12	39	Il6/Il1b/Tnfsf11/Nlrp3/Tnf/Vnn1/Ccr1/Ccl3/Pf4/Adam8/Hlx/Ager/Vsir/Tgfb1/Axl/Il4ra/Cd4/Il34/Runx1/Mmp14/Csf1r/Foxp3/Il2ra/Zbtb16/Hcls1/Ccr7/Myb/Ccr2/Pik3r6/Gata3/Itgb3/Zfp36l1/Il7r/Prdm1/Ocstamp/Tnfsf9/Nckap1l/Runx3/Inpp5d
GO:0042098	T cell proliferation	5.80186e-12	44	Il6/Il1b/Ctps/Vcam1/Itgam/Lrrc32/Msn/Tarm1/Ctla4/Arg2/Arg1/Gpnmb/Cebpb/Slc11a1/Cxcl12/Igf1/Ager/Il6st/Vsir/Tgfb1/Havcr2/Cd4/Cd80/Itgb2/Foxp3/Ccdc88b/Il2ra/Cd244a/Ptpn22/Ccr7/Satb1/Cd86/Ccr2/Rac2/Cxcr4/Fyn/Aif1/Coro1a/Cd6/Tnfsf9/Nckap1l/Tnfrsf4/Il20rb/Vtcn1
GO:0050710	negative regulation of cytokine secretion	6.6429e-12	23	Il6/Il1r2/Srgn/Tnfrsf9/Nlrp3/Lrrc32/Tnf/Arg2/Fn1/Zc3h12a/Angpt1/Cd84/Foxp3/Il10/Ptpn22/Apoa1/Ffar4/Tlr8/Ssc5d/Syt11/Tnfrsf4/Fbln1/Cd34
GO:0002443	leukocyte mediated immunity	9.26093e-12	76	Cxcl5/Il6/Il1b/Cxcl1/Il1r1/Trem1/C3/Fcgr3/Fcgr2b/Hmox1/C1qa/Fcer1g/Itgam/Nlrp3/Foxf1/Tnf/C1s1/Arg1/Pirb/Fcgr1/C4b/C1qb/Slc11a1/Serping1/Il18rap/C1qc/Ptafr/Ager/Vsir/Ighv1-72/Cd300a/Arrb2/Tgfb1/Havcr2/Il4ra/C1ra/Arid5a/Stx11/Batf/Pla2g3/Cd84/Itgb2/Foxp3/Icam1/Rftn1/Cd55/Il13ra2/Cd300lb/Ighg2c/C1rb/H2-Q10/Ccr2/Tlr2/Rac2/Trdc/Milr1/Pik3r6/Gata3/Cadm1/Lag3/Il7r/Sh2d1b1/Spon2/Gata2/Clcf1/Il18r1/Coro1a…
GO:0002444	myeloid leukocyte mediated immunity	1.04726e-11	29	Cxcl5/Cxcl1/Trem1/C3/Fcgr3/Hmox1/Fcer1g/Itgam/Foxf1/Arg1/Fcgr1/Ptafr/Cd300a/Il4ra/Stx11/Pla2g3/Cd84/Itgb2/Il13ra2/Cd300lb/Ccr2/Rac2/Milr1/Spon2/Gata2/Nr4a3/Ncf1/Fgr/Myo1f
GO:0070663	regulation of leukocyte proliferation	1.7472e-11	47	Il6/Il1b/Grem1/Tacr1/Fcgr2b/Vcam1/Lrrc32/Tarm1/Ctla4/Arg2/Arg1/Gpnmb/Cebpb/Igf1/Ager/Il6st/Vsir/Cd300a/Tgfb1/Havcr2/Cd4/Tac1/Cd80/Foxp3/Ccdc88b/Il10/Il2ra/Cd244a/Ptpn22/Ccr7/Cd86/Ccr2/Bst1/Rac2/Prdm1/Ocstamp/Aif1/Clcf1/Gal/Coro1a/Cd6/Tnfsf9/Nckap1l/Tnfrsf4/Il20rb/Inpp5d/Vtcn1
GO:0002718	regulation of cytokine production involved in immune response	3.32163e-11	25	Il6/Il1b/Il1r1/Sema7a/Hmox1/Fcer1g/Nlrp3/Tnf/Arg1/Cd36/Gprc5b/Angpt1/Vsir/Tgfb1/Arid5a/Foxp3/Wnt5a/Il10/Apoa1/Tlr2/Gata3/Irak3/Spon2/Il18r1/Nr4a3
GO:0002367	cytokine production involved in immune response	3.56658e-11	28	Il6/Il1b/Il1r1/Sema7a/Trem1/Hmox1/Fcer1g/Nlrp3/Tnf/Arg1/Slc11a1/Il18rap/Cd36/Gprc5b/Angpt1/Vsir/Tgfb1/Arid5a/Foxp3/Wnt5a/Il10/Apoa1/Tlr2/Gata3/Irak3/Spon2/Il18r1/Nr4a3
GO:0005125	cytokine activity	5.12933e-11	45	Cxcl5/Il6/Cxcl2/Csf3/Inhbb/Timp1/Il11/Il1b/Il19/Cxcl1/Grem1/Cxcl3/Ccl2/Osm/Il1a/Tnfsf11/Il33/Ppbp/Cxcl13/Bmp3/Bmp7/Inhba/Tnf/Spp1/Ccl11/Ccl3/Pf4/Ccl8/Cxcl12/Tgfb1/Cxcl16/Cmtm3/Il34/Ccl4/Bmp1/Wnt5a/Il10/Bmp5/Scgb3a1/Sectm1a/Clcf1/Bmp8b/Il22/Tnfsf9/Ccl21a
GO:0042035	regulation of cytokine biosynthetic process	3.96919e-11	29	Il6/Inhbb/Thbs1/Ereg/Il1b/Fcgr3/Il1a/Tnf/Cebpb/Ptafr/Hspb1/Egr1/Prg4/Muc16/Foxp3/Wnt5a/Rel/Il10/Ccr2/Card9/Tlr2/Tlr8/Tlr7/Gata3/Lbp/Lag3/Trib2/Cybb/Inpp5d
GO:0042107	cytokine metabolic process	6.7808e-11	31	Il6/Inhbb/Thbs1/Ereg/Il1b/Il19/Trem1/Fcgr3/Il1a/Tnf/Cebpb/Ptafr/Hspb1/Egr1/Prg4/Muc16/Foxp3/Wnt5a/Rel/Il10/Ccr2/Card9/Tlr2/Tlr8/Tlr7/Gata3/Lbp/Lag3/Trib2/Cybb/Inpp5d
GO:0002703	regulation of leukocyte mediated immunity	1.09939e-10	47	Cxcl5/Il6/Il1b/Cxcl1/Il1r1/C3/Fcgr3/Fcgr2b/Hmox1/Fcer1g/Itgam/Nlrp3/Foxf1/Tnf/Arg1/Fcgr1/Il18rap/Ptafr/Ager/Vsir/Cd300a/Arrb2/Tgfb1/Havcr2/Il4ra/Arid5a/Cd84/Itgb2/Foxp3/Cd55/Il13ra2/H2-Q10/Ccr2/Tlr2/Rac2/Pik3r6/Gata3/Cadm1/Lag3/Il7r/Sh2d1b1/Gata2/Clcf1/Il18r1/Il20rb/Klrb1b/Fgr
GO:0042089	cytokine biosynthetic process	1.32004e-10	30	Il6/Inhbb/Thbs1/Ereg/Il1b/Il19/Fcgr3/Il1a/Tnf/Cebpb/Ptafr/Hspb1/Egr1/Prg4/Muc16/Foxp3/Wnt5a/Rel/Il10/Ccr2/Card9/Tlr2/Tlr8/Tlr7/Gata3/Lbp/Lag3/Trib2/Cybb/Inpp5d
GO:0004896	cytokine receptor activity	2.42734e-10	27	Il1rl1/Cxcr2/Il1r2/Osmr/Il1r1/Csf3r/Ccr1/Il5ra/Csf2rb2/Csf2rb/Il18rap/Ackr3/Il6st/Il4ra/Cd4/Ifnar2/Il10ra/Il2ra/Il13ra2/Ccr7/Ccr2/Ccr5/Cxcr4/Cntfr/Il7r/Il18r1/Il2rb
GO:1903557	positive regulation of tumor necrosis factor superfamily cytokine production	2.90488e-10	26	Mmp8/Thbs1/Ccl2/Fcgr3/Fcer1g/Ccl3/Pf4/Adam8/Cd36/Ptafr/Hspb1/Havcr2/Arid5a/Ccl4/Nfatc4/Cd84/Wnt5a/Ccr7/Ccr2/Card9/Tlr2/Ccr5/Twist1/Lbp/Cybb/Spon2
GO:0002700	regulation of production of molecular mediator of immune response	4.63564e-10	33	Il6/Il1b/Il1r1/Sema7a/Fcgr2b/Hmox1/Fcer1g/Il33/Nlrp3/Tnf/Arg1/Cd36/Gprc5b/Angpt1/Vsir/Tgfb1/Il4ra/Arid5a/Foxp3/Wnt5a/Il10/Cd244a/Il13ra2/Ptpn22/Apoa1/Tlr2/Gata3/Irak3/Spon2/Clcf1/Il18r1/Nr4a3/Tnfrsf4
GO:0002366	leukocyte activation involved in immune response	4.79043e-10	47	Il6/Clec4e/Hmox1/Fcer1g/Il33/Itgam/Nlrp3/Foxf1/Clec4d/Tyrobp/Slc11a1/Zc3h12a/Hlx/Ptafr/Cd300a/Tgfb1/Havcr2/Il4ra/Stx11/Batf/Pla2g3/Cd84/Itgb2/Foxp3/Icam1/Itm2a/Cd244a/Il13ra2/Ccr7/Myb/Ccr2/Rora/Rac2/Milr1/Gata3/Lbp/Dysf/Sh2d1b1/Gata2/Clcf1/Il18r1/Coro1a/Nr4a3/Nkx2-3/Exo1/Fgr/Myo1f
GO:0002263	cell activation involved in immune response	8.10064e-10	47	Il6/Clec4e/Hmox1/Fcer1g/Il33/Itgam/Nlrp3/Foxf1/Clec4d/Tyrobp/Slc11a1/Zc3h12a/Hlx/Ptafr/Cd300a/Tgfb1/Havcr2/Il4ra/Stx11/Batf/Pla2g3/Cd84/Itgb2/Foxp3/Icam1/Itm2a/Cd244a/Il13ra2/Ccr7/Myb/Ccr2/Rora/Rac2/Milr1/Gata3/Lbp/Dysf/Sh2d1b1/Gata2/Clcf1/Il18r1/Coro1a/Nr4a3/Nkx2-3/Exo1/Fgr/Myo1f
GO:0002275	myeloid cell activation involved in immune response	1.14647e-09	24	Hmox1/Fcer1g/Il33/Itgam/Foxf1/Tyrobp/Ptafr/Cd300a/Havcr2/Il4ra/Stx11/Pla2g3/Cd84/Itgb2/Il13ra2/Ccr2/Rac2/Milr1/Lbp/Dysf/Gata2/Nr4a3/Fgr/Myo1f
GO:0002698	negative regulation of immune effector process	2.04928e-09	30	Fcgr2b/Hmox1/Il33/Foxf1/Tnf/Arg1/Serping1/Zc3h12a/Angpt1/Hlx/Vsir/Cd300a/Arrb2/Tgfb1/Havcr2/Il4ra/A2m/Cd84/Foxp3/Il10/Il2ra/Il13ra2/Ccr2/Apoa1/Irak3/Il7r/Sh2d1b1/Slamf8/Il20rb/Klrb1b
GO:0002573	myeloid leukocyte differentiation	2.64776e-09	40	Csf3/Tnfsf11/Fcer1g/Itgam/Cd300lf/Sfrp1/Rbp1/Tnf/Pirb/Ccr1/Trem2/Tyrobp/Cebpb/Ccl3/Pf4/Adam8/C1qc/Tgfb1/Spi1/Cd4/Il34/Runx1/Batf/Csf1r/Hcls1/Ccr7/Fam20c/Fgfr3/Tlr2/Gata3/Itgb3/Zfp36l1/Gata2/Ocstamp/Fbn1/Tnfsf9/Nkx2-3/Tal1/Inpp5d/Nrros
GO:0046631	alpha-beta T cell activation	3.92663e-09	33	Il6/Nlrp3/Tarm1/Arg2/Cebpb/Zc3h12a/Hlx/Ager/Hsph1/Vsir/Cd300a/Tgfb1/Il4ra/Runx1/Batf/Cd80/Foxp3/Zbtb16/Cd244a/Ptpn22/Ccr7/Satb1/Myb/Clec4a2/Ccr2/Rora/Gata3/Adora2a/Prdm1/Il18r1/Nckap1l/Runx3/Nkx2-3
GO:0046634	regulation of alpha-beta T cell activation	6.42187e-09	26	Il6/Nlrp3/Tarm1/Arg2/Zc3h12a/Hlx/Ager/Hsph1/Vsir/Cd300a/Tgfb1/Il4ra/Runx1/Cd80/Foxp3/Zbtb16/Cd244a/Ptpn22/Ccr7/Myb/Ccr2/Gata3/Adora2a/Prdm1/Nckap1l/Runx3
GO:0002886	regulation of myeloid leukocyte mediated immunity	9.27445e-09	20	Cxcl5/Cxcl1/C3/Fcgr3/Hmox1/Fcer1g/Itgam/Foxf1/Arg1/Fcgr1/Ptafr/Cd300a/Il4ra/Cd84/Itgb2/Il13ra2/Ccr2/Rac2/Gata2/Fgr
GO:0042129	regulation of T cell proliferation	1.15436e-08	34	Il6/Il1b/Vcam1/Lrrc32/Tarm1/Ctla4/Arg2/Arg1/Gpnmb/Cebpb/Igf1/Ager/Il6st/Vsir/Tgfb1/Havcr2/Cd4/Cd80/Foxp3/Ccdc88b/Il2ra/Cd244a/Ptpn22/Ccr7/Cd86/Ccr2/Rac2/Aif1/Coro1a/Cd6/Tnfsf9/Nckap1l/Il20rb/Vtcn1
GO:1903038	negative regulation of leukocyte cell-cell adhesion	1.24234e-08	29	Lrrc32/Tarm1/Ctla4/Arg2/Arg1/Gpnmb/Cebpb/Adam8/Cxcl12/Zc3h12a/Hlx/Vsir/Cd300a/Tgfb1/Havcr2/Il4ra/Runx1/Cd80/Foxp3/Il2ra/Ptpn22/Cd86/Tigit/Lag3/Adora2a/Tnfaip8l2/Runx3/Il20rb/Vtcn1
GO:0032715	negative regulation of interleukin-6 production	1.64592e-08	17	Tnf/Klf2/Zc3h12a/Arrb2/Havcr2/Prg4/Cd84/Muc16/Foxp3/Il10/Sirpa/Ptpn22/Hgf/Irak3/Syt11/Nckap1l/Inpp5d
GO:0050868	negative regulation of T cell activation	2.30319e-08	27	Lrrc32/Tarm1/Ctla4/Arg2/Arg1/Gpnmb/Cebpb/Zc3h12a/Hlx/Vsir/Cd300a/Tgfb1/Havcr2/Il4ra/Runx1/Cd80/Foxp3/Il2ra/Ptpn22/Cd86/Tigit/Lag3/Adora2a/Tnfaip8l2/Runx3/Il20rb/Vtcn1
GO:0070664	negative regulation of leukocyte proliferation	2.50912e-08	23	Grem1/Fcgr2b/Lrrc32/Tarm1/Ctla4/Arg2/Arg1/Gpnmb/Cebpb/Vsir/Cd300a/Tgfb1/Havcr2/Cd80/Foxp3/Il10/Il2ra/Cd86/Prdm1/Gal/Il20rb/Inpp5d/Vtcn1
GO:0043299	leukocyte degranulation	2.72544e-08	20	Hmox1/Fcer1g/Itgam/Foxf1/Ptafr/Cd300a/Il4ra/Stx11/Pla2g3/Cd84/Itgb2/Il13ra2/Ccr2/Rac2/Milr1/Gata2/Coro1a/Nr4a3/Fgr/Myo1f
GO:0071347	cellular response to interleukin-1	2.96634e-08	21	Il6/Saa3/Serpine1/Il1r2/Il1r1/Ccl2/Il1a/Ccl11/Cebpb/Ccl3/Acod1/Ccl8/Adamts7/Fn1/Zc3h12a/Egr1/Ccl4/Rora/Irak3/Adamts12/Ccl21a
GO:0032611	interleukin-1 beta production	3.49668e-08	20	Il1b/Sphk1/Abca1/Nlrp3/Arg2/Ccl3/Cd36/Zc3h12a/Mefv/Hspb1/Egr1/Arrb2/Wnt5a/Ccr7/F2r/Apoa1/Tlr2/Ccr5/Tlr8/S1pr3
GO:0035710	CD4-positive, alpha-beta T cell activation	3.64507e-08	24	Il6/Nlrp3/Tarm1/Arg2/Cebpb/Zc3h12a/Hlx/Ager/Vsir/Tgfb1/Il4ra/Runx1/Batf/Foxp3/Ccr7/Satb1/Myb/Ccr2/Rora/Gata3/Il18r1/Nckap1l/Runx3/Nkx2-3
GO:0032755	positive regulation of interleukin-6 production	4.76864e-08	23	Il6/Mmp8/Ereg/Il1b/Il1a/Fcer1g/Il33/Tnf/Cd36/Ptafr/Arid5a/Wnt5a/F2r/Trpv4/Card9/Tlr2/Ccr5/Twist1/Tlr8/Tlr7/Lbp/Spon2/Tnfsf9
GO:1903556	negative regulation of tumor necrosis factor superfamily cytokine production	5.69252e-08	18	Arg2/Twist2/Gpnmb/Zc3h12a/Vsir/Arrb2/Axl/Havcr2/Foxp3/Il10/Sirpa/Ptpn22/Clec4a2/Twist1/Irak3/Lbp/Syt11/Cd34
GO:0030217	T cell differentiation	7.12256e-08	43	Il6/Il1b/Ctla2a/Clec4e/Fcer1g/Nlrp3/Ctla4/Clec4d/Vnn1/Adam8/Zc3h12a/Hlx/Prex1/Vsir/Egr1/Tgfb1/Il4ra/Cd4/Runx1/Batf/Bcl2a1d/Foxp3/Il2ra/Zbtb16/Ptpn22/Ccr7/Satb1/Myb/Ccr2/Rora/Zeb1/Pik3r6/Gata3/Zfp36l1/Il7r/Prdm1/Fanca/Runx2/Il18r1/Tnfsf9/Nckap1l/Runx3/Nkx2-3
GO:0032612	interleukin-1 production	9.19913e-08	22	Il1b/Il1r2/Sphk1/Abca1/Nlrp3/Arg2/Ccl3/Cd36/Zc3h12a/Mefv/Hspb1/Egr1/Arrb2/Havcr2/Wnt5a/Ccr7/F2r/Apoa1/Tlr2/Ccr5/Tlr8/S1pr3
GO:0005126	cytokine receptor binding	1.38931e-07	50	Cxcl5/Il6/Cxcl2/Csf3/Inhbb/Il11/Il1b/Cxcl1/Grem1/Cxcl3/Ccl2/Lrg1/Osm/Il1a/Tgfbr3/Tnfsf11/Eng/Cd300lf/Ppbp/Cxcl13/Bmp3/Bmp7/Inhba/Pgf/Tnf/Ccl11/Ccl3/Prl2a1/Pf4/Ccl8/Cxcl12/Angpt1/Efna5/Il6st/Tgfb1/Cxcl16/Tgfbr1/Il34/Ccl4/Angpt2/Il10/Bmp5/Gata3/Itgb3/Cntfr/Clcf1/Bmp8b/Tnfsf9/Ccl21a/Rasl11b
GO:0002523	leukocyte migration involved in inflammatory response	1.05788e-07	10	S100a8/S100a9/Ccl2/Itgam/Ppbp/Adam8/Itgb2/Lbp/Slamf8/Jam3
GO:0070665	positive regulation of leukocyte proliferation	1.57576e-07	29	Il6/Il1b/Tacr1/Vcam1/Igf1/Ager/Il6st/Havcr2/Cd4/Tac1/Cd80/Foxp3/Ccdc88b/Il2ra/Cd244a/Ptpn22/Ccr7/Cd86/Ccr2/Bst1/Ocstamp/Aif1/Clcf1/Coro1a/Cd6/Tnfsf9/Nckap1l/Tnfrsf4/Vtcn1
GO:0070555	response to interleukin-1	1.6846e-07	22	Il6/Saa3/Serpine1/Il1r2/Il1r1/Ccl2/Sele/Il1a/Ccl11/Cebpb/Ccl3/Acod1/Ccl8/Adamts7/Fn1/Zc3h12a/Egr1/Ccl4/Rora/Irak3/Adamts12/Ccl21a
GO:0042102	positive regulation of T cell proliferation	1.84917e-07	23	Il6/Il1b/Vcam1/Igf1/Ager/Il6st/Havcr2/Cd4/Cd80/Foxp3/Ccdc88b/Il2ra/Cd244a/Ptpn22/Ccr7/Cd86/Ccr2/Aif1/Coro1a/Cd6/Tnfsf9/Nckap1l/Vtcn1
GO:0032695	negative regulation of interleukin-12 production	2.04214e-07	10	Thbs1/Tnfrsf9/Mefv/Arrb2/Cmklr1/Il10/Tlr2/Tlr8/Tigit/Irak3
GO:2000514	regulation of CD4-positive, alpha-beta T cell activation	2.09127e-07	18	Il6/Nlrp3/Tarm1/Arg2/Zc3h12a/Hlx/Ager/Vsir/Tgfb1/Il4ra/Runx1/Foxp3/Ccr7/Myb/Ccr2/Gata3/Nckap1l/Runx3
GO:0002819	regulation of adaptive immune response	2.97893e-07	35	Il1rl1/Il6/Il1b/Il1r1/C3/Fcgr3/Fcgr2b/Fcer1g/Il33/Nlrp3/Tnf/Arg1/Fcgr1/Slc11a1/Zc3h12a/Hlx/Ager/Samsn1/Vsir/Tgfb1/Alox15/Havcr2/Il4ra/Cd4/Arid5a/Foxp3/Cd55/Ccr7/H2-Q10/Ccr2/Gata3/Il7r/Clcf1/Il18r1/Il20rb
GO:0032651	regulation of interleukin-1 beta production	3.14769e-07	17	Sphk1/Nlrp3/Arg2/Ccl3/Zc3h12a/Mefv/Hspb1/Egr1/Arrb2/Wnt5a/Ccr7/F2r/Apoa1/Tlr2/Ccr5/Tlr8/S1pr3
GO:0001776	leukocyte homeostasis	3.3053e-07	24	Cxcl5/Il6/Cxcr2/Ccl2/Fcgr2b/Fcer1g/Pirb/Pde4b/Tgfb1/Axl/Spns2/Bcl2a1a/Foxp3/Ccnb2/Il2ra/Ccr2/Hcar2/Sh2b2/Slc7a11/Coro1a/Nckap1l/Nkx2-3/Tnfrsf4/Jam3
GO:0045582	positive regulation of T cell differentiation	4.34306e-07	22	Il6/Il1b/Nlrp3/Vnn1/Adam8/Hlx/Vsir/Tgfb1/Il4ra/Runx1/Foxp3/Il2ra/Zbtb16/Ccr7/Myb/Ccr2/Pik3r6/Gata3/Il7r/Tnfsf9/Nckap1l/Runx3
GO:0002701	negative regulation of production of molecular mediator of immune response	4.37046e-07	13	Fcgr2b/Hmox1/Il33/Tnf/Arg1/Angpt1/Vsir/Tgfb1/Foxp3/Il10/Il13ra2/Apoa1/Irak3
GO:0061756	leukocyte adhesion to vascular endothelial cell	4.9459e-07	12	Selp/Sele/Vcam1/Tnf/Cxcl12/Ets1/Ptafr/Madcam1/Icam1/Sell/Ccr2/Selplg
GO:0002822	regulation of adaptive immune response based on somatic recombination of immune receptors built from immunoglobulin superfamily domains	4.9459e-07	33	Il1rl1/Il6/Il1b/Il1r1/C3/Fcgr3/Fcgr2b/Fcer1g/Il33/Nlrp3/Tnf/Arg1/Fcgr1/Slc11a1/Zc3h12a/Hlx/Ager/Vsir/Tgfb1/Havcr2/Il4ra/Cd4/Arid5a/Foxp3/Cd55/Ccr7/H2-Q10/Ccr2/Gata3/Il7r/Clcf1/Il18r1/Il20rb
GO:0002460	adaptive immune response based on somatic recombination of immune receptors built from immunoglobulin superfamily domains	5.7273e-07	57	Il1rl1/Il6/Il1b/Il1r1/C3/Fcgr3/Fcgr2b/C1qa/Fcer1g/Il33/Nlrp3/Tnf/C1s1/Arg1/Pirb/Fcgr1/C4b/C1qb/Slc11a1/Serping1/Il18rap/Zc3h12a/C1qc/Hlx/Ager/Vsir/Ighv1-72/Tgfb1/Havcr2/Il4ra/C1ra/Cd4/Arid5a/Stx11/Batf/Foxp3/Nras/Icam1/Rftn1/Cd55/Il13ra2/Ccr7/Ighg2c/C1rb/H2-Q10/Ccr2/Rora/Trdc/Gata3/Il7r/Clcf1/Il18r1/Ighv1-55/Il20rb/Inpp5d/Exo1/C3ar1
GO:0033004	negative regulation of mast cell activation	6.6951e-07	8	Hmox1/Cd300lf/Foxf1/Cd300a/Cd84/Il13ra2/Milr1/Cnr1
GO:0032652	regulation of interleukin-1 production	6.80114e-07	19	Il1r2/Sphk1/Nlrp3/Arg2/Ccl3/Zc3h12a/Mefv/Hspb1/Egr1/Arrb2/Havcr2/Wnt5a/Ccr7/F2r/Apoa1/Tlr2/Ccr5/Tlr8/S1pr3
GO:0002825	regulation of T-helper 1 type immune response	7.4379e-07	12	Il1rl1/Il1b/Il1r1/Il33/Slc11a1/Hlx/Havcr2/Il4ra/Arid5a/Ccr7/Ccr2/Il18r1
GO:0045580	regulation of T cell differentiation	7.87038e-07	28	Il6/Il1b/Ctla2a/Nlrp3/Ctla4/Vnn1/Adam8/Zc3h12a/Hlx/Vsir/Tgfb1/Il4ra/Runx1/Foxp3/Il2ra/Zbtb16/Ccr7/Myb/Ccr2/Zeb1/Pik3r6/Gata3/Il7r/Prdm1/Fanca/Tnfsf9/Nckap1l/Runx3
GO:0002704	negative regulation of leukocyte mediated immunity	7.88363e-07	16	Fcgr2b/Hmox1/Foxf1/Arg1/Vsir/Cd300a/Arrb2/Havcr2/Cd84/Foxp3/Il13ra2/Ccr2/Il7r/Sh2d1b1/Il20rb/Klrb1b
GO:0002761	regulation of myeloid leukocyte differentiation	8.51101e-07	25	Tnfsf11/Sfrp1/Rbp1/Tnf/Ccr1/Tyrobp/Cebpb/Ccl3/Pf4/Adam8/C1qc/Tgfb1/Cd4/Il34/Runx1/Csf1r/Hcls1/Fgfr3/Itgb3/Zfp36l1/Gata2/Ocstamp/Fbn1/Tal1/Inpp5d
GO:0045576	mast cell activation	8.61836e-07	18	Fcgr3/Hmox1/Fcer1g/Cd300lf/Foxf1/Cd300a/Il4ra/Pla2g3/Cd84/Il13ra2/Cd300lb/Rac2/Milr1/Lcp2/Cnr1/Gata2/Nr4a3/Fgr
GO:0002720	positive regulation of cytokine production involved in immune response	8.74388e-07	15	Il6/Il1b/Il1r1/Sema7a/Fcer1g/Nlrp3/Cd36/Gprc5b/Arid5a/Wnt5a/Tlr2/Gata3/Spon2/Il18r1/Nr4a3
GO:0002702	positive regulation of production of molecular mediator of immune response	8.74388e-07	22	Il6/Il1b/Il1r1/Sema7a/Fcer1g/Il33/Nlrp3/Cd36/Gprc5b/Tgfb1/Il4ra/Arid5a/Wnt5a/Cd244a/Ptpn22/Tlr2/Gata3/Spon2/Clcf1/Il18r1/Nr4a3/Tnfrsf4
GO:0033003	regulation of mast cell activation	1.1528e-06	15	Hmox1/Fcer1g/Cd300lf/Foxf1/Cd300a/Il4ra/Cd84/Il13ra2/Cd300lb/Rac2/Milr1/Cnr1/Gata2/Nr4a3/Fgr
GO:0010935	regulation of macrophage cytokine production	1.48929e-06	8	Sema7a/Cd36/Gprc5b/Tgfb1/Wnt5a/Tlr2/Irak3/Spon2
GO:0045088	regulation of innate immune response	1.4957e-06	39	Ereg/Mmp12/Mmp2/Cd300lf/Ltf/Tlr13/Tnf/Colec12/Arg1/Ccr1/Acod1/Serping1/Adam8/Il18rap/Cd36/Cd300a/Arrb2/Havcr2/A2m/Wnt5a/Rftn1/Ptpn22/Cav1/Cd86/Card9/Tlr2/Tlr8/Tlr7/Pik3r6/Irak3/Cadm1/Lbp/Lag3/Sh2d1b1/Slamf8/Pik3ap1/Klrb1b/Fgr/Myo1f
GO:0042108	positive regulation of cytokine biosynthetic process	2.11782e-06	17	Thbs1/Ereg/Il1b/Fcgr3/Il1a/Tnf/Ptafr/Hspb1/Egr1/Wnt5a/Rel/Ccr2/Tlr2/Tlr8/Tlr7/Lbp/Cybb
GO:0043367	CD4-positive, alpha-beta T cell differentiation	2.25372e-06	19	Il6/Nlrp3/Zc3h12a/Hlx/Tgfb1/Il4ra/Runx1/Batf/Foxp3/Ccr7/Satb1/Myb/Ccr2/Rora/Gata3/Il18r1/Nckap1l/Runx3/Nkx2-3
GO:0032655	regulation of interleukin-12 production	2.56349e-06	15	Thbs1/Tnfrsf9/Cd36/Mefv/Ager/Arrb2/Cmklr1/Rel/Il10/Ccr7/Tlr2/Tlr8/Tigit/Irak3/Tnfsf9
GO:0061082	myeloid leukocyte cytokine production	2.75158e-06	11	Sema7a/Hmox1/Fcer1g/Cd36/Gprc5b/Tgfb1/Wnt5a/Tlr2/Irak3/Spon2/Nr4a3
GO:0034446	substrate adhesion-dependent cell spreading	2.83363e-06	20	Lamb1/Lamc1/Pdpn/Sfrp1/Ephb3/Antxr1/Fn1/Dab2/Prex1/Efna5/Axl/Fzd4/Fndc3b/Lama5/Parvb/Apoa1/Itgb3/Dbn1/Fermt3/Fbln1
GO:0002719	negative regulation of cytokine production involved in immune response	2.97473e-06	10	Hmox1/Tnf/Arg1/Angpt1/Vsir/Tgfb1/Foxp3/Il10/Apoa1/Irak3
GO:0070486	leukocyte aggregation	3.04244e-06	8	S100a8/S100a9/Il1b/Msn/Bmp7/Adam8/Rac2/Nr4a3
GO:0072678	T cell migration	3.23418e-06	15	Apod/Ccl2/Cxcl13/S1pr1/Msn/Adam8/Cxcl12/Cxcl16/Wnt5a/Icam1/Ccr7/Ccr2/Itgb3/Aif1/Ccl21a
GO:0043300	regulation of leukocyte degranulation	3.81922e-06	14	Hmox1/Fcer1g/Itgam/Foxf1/Ptafr/Cd300a/Il4ra/Cd84/Itgb2/Il13ra2/Ccr2/Rac2/Gata2/Fgr
GO:0042088	T-helper 1 type immune response	3.81922e-06	14	Il1rl1/Il1b/Il1r1/Il33/Slc11a1/Il18rap/Hlx/Havcr2/Il4ra/Arid5a/Nras/Ccr7/Ccr2/Il18r1
GO:0002253	activation of immune response	4.2977e-06	60	Fpr2/Fpr1/C3/Fcgr2b/C1qa/Fcer1g/Cd300lf/Ltf/Tlr13/Tnf/Ctla4/Colec12/C1s1/C4b/C1qb/Pde4b/Acod1/Serping1/Cd36/Zc3h12a/Cfh/C1qc/Ighv1-72/Cd300a/Arrb2/Havcr2/C1ra/Cmtm3/Cmklr1/A2m/Bcl2a1d/Foxp3/Nras/Rftn1/Cd55/Ptpn22/Cav1/Cfp/Ccr7/Ighg2c/Cd86/C1rb/Fcna/Tlr2/Trdc/Tlr8/Tlr7/Gata3/Irak3/Sh2b2/Lbp/Lcp2/Fyn/Nr4a3/Ighv1-55/Nckap1l/Pik3ap1/C6/Vtcn1/C3ar1
GO:0002292	T cell differentiation involved in immune response	4.78889e-06	17	Il6/Clec4e/Fcer1g/Nlrp3/Clec4d/Zc3h12a/Hlx/Tgfb1/Il4ra/Batf/Foxp3/Ccr7/Myb/Ccr2/Rora/Gata3/Il18r1
GO:0002448	mast cell mediated immunity	4.89017e-06	14	Hmox1/Fcer1g/Foxf1/Cd300a/Il4ra/Pla2g3/Cd84/Il13ra2/Rac2/Milr1/Spon2/Gata2/Nr4a3/Fgr
GO:0032615	interleukin-12 production	5.16824e-06	15	Thbs1/Tnfrsf9/Cd36/Mefv/Ager/Arrb2/Cmklr1/Rel/Il10/Ccr7/Tlr2/Tlr8/Tigit/Irak3/Tnfsf9
GO:0002820	negative regulation of adaptive immune response	5.58539e-06	13	Il1rl1/Fcgr2b/Il33/Arg1/Zc3h12a/Samsn1/Vsir/Alox15/Havcr2/Il4ra/Foxp3/Il7r/Il20rb
GO:0010934	macrophage cytokine production	5.67446e-06	8	Sema7a/Cd36/Gprc5b/Tgfb1/Wnt5a/Tlr2/Irak3/Spon2
GO:0043370	regulation of CD4-positive, alpha-beta T cell differentiation	8.07368e-06	14	Il6/Nlrp3/Zc3h12a/Hlx/Tgfb1/Il4ra/Runx1/Foxp3/Ccr7/Myb/Ccr2/Gata3/Nckap1l/Runx3
GO:0002369	T cell cytokine production	8.07368e-06	12	Il6/Il1b/Il1r1/Nlrp3/Arg1/Slc11a1/Il18rap/Vsir/Arid5a/Foxp3/Gata3/Il18r1
GO:0050901	leukocyte tethering or rolling	1.00871e-05	10	Selp/Sele/Vcam1/Tnf/Cxcl12/Ptafr/Madcam1/Sell/Ccr2/Selplg
GO:0032653	regulation of interleukin-10 production	1.02032e-05	14	Mmp8/Tnfrsf9/Fcgr2b/Fcer1g/Ager/Vsir/Cd84/Foxp3/Tlr2/Tigit/Hgf/Trib2/Il20rb/Cd34
GO:0002440	production of molecular mediator of immune response	1.0842e-05	44	Il6/Il1b/Il1r1/Sema7a/Trem1/Fcgr2b/Hmox1/Fcer1g/Il33/Nlrp3/Tnf/Arg1/Slc11a1/Igkv3-2/Il18rap/Cd36/Gprc5b/Angpt1/Vsir/Tgfb1/Il4ra/Arid5a/Batf/Foxp3/Wnt5a/Il10/Itm2a/Cd244a/Il13ra2/Ptpn22/Apoa1/Tlr2/Gata3/Irak3/Il7r/Igkv12-89/Spon2/Clcf1/Il18r1/Nr4a3/Polq/Igkv10-96/Tnfrsf4/Exo1
GO:0042226	interleukin-6 biosynthetic process	1.1122e-05	9	Ereg/Il1b/Il19/Cebpb/Ptafr/Prg4/Muc16/Card9/Inpp5d
GO:0032623	interleukin-2 production	1.14425e-05	16	Il1b/Il1a/Fcer1g/Slc11a1/Pde4b/Havcr2/Runx1/Foxp3/Ccr2/Card9/Gata3/Lag3/Nav3/Il20rb/Vtcn1/Cd34
GO:0046635	positive regulation of alpha-beta T cell activation	1.40212e-05	16	Il6/Nlrp3/Hlx/Hsph1/Il4ra/Runx1/Cd80/Foxp3/Zbtb16/Cd244a/Ptpn22/Ccr7/Myb/Ccr2/Nckap1l/Runx3
GO:0002724	regulation of T cell cytokine production	1.45043e-05	10	Il6/Il1b/Il1r1/Nlrp3/Arg1/Vsir/Arid5a/Foxp3/Gata3/Il18r1
GO:0046637	regulation of alpha-beta T cell differentiation	1.68472e-05	16	Il6/Nlrp3/Zc3h12a/Hlx/Tgfb1/Il4ra/Runx1/Foxp3/Zbtb16/Ccr7/Myb/Ccr2/Gata3/Prdm1/Nckap1l/Runx3
GO:0061081	positive regulation of myeloid leukocyte cytokine production involved in immune response	1.69474e-05	8	Sema7a/Fcer1g/Cd36/Gprc5b/Wnt5a/Tlr2/Spon2/Nr4a3
GO:0035743	CD4-positive, alpha-beta T cell cytokine production	1.6981e-05	9	Il6/Il1b/Il1r1/Nlrp3/Arg1/Il18rap/Arid5a/Gata3/Il18r1
GO:2000106	regulation of leukocyte apoptotic process	1.70793e-05	21	Cxcr2/Fcgr2b/Fcer1g/Arg2/Adam8/Cxcl12/Axl/Bcl2a1a/Wnt5a/Il10/Hcls1/Ccr7/Ccr5/Hcar2/Pdcd1/Il7r/Aurkb/Slc7a11/Nr4a3/Siglec1/Tnfrsf4
GO:0002286	T cell activation involved in immune response	1.70793e-05	21	Il6/Clec4e/Fcer1g/Nlrp3/Clec4d/Slc11a1/Zc3h12a/Hlx/Tgfb1/Havcr2/Il4ra/Stx11/Batf/Foxp3/Icam1/Ccr7/Myb/Ccr2/Rora/Gata3/Il18r1
GO:0032613	interleukin-10 production	1.97512e-05	14	Mmp8/Tnfrsf9/Fcgr2b/Fcer1g/Ager/Vsir/Cd84/Foxp3/Tlr2/Tigit/Hgf/Trib2/Il20rb/Cd34
GO:0043303	mast cell degranulation	1.97622e-05	13	Hmox1/Fcer1g/Foxf1/Cd300a/Il4ra/Pla2g3/Cd84/Il13ra2/Rac2/Milr1/Gata2/Nr4a3/Fgr
GO:0002920	regulation of humoral immune response	1.99987e-05	11	C3/Fcgr2b/Tnf/Acod1/Serping1/Cfh/Spns2/A2m/Cd55/Ccr7/C6
GO:0046632	alpha-beta T cell differentiation	2.21068e-05	21	Il6/Nlrp3/Zc3h12a/Hlx/Tgfb1/Il4ra/Runx1/Batf/Foxp3/Zbtb16/Ccr7/Satb1/Myb/Ccr2/Rora/Gata3/Prdm1/Il18r1/Nckap1l/Runx3/Nkx2-3
GO:0002705	positive regulation of leukocyte mediated immunity	2.25529e-05	28	Il6/Il1b/Cxcl1/Il1r1/C3/Fcgr3/Fcer1g/Itgam/Nlrp3/Tnf/Arg1/Fcgr1/Il18rap/Ptafr/Tgfb1/Il4ra/Arid5a/Itgb2/Foxp3/H2-Q10/Gata3/Cadm1/Lag3/Sh2d1b1/Gata2/Clcf1/Il18r1/Fgr
GO:0050702	interleukin-1 beta secretion	2.35668e-05	12	Abca1/Nlrp3/Arg2/Ccl3/Cd36/Zc3h12a/Wnt5a/Ccr7/Apoa1/Tlr2/Ccr5/Tlr8
GO:0042130	negative regulation of T cell proliferation	2.37474e-05	16	Lrrc32/Tarm1/Ctla4/Arg2/Arg1/Gpnmb/Cebpb/Vsir/Tgfb1/Havcr2/Cd80/Foxp3/Il2ra/Cd86/Il20rb/Vtcn1
GO:0002279	mast cell activation involved in immune response	2.43748e-05	13	Hmox1/Fcer1g/Foxf1/Cd300a/Il4ra/Pla2g3/Cd84/Il13ra2/Rac2/Milr1/Gata2/Nr4a3/Fgr
GO:0071887	leukocyte apoptotic process	2.85359e-05	23	Il6/Cxcr2/Fcgr2b/Fcer1g/Arg2/Adam8/Cxcl12/Axl/Bcl2a1a/Wnt5a/Il10/Il2ra/Hcls1/Ccr7/Ccr5/Hcar2/Pdcd1/Il7r/Aurkb/Slc7a11/Nr4a3/Siglec1/Tnfrsf4
GO:0050701	interleukin-1 secretion	3.05341e-05	13	Il1r2/Abca1/Nlrp3/Arg2/Ccl3/Cd36/Zc3h12a/Wnt5a/Ccr7/Apoa1/Tlr2/Ccr5/Tlr8
GO:0042092	type 2 immune response	3.47503e-05	11	Il6/Il33/Nlrp3/Arg2/Arg1/Hlx/Il4ra/Batf/Ccr2/Gata3/Clcf1
GO:0002828	regulation of type 2 immune response	3.74558e-05	10	Il6/Il33/Nlrp3/Arg2/Arg1/Hlx/Il4ra/Ccr2/Gata3/Clcf1
GO:0002888	positive regulation of myeloid leukocyte mediated immunity	3.79231e-05	12	Cxcl1/C3/Fcgr3/Fcer1g/Itgam/Arg1/Fcgr1/Ptafr/Il4ra/Itgb2/Gata2/Fgr
GO:0032663	regulation of interleukin-2 production	4.32806e-05	14	Il1b/Il1a/Pde4b/Havcr2/Runx1/Foxp3/Ccr2/Card9/Gata3/Lag3/Nav3/Il20rb/Vtcn1/Cd34
GO:0043301	negative regulation of leukocyte degranulation	4.39439e-05	6	Hmox1/Foxf1/Cd300a/Cd84/Il13ra2/Ccr2
GO:0072604	interleukin-6 secretion	4.51949e-05	11	Il1b/Zc3h12a/Nos2/Arid5a/Cd84/Ptpn22/F2r/Trpv4/Twist1/Tlr8/Syt11
GO:0032637	interleukin-8 production	5.48324e-05	15	Serpine1/Il1b/Chil1/Tnf/Nos2/Wnt5a/Afap1l2/Cd244a/Ptpn22/F2r/Tlr2/Tlr8/Tlr7/Ssc5d/Lbp
GO:0032693	negative regulation of interleukin-10 production	6.12108e-05	8	Mmp8/Tnfrsf9/Fcgr2b/Ager/Vsir/Cd84/Foxp3/Trib2
GO:0045408	regulation of interleukin-6 biosynthetic process	6.12108e-05	8	Ereg/Il1b/Cebpb/Ptafr/Prg4/Muc16/Card9/Inpp5d
GO:0002374	cytokine secretion involved in immune response	6.12108e-05	8	Trem1/Nlrp3/Tnf/Angpt1/Wnt5a/Il10/Apoa1/Tlr2
GO:0002763	positive regulation of myeloid leukocyte differentiation	6.23789e-05	14	Tnfsf11/Tnf/Ccr1/Ccl3/Pf4/Tgfb1/Cd4/Il34/Runx1/Csf1r/Hcls1/Itgb3/Zfp36l1/Ocstamp
GO:0002823	negative regulation of adaptive immune response based on somatic recombination of immune receptors built from immunoglobulin superfamily domains	7.33303e-05	11	Il1rl1/Fcgr2b/Il33/Arg1/Zc3h12a/Vsir/Havcr2/Il4ra/Foxp3/Il7r/Il20rb
GO:0002283	neutrophil activation involved in immune response	0.000100258	7	Fcer1g/Itgam/Tyrobp/Ptafr/Stx11/Itgb2/Myo1f
GO:0045089	positive regulation of innate immune response	0.000100884	30	Ereg/Mmp12/Mmp2/Cd300lf/Ltf/Tlr13/Tnf/Colec12/Acod1/Adam8/Il18rap/Cd36/Cd300a/Arrb2/Havcr2/Wnt5a/Rftn1/Ptpn22/Cav1/Cd86/Card9/Tlr2/Tlr8/Tlr7/Irak3/Cadm1/Lbp/Lag3/Sh2d1b1/Pik3ap1
GO:0002294	CD4-positive, alpha-beta T cell differentiation involved in immune response	0.000105367	14	Il6/Nlrp3/Zc3h12a/Hlx/Tgfb1/Il4ra/Batf/Foxp3/Ccr7/Myb/Ccr2/Rora/Gata3/Il18r1
GO:0043304	regulation of mast cell degranulation	0.000112252	10	Hmox1/Fcer1g/Foxf1/Cd300a/Il4ra/Cd84/Il13ra2/Rac2/Gata2/Fgr
GO:0002293	alpha-beta T cell differentiation involved in immune response	0.000124943	14	Il6/Nlrp3/Zc3h12a/Hlx/Tgfb1/Il4ra/Batf/Foxp3/Ccr7/Myb/Ccr2/Rora/Gata3/Il18r1
GO:0046638	positive regulation of alpha-beta T cell differentiation	0.00013564	12	Il6/Nlrp3/Hlx/Il4ra/Runx1/Foxp3/Zbtb16/Ccr7/Myb/Ccr2/Nckap1l/Runx3
GO:0002285	lymphocyte activation involved in immune response	0.000140936	27	Il6/Clec4e/Fcer1g/Nlrp3/Clec4d/Slc11a1/Zc3h12a/Hlx/Tgfb1/Havcr2/Il4ra/Stx11/Batf/Foxp3/Icam1/Itm2a/Cd244a/Ccr7/Myb/Ccr2/Rora/Gata3/Clcf1/Il18r1/Coro1a/Nkx2-3/Exo1
GO:0050706	regulation of interleukin-1 beta secretion	0.000143647	10	Nlrp3/Arg2/Ccl3/Zc3h12a/Wnt5a/Ccr7/Apoa1/Tlr2/Ccr5/Tlr8
GO:0033006	regulation of mast cell activation involved in immune response	0.000143647	10	Hmox1/Fcer1g/Foxf1/Cd300a/Il4ra/Cd84/Il13ra2/Rac2/Gata2/Fgr
GO:0050704	regulation of interleukin-1 secretion	0.000144365	11	Il1r2/Nlrp3/Arg2/Ccl3/Zc3h12a/Wnt5a/Ccr7/Apoa1/Tlr2/Ccr5/Tlr8
GO:0046636	negative regulation of alpha-beta T cell activation	0.000144365	11	Tarm1/Arg2/Zc3h12a/Hlx/Vsir/Cd300a/Il4ra/Runx1/Foxp3/Adora2a/Runx3
GO:0002287	alpha-beta T cell activation involved in immune response	0.000145765	14	Il6/Nlrp3/Zc3h12a/Hlx/Tgfb1/Il4ra/Batf/Foxp3/Ccr7/Myb/Ccr2/Rora/Gata3/Il18r1
GO:1904994	regulation of leukocyte adhesion to vascular endothelial cell	0.000145956	6	Tnf/Cxcl12/Ets1/Ptafr/Icam1/Ccr2
GO:0042036	negative regulation of cytokine biosynthetic process	0.000165715	9	Il6/Inhbb/Prg4/Muc16/Foxp3/Il10/Lag3/Trib2/Inpp5d
GO:0002827	positive regulation of T-helper 1 type immune response	0.000175032	8	Il1b/Il1r1/Slc11a1/Hlx/Arid5a/Ccr7/Ccr2/Il18r1
GO:0043372	positive regulation of CD4-positive, alpha-beta T cell differentiation	0.000218687	9	Il6/Nlrp3/Hlx/Il4ra/Foxp3/Ccr7/Myb/Ccr2/Nckap1l
GO:0032757	positive regulation of interleukin-8 production	0.000219443	11	Serpine1/Il1b/Tnf/Wnt5a/Afap1l2/Cd244a/F2r/Tlr2/Tlr8/Tlr7/Lbp
GO:0002726	positive regulation of T cell cytokine production	0.000224164	7	Il6/Il1b/Il1r1/Nlrp3/Arid5a/Gata3/Il18r1
GO:0032753	positive regulation of interleukin-4 production	0.000237696	8	Fcer1g/Il33/Nlrp3/Cebpb/Havcr2/Foxp3/Gata3/Il20rb
GO:2000515	negative regulation of CD4-positive, alpha-beta T cell activation	0.000279683	9	Tarm1/Arg2/Zc3h12a/Hlx/Vsir/Il4ra/Runx1/Foxp3/Runx3
GO:0032677	regulation of interleukin-8 production	0.000281381	13	Serpine1/Il1b/Tnf/Wnt5a/Afap1l2/Cd244a/Ptpn22/F2r/Tlr2/Tlr8/Tlr7/Ssc5d/Lbp
GO:0006959	humoral immune response	0.000281381	41	S100a9/Cxcl5/Cxcl2/Cxcl1/Cxcl3/Ccl2/C3/Fcgr2b/Fga/C1qa/Ppbp/Cxcl13/Ltf/Tnf/C1s1/C4b/C1qb/Acod1/Serping1/Pf4/Cfh/C1qc/Ighv1-72/Spns2/C1ra/A2m/Cd55/Cfp/Ccr7/Rarres2/Ighg2c/C1rb/Fcna/Ccr2/Trdc/Gata3/Slpi/Spon2/Ighv1-55/C6/Exo1
GO:0045824	negative regulation of innate immune response	0.000281381	12	Mmp12/Arg1/Ccr1/Acod1/Serping1/Arrb2/Havcr2/A2m/Irak3/Sh2d1b1/Slamf8/Klrb1b
GO:0002686	negative regulation of leukocyte migration	0.000282957	10	Apod/Grem1/Dusp1/Nbl1/Il33/Cxcl12/Emilin1/Cd300a/Adora1/Slamf8
GO:0002764	immune response-regulating signaling pathway	0.000291533	49	Fpr2/Fpr1/Clec4e/Fcgr2b/Fcer1g/Cd300lf/Ltf/Tlr13/Tnf/Ctla4/Colec12/Clec4d/Pde4b/Acod1/Cd36/Zc3h12a/Ighv1-72/Cd300a/Arrb2/Havcr2/Cmtm3/Cmklr1/Bcl2a1d/Foxp3/Nras/Rftn1/Ptpn22/Cav1/Ccr7/Ighg2c/Cd86/Tlr2/Trdc/Tlr8/Tlr7/Gata3/Irak3/Sh2b2/Lbp/Lcp2/Fyn/Sh2d1b1/Nr4a3/Ighv1-55/Nckap1l/Pik3ap1/Il20rb/Vtcn1/C3ar1
GO:0072606	interleukin-8 secretion	0.000318798	8	Chil1/Nos2/Wnt5a/Cd244a/Ptpn22/F2r/Tlr2/Ssc5d
GO:0050798	activated T cell proliferation	0.000320711	11	Itgam/Lrrc32/Arg1/Igf1/Ager/Itgb2/Il2ra/Satb1/Cd86/Fyn/Tnfsf9
GO:1900015	regulation of cytokine production involved in inflammatory response	0.000349981	10	Il1r2/Apod/Per1/Tarm1/Zc3h12a/Mefv/Nos2/Sirpa/Gpsm3/Cd6
GO:0050869	negative regulation of B cell activation	0.00035374	9	Fcgr2b/Sfrp1/Ctla4/Samsn1/Cd300a/Foxp3/Il10/Prdm1/Inpp5d
GO:0002758	innate immune response-activating signal transduction	0.000423651	20	Cd300lf/Ltf/Tlr13/Tnf/Colec12/Acod1/Cd36/Cd300a/Arrb2/Havcr2/Rftn1/Ptpn22/Cav1/Cd86/Tlr2/Tlr8/Tlr7/Irak3/Lbp/Pik3ap1
GO:0001909	leukocyte mediated cytotoxicity	0.00050804	21	Cxcl5/Cxcl1/Ccl2/Trem1/Fcgr3/Arg1/Fcgr1/Il18rap/Ager/Arrb2/Havcr2/Stx11/H2-Q10/Pik3r6/Cadm1/Lag3/Il7r/Sh2d1b1/Coro1a/Klrb1b/Ncf1
GO:2000404	regulation of T cell migration	0.000510501	10	Apod/Cxcl13/Adam8/Cxcl12/Wnt5a/Ccr7/Ccr2/Itgb3/Aif1/Ccl21a
GO:0014033	neural crest cell differentiation	0.00052764	16	Sema7a/Sfrp1/Ednra/Bmp7/Rdh10/Fn1/Ret/Sema3f/Ednrb/Lama5/Sema6b/Twist1/Hand2/Snai2/Phox2b/Sema3g
GO:0036037	CD8-positive, alpha-beta T cell activation	0.000530507	8	Vsir/Runx1/Cd244a/Ptpn22/Satb1/Clec4a2/Nckap1l/Runx3
GO:2000406	positive regulation of T cell migration	0.000542479	9	Cxcl13/Adam8/Cxcl12/Wnt5a/Ccr7/Ccr2/Itgb3/Aif1/Ccl21a
GO:2000516	positive regulation of CD4-positive, alpha-beta T cell activation	0.000542479	9	Il6/Nlrp3/Hlx/Il4ra/Foxp3/Ccr7/Myb/Ccr2/Nckap1l
GO:0002830	positive regulation of type 2 immune response	0.000545532	6	Il6/Il33/Nlrp3/Il4ra/Gata3/Clcf1
GO:0002824	positive regulation of adaptive immune response based on somatic recombination of immune receptors built from immunoglobulin superfamily domains	0.000549094	21	Il6/Il1b/Il1r1/C3/Fcgr3/Fcer1g/Nlrp3/Tnf/Fcgr1/Slc11a1/Hlx/Tgfb1/Cd4/Arid5a/Foxp3/Ccr7/H2-Q10/Ccr2/Gata3/Clcf1/Il18r1
GO:0035744	T-helper 1 cell cytokine production	0.000550232	5	Il1b/Il1r1/Il18rap/Arid5a/Il18r1
GO:0002534	cytokine production involved in inflammatory response	0.000604767	10	Il1r2/Apod/Per1/Tarm1/Zc3h12a/Mefv/Nos2/Sirpa/Gpsm3/Cd6
GO:0006929	substrate-dependent cell migration	0.000668897	8	Adam8/Fn1/Fgfr1/Pdgfb/Tnfrsf12a/Snai2/P2ry12/Fbln1
GO:0014032	neural crest cell development	0.000668897	15	Sema7a/Ednra/Bmp7/Rdh10/Fn1/Ret/Sema3f/Ednrb/Lama5/Sema6b/Twist1/Hand2/Snai2/Phox2b/Sema3g
GO:0001755	neural crest cell migration	0.000706219	12	Sema7a/Bmp7/Fn1/Ret/Sema3f/Ednrb/Lama5/Sema6b/Twist1/Hand2/Phox2b/Sema3g
GO:0051852	disruption by host of symbiont cells	0.000777607	6	Cxcl5/Cxcl1/Trem1/Arg1/Pf4/Ncf1
GO:0051873	killing by host of symbiont cells	0.000777607	6	Cxcl5/Cxcl1/Trem1/Arg1/Pf4/Ncf1
GO:2000107	negative regulation of leukocyte apoptotic process	0.000849747	13	Cxcr2/Fcgr2b/Fcer1g/Arg2/Cxcl12/Axl/Bcl2a1a/Hcls1/Ccr7/Ccr5/Il7r/Aurkb/Tnfrsf4
GO:0070943	neutrophil mediated killing of symbiont cell	0.000878383	5	Cxcl5/Cxcl1/Trem1/Arg1/Ncf1
GO:0032620	interleukin-17 production	0.000977077	9	Osm/Arg2/Vsir/Tgfb1/Arid5a/Foxp3/Rftn1/Tlr2/Nckap1l
GO:0032633	interleukin-4 production	0.000977077	9	Fcer1g/Il33/Nlrp3/Cebpb/Havcr2/Foxp3/Gata3/Il20rb/Vtcn1
GO:0032731	positive regulation of interleukin-1 beta production	0.000977077	9	Nlrp3/Ccl3/Hspb1/Egr1/Wnt5a/Ccr7/Tlr2/Ccr5/Tlr8
GO:0002821	positive regulation of adaptive immune response	0.000978168	21	Il6/Il1b/Il1r1/C3/Fcgr3/Fcer1g/Nlrp3/Tnf/Fcgr1/Slc11a1/Hlx/Tgfb1/Cd4/Arid5a/Foxp3/Ccr7/H2-Q10/Ccr2/Gata3/Clcf1/Il18r1
GO:0032732	positive regulation of interleukin-1 production	0.00101045	10	Nlrp3/Ccl3/Hspb1/Egr1/Havcr2/Wnt5a/Ccr7/Tlr2/Ccr5/Tlr8
GO:0002269	leukocyte activation involved in inflammatory response	0.00102903	8	Mmp8/Fpr2/Il33/Ager/Tlr2/Tlr8/Tlr7/Aif1
GO:0032660	regulation of interleukin-17 production	0.00102903	8	Osm/Arg2/Vsir/Tgfb1/Arid5a/Foxp3/Tlr2/Nckap1l
GO:0032673	regulation of interleukin-4 production	0.00102903	8	Fcer1g/Il33/Nlrp3/Cebpb/Havcr2/Foxp3/Gata3/Il20rb
GO:0032700	negative regulation of interleukin-17 production	0.00106055	6	Arg2/Vsir/Tgfb1/Foxp3/Tlr2/Nckap1l
GO:2001185	regulation of CD8-positive, alpha-beta T cell activation	0.00106055	6	Vsir/Runx1/Cd244a/Ptpn22/Nckap1l/Runx3
GO:0001959	regulation of cytokine-mediated signaling pathway	0.0010761	16	Il6/Il1r2/Il1r1/Mmp12/Sphk1/Slit3/Cd300lf/Arg1/Trem2/Angpt1/Il6st/Axl/Wnt5a/Cav1/Apoa1/Irak3
GO:0060759	regulation of response to cytokine stimulus	0.00121353	17	Il6/Il1r2/Il1r1/Mmp12/Sphk1/Slit3/Cd300lf/Arg1/Trem2/Angpt1/Il6st/Axl/Wnt5a/Cav1/Apoa1/Tlr2/Irak3
GO:0072538	T-helper 17 type immune response	0.00127248	8	Il6/Nlrp3/Zc3h12a/Tgfb1/Arid5a/Batf/Foxp3/Rora
GO:0002757	immune response-activating signal transduction	0.0013431	45	Fpr2/Fpr1/Fcgr2b/Fcer1g/Cd300lf/Ltf/Tlr13/Tnf/Ctla4/Colec12/Pde4b/Acod1/Cd36/Zc3h12a/Ighv1-72/Cd300a/Arrb2/Havcr2/Cmtm3/Cmklr1/Bcl2a1d/Foxp3/Nras/Rftn1/Ptpn22/Cav1/Ccr7/Ighg2c/Cd86/Tlr2/Trdc/Tlr8/Tlr7/Gata3/Irak3/Sh2b2/Lbp/Lcp2/Fyn/Nr4a3/Ighv1-55/Nckap1l/Pik3ap1/Vtcn1/C3ar1
GO:0002456	T cell mediated immunity	0.0014183	19	Il6/Il1b/Il1r1/Nlrp3/Arg1/Slc11a1/Il18rap/Ager/Vsir/Arid5a/Stx11/Foxp3/Icam1/Rftn1/H2-Q10/Gata3/Il7r/Il18r1/Il20rb
GO:0032674	regulation of interleukin-5 production	0.00143383	6	Il1rl1/Il33/Nlrp3/Il5ra/Foxp3/Gata3
GO:0030889	negative regulation of B cell proliferation	0.00143383	6	Fcgr2b/Ctla4/Cd300a/Il10/Prdm1/Inpp5d
GO:0032703	negative regulation of interleukin-2 production	0.00160769	7	Havcr2/Foxp3/Gata3/Lag3/Nav3/Il20rb/Cd34
GO:0002218	activation of innate immune response	0.00188418	20	Cd300lf/Ltf/Tlr13/Tnf/Colec12/Acod1/Cd36/Cd300a/Arrb2/Havcr2/Rftn1/Ptpn22/Cav1/Cd86/Tlr2/Tlr8/Tlr7/Irak3/Lbp/Pik3ap1
GO:0032634	interleukin-5 production	0.00191294	6	Il1rl1/Il33/Nlrp3/Il5ra/Foxp3/Gata3
GO:0002517	T cell tolerance induction	0.00191636	5	Icos/Runx1/Foxp3/Il2ra/Cd86
GO:0002281	macrophage activation involved in immune response	0.00191636	5	Il33/Tyrobp/Havcr2/Lbp/Dysf
GO:0070498	interleukin-1-mediated signaling pathway	0.00248688	6	Il6/Il1r2/Il1r1/Il1a/Egr1/Irak3
GO:0006691	leukotriene metabolic process	0.00314763	6	Ggt5/Ggt1/Alox5ap/Cyp4f18/Tlr2/Ncf1
GO:2000482	regulation of interleukin-8 secretion	0.00314763	6	Wnt5a/Cd244a/Ptpn22/F2r/Tlr2/Ssc5d
GO:0002709	regulation of T cell mediated immunity	0.00329675	14	Il6/Il1b/Il1r1/Nlrp3/Arg1/Ager/Vsir/Arid5a/Foxp3/H2-Q10/Gata3/Il7r/Il18r1/Il20rb
GO:0033089	positive regulation of T cell differentiation in thymus	0.00362883	5	Il1b/Vnn1/Adam8/Foxp3/Il7r
GO:0002739	regulation of cytokine secretion involved in immune response	0.00362883	5	Tnf/Angpt1/Wnt5a/Il10/Apoa1
GO:1900016	negative regulation of cytokine production involved in inflammatory response	0.00362883	5	Il1r2/Apod/Zc3h12a/Mefv/Sirpa
GO:0043302	positive regulation of leukocyte degranulation	0.00363748	7	Fcer1g/Itgam/Ptafr/Il4ra/Itgb2/Gata2/Fgr
GO:0050718	positive regulation of interleukin-1 beta secretion	0.00363748	7	Nlrp3/Ccl3/Wnt5a/Ccr7/Tlr2/Ccr5/Tlr8
GO:0001960	negative regulation of cytokine-mediated signaling pathway	0.00461166	9	Il6/Il1r2/Mmp12/Slit3/Arg1/Il6st/Cav1/Apoa1/Irak3
GO:0032621	interleukin-18 production	0.0047506	4	Nlrp3/Tnf/Cd84/Tlr2
GO:0050711	negative regulation of interleukin-1 secretion	0.0047506	4	Il1r2/Nlrp3/Zc3h12a/Apoa1
GO:0070673	response to interleukin-18	0.0047506	4	Il18rap/Pdgfb/Cldn1/Il18r1
GO:0043371	negative regulation of CD4-positive, alpha-beta T cell differentiation	0.00476018	6	Zc3h12a/Hlx/Il4ra/Runx1/Foxp3/Runx3
GO:0019724	B cell mediated immunity	0.00510747	28	C3/Fcgr3/Fcgr2b/C1qa/Fcer1g/Tnf/C1s1/Pirb/Fcgr1/C4b/C1qb/Serping1/C1qc/Ighv1-72/Tgfb1/Il4ra/C1ra/Batf/Foxp3/Cd55/Il13ra2/Ighg2c/C1rb/Trdc/Clcf1/Ighv1-55/Inpp5d/Exo1
GO:0001910	regulation of leukocyte mediated cytotoxicity	0.00575976	15	Cxcl5/Cxcl1/Ccl2/Arg1/Il18rap/Ager/Arrb2/Havcr2/H2-Q10/Pik3r6/Cadm1/Lag3/Il7r/Sh2d1b1/Klrb1b
GO:0050716	positive regulation of interleukin-1 secretion	0.00599098	7	Nlrp3/Ccl3/Wnt5a/Ccr7/Tlr2/Ccr5/Tlr8
GO:0032691	negative regulation of interleukin-1 beta production	0.00599098	5	Nlrp3/Zc3h12a/Mefv/Arrb2/Apoa1
GO:0002922	positive regulation of humoral immune response	0.00599098	5	C3/Tnf/Acod1/Ccr7/C6
GO:1902106	negative regulation of leukocyte differentiation	0.00642346	14	Sfrp1/Tmem176a/Ctla4/Zc3h12a/C1qc/Hlx/Il4ra/Runx1/Foxp3/Tmem176b/Gata2/Fbn1/Runx3/Inpp5d
GO:0002664	regulation of T cell tolerance induction	0.00662099	4	Runx1/Foxp3/Il2ra/Cd86
GO:1901163	regulation of trophoblast cell migration	0.00662099	4	Timp1/Mmp12/Syde1/Arhgdib
GO:0032692	negative regulation of interleukin-1 production	0.00694031	6	Il1r2/Nlrp3/Zc3h12a/Mefv/Arrb2/Apoa1
GO:0060761	negative regulation of response to cytokine stimulus	0.00734235	9	Il6/Il1r2/Mmp12/Slit3/Arg1/Il6st/Cav1/Apoa1/Irak3
GO:0002710	negative regulation of T cell mediated immunity	0.00746366	5	Arg1/Vsir/Foxp3/Il7r/Il20rb
GO:2000108	positive regulation of leukocyte apoptotic process	0.00804432	7	Adam8/Wnt5a/Il10/Hcar2/Pdcd1/Nr4a3/Siglec1
GO:0016064	immunoglobulin mediated immune response	0.00807042	27	C3/Fcgr3/Fcgr2b/C1qa/Fcer1g/Tnf/C1s1/Fcgr1/C4b/C1qb/Serping1/C1qc/Ighv1-72/Tgfb1/Il4ra/C1ra/Batf/Foxp3/Cd55/Il13ra2/Ighg2c/C1rb/Trdc/Clcf1/Ighv1-55/Inpp5d/Exo1
GO:2000778	positive regulation of interleukin-6 secretion	0.0082559	6	Il1b/Arid5a/F2r/Trpv4/Twist1/Tlr8
GO:0045589	regulation of regulatory T cell differentiation	0.0082559	6	Ctla2a/Ctla4/Vsir/Tgfb1/Foxp3/Fanca
GO:0032754	positive regulation of interleukin-5 production	0.00889563	4	Il1rl1/Il33/Nlrp3/Gata3
GO:0061450	trophoblast cell migration	0.00889563	4	Timp1/Mmp12/Syde1/Arhgdib
GO:0046718	viral entry into host cell	0.00917811	9	Ifitm1/Ifitm6/Ptx3/Axl/Cd4/Cav1/Itgb3/Trim10/Trim21
GO:0045076	regulation of interleukin-2 biosynthetic process	0.00924449	5	Il1b/Il1a/Foxp3/Card9/Lag3
GO:0010818	T cell chemotaxis	0.00924449	5	Cxcl13/Cxcl16/Wnt5a/Ccr7/Ccr2
GO:0002712	regulation of B cell mediated immunity	0.0094827	10	C3/Fcgr3/Fcgr2b/Fcer1g/Tnf/Fcgr1/Tgfb1/Foxp3/Cd55/Clcf1
GO:0002889	regulation of immunoglobulin mediated immune response	0.0094827	10	C3/Fcgr3/Fcgr2b/Fcer1g/Tnf/Fcgr1/Tgfb1/Foxp3/Cd55/Clcf1
GO:0046639	negative regulation of alpha-beta T cell differentiation	0.00972541	6	Zc3h12a/Hlx/Il4ra/Runx1/Foxp3/Runx3
GO:0046640	regulation of alpha-beta T cell proliferation	0.0106417	7	Tarm1/Arg2/Vsir/Cd80/Cd244a/Ptpn22/Ccr2
GO:0042267	natural killer cell mediated cytotoxicity	0.0114506	10	Il18rap/Arrb2/Havcr2/Stx11/Pik3r6/Cadm1/Lag3/Sh2d1b1/Coro1a/Klrb1b
GO:2000484	positive regulation of interleukin-8 secretion	0.0114801	4	Wnt5a/Cd244a/F2r/Tlr2
GO:0035745	T-helper 2 cell cytokine production	0.0114801	4	Il6/Nlrp3/Arg1/Gata3
GO:0030260	entry into host cell	0.0123671	9	Ifitm1/Ifitm6/Ptx3/Axl/Cd4/Cav1/Itgb3/Trim10/Trim21
GO:0071353	cellular response to interleukin-4	0.013218	6	Cd300lf/Nfil3/Mrc1/Gata3/Mcm2/Coro1a
GO:0033005	positive regulation of mast cell activation	0.013218	6	Fcer1g/Il4ra/Cd300lb/Gata2/Nr4a3/Fgr
GO:0045066	regulatory T cell differentiation	0.013218	6	Ctla2a/Ctla4/Vsir/Tgfb1/Foxp3/Fanca
GO:0042094	interleukin-2 biosynthetic process	0.013473	5	Il1b/Il1a/Foxp3/Card9/Lag3
GO:0046006	regulation of activated T cell proliferation	0.0135712	7	Lrrc32/Arg1/Igf1/Ager/Il2ra/Cd86/Tnfsf9
GO:0002228	natural killer cell mediated immunity	0.013572	10	Il18rap/Arrb2/Havcr2/Stx11/Pik3r6/Cadm1/Lag3/Sh2d1b1/Coro1a/Klrb1b
GO:0002768	immune response-regulating cell surface receptor signaling pathway	0.0137004	32	Fpr2/Fpr1/Clec4e/Fcgr2b/Fcer1g/Ctla4/Clec4d/Pde4b/Zc3h12a/Ighv1-72/Cd300a/Cmtm3/Cmklr1/Bcl2a1d/Foxp3/Nras/Rftn1/Ptpn22/Ccr7/Ighg2c/Tlr2/Trdc/Gata3/Sh2b2/Lcp2/Fyn/Sh2d1b1/Nr4a3/Ighv1-55/Nckap1l/Vtcn1/C3ar1
GO:0010820	positive regulation of T cell chemotaxis	0.014564	4	Cxcl13/Wnt5a/Ccr7/Ccr2
GO:0002829	negative regulation of type 2 immune response	0.014564	4	Arg2/Arg1/Hlx/Ccr2
GO:0030888	regulation of B cell proliferation	0.0147562	10	Fcgr2b/Ctla4/Cd300a/Il10/Bst1/Prdm1/Clcf1/Nckap1l/Tnfrsf4/Inpp5d
GO:0046633	alpha-beta T cell proliferation	0.0152722	7	Tarm1/Arg2/Vsir/Cd80/Cd244a/Ptpn22/Ccr2
GO:0001911	negative regulation of leukocyte mediated cytotoxicity	0.0159044	5	Arrb2/Havcr2/Il7r/Sh2d1b1/Klrb1b
GO:0070670	response to interleukin-4	0.0173808	6	Cd300lf/Nfil3/Mrc1/Gata3/Mcm2/Coro1a
GO:0033081	regulation of T cell differentiation in thymus	0.0173808	6	Il1b/Vnn1/Adam8/Foxp3/Zeb1/Il7r
GO:1900024	regulation of substrate adhesion-dependent cell spreading	0.0180252	8	Pdpn/Dab2/Prex1/Efna5/Apoa1/Itgb3/Dbn1/Fbln1
GO:0010819	regulation of T cell chemotaxis	0.018075	4	Cxcl13/Wnt5a/Ccr7/Ccr2
GO:0070234	positive regulation of T cell apoptotic process	0.018075	4	Adam8/Wnt5a/Pdcd1/Siglec1
GO:0032733	positive regulation of interleukin-10 production	0.0197198	6	Fcer1g/Tlr2/Tigit/Hgf/Il20rb/Cd34
GO:0032743	positive regulation of interleukin-2 production	0.0197198	6	Il1b/Il1a/Pde4b/Runx1/Ccr2/Vtcn1
GO:0045577	regulation of B cell differentiation	0.0197198	6	Sfrp1/Mmp14/Zfp36l1/Prdm1/Nckap1l/Inpp5d
GO:0043374	CD8-positive, alpha-beta T cell differentiation	0.0222213	4	Runx1/Satb1/Nckap1l/Runx3
GO:0046596	regulation of viral entry into host cell	0.0223228	6	Ifitm1/Ifitm6/Ptx3/Cd4/Trim10/Trim21
GO:0070232	regulation of T cell apoptotic process	0.0238185	7	Arg2/Adam8/Wnt5a/Pdcd1/Il7r/Siglec1/Tnfrsf4
GO:0042269	regulation of natural killer cell mediated cytotoxicity	0.0238696	8	Il18rap/Arrb2/Havcr2/Pik3r6/Cadm1/Lag3/Sh2d1b1/Klrb1b
GO:0032735	positive regulation of interleukin-12 production	0.0253229	6	Cd36/Ager/Rel/Ccr7/Tlr2/Tnfsf9
GO:0002715	regulation of natural killer cell mediated immunity	0.0261232	8	Il18rap/Arrb2/Havcr2/Pik3r6/Cadm1/Lag3/Sh2d1b1/Klrb1b
GO:0045581	negative regulation of T cell differentiation	0.0262904	7	Ctla4/Zc3h12a/Hlx/Il4ra/Runx1/Foxp3/Runx3
GO:0002689	negative regulation of leukocyte chemotaxis	0.0265494	4	Grem1/Dusp1/Nbl1/Slamf8
GO:0045579	positive regulation of B cell differentiation	0.0265494	4	Mmp14/Prdm1/Nckap1l/Inpp5d
GO:0043373	CD4-positive, alpha-beta T cell lineage commitment	0.0265494	4	Il6/Tgfb1/Batf/Foxp3
