# Supplementary material for: Comparative Transcriptomic Analysis Reveals the Immunosuppressive Targets of Mesalazine in Dextran Sulfate Sodium-Induced Ulcerative Colitis
Source: Front Genet. 2021 Aug 11;12:698983. doi: 10.3389/fgene.2021.698983 (PMC8386351; doi:10.3389/fgene.2021.698983)
Supplement: Supplementary file 4 [file Table_4.XLSX]

## Sheet: KEGG
KEGG ID	Description	adjusted p-value	number of gene	gene ID
mmu04512	ECM-receptor interaction	1.59933e-10	30	Thbs1/Col4a1/Tnc/Tnxb/Col4a2/Itgb8/Lamc1/Lamb1/Itga7/Lama4/Itga5/Itgb7/Col6a2/Col6a1/Thbs3/Npnt/Itgb3/Col9a2/Thbs2/Reln/Itga9/Sv2a/Sv2b/Fn1/Col1a2/Col4a5/Tnr/Hmmr/Itga8/Frem1
mmu04510	Focal adhesion	4.0029e-08	43	Thbs1/Col4a1/Tnc/Tnxb/Col4a2/Itgb8/Lamc1/Lamb1/Myl9/Itga7/Lama4/Flna/Itga5/Itgb7/Col6a2/Col6a1/Pdgfra/Thbs3/Ppp1r12b/Pgf/Pdgfrb/Flt1/Pak3/Itgb3/Col9a2/Pdgfb/Thbs2/Reln/Shc4/Pak6/Itga9/Mapk10/Kdr/Shc2/Fn1/Pdgfc/Col1a2/Col4a5/Flt4/Tnr/Hgf/Itga8/Igf1
mmu04060	Cytokine-cytokine receptor interaction	4.67145e-08	54	Ifng/Ifnl2/Cxcl9/Il1r1/Csf3/Cxcl1/Inhbb/Ifnl3/Il12rb2/Cxcr6/Cxcl11/Cxcl2/Bmp3/Ccl11/Bmp7/Ackr3/Il12rb1/Il5ra/Tnfsf11/Ppbp/Cxcl5/Cxcl3/Il6st/Il11/Il33/Il2rb/Pf4/Ccl21a/Tgfb3/Cd27/Ngfr/Il13ra2/Ccr7/Bmp6/Tnfrsf11b/Ackr4/Cxcr2/Cxcr3/Ccl22/Fasl/Il1rl1/Il6/Tgfb2/Tnfrsf12a/Il17d/Ccl7/Ccl2/Gm10591/Ccl5/Gm13304/Il19/Gdf10/Lepr/Eda
mmu04974	Protein digestion and absorption	6.54678e-08	29	Col4a1/Col18a1/Col4a2/Col15a1/Col23a1/Col5a3/Col5a2/Col8a1/Col12a1/Col16a1/Slc36a4/Col6a2/Atp1b2/Col6a1/Col5a1/Col13a1/Col3a1/Gm2663/Col9a2/Col27a1/Slc8a2/Col11a1/Atp1a2/Eln/Col28a1/Col1a2/Col4a5/Col24a1/Col20a1
mmu04514	Cell adhesion molecules	9.43575e-08	38	H2-DMb1/H2-DMa/H2-Aa/H2-Ab1/H2-Eb1/H2-Q7/Cd8a/Spn/Selp/Cd8b1/Itgb8/Nlgn2/H2-Q6/Itgb7/Cntnap2/Itgb2/Ntng1/Ncam1/Nrxn2/Cntn1/Vcan/Jam3/Cadm3/Cdh2/Nlgn1/Itga9/Ptprm/Negr1/Jam2/Cdh5/Esam/Cd2/Lrrc4b/Nrxn1/Nfasc/Cd28/Itga8/Cdh3
mmu04061	Viral protein interaction with cytokine and cytokine receptor	8.65991e-07	25	Cxcl9/Cxcl1/Cxcl11/Cxcl2/Ccl11/Ackr3/Ppbp/Cxcl5/Cxcl3/Il6st/Il2rb/Pf4/Ccl21a/Ccr7/Ackr4/Cxcr2/Cxcr3/Ccl22/Il6/Ccl7/Ccl2/Gm10591/Ccl5/Gm13304/Il19
mmu04151	PI3K-Akt signaling pathway	8.65991e-07	58	Thbs1/Col4a1/Ereg/Csf3/Tnc/Tnxb/Fgf7/Fgfr1/Col4a2/Itgb8/Lamc1/Lamb1/Itga7/Igf2/Lama4/Itga5/Itgb7/Col6a2/Col6a1/Pdgfra/Ppp2r2b/Thbs3/Gng4/Angpt2/Angpt1/Pgf/Nr4a1/Pdgfrb/Gng11/Gng3/Il2rb/Flt1/Efna5/Itgb3/Col9a2/Pdgfb/Ngfr/Thbs2/Reln/Itga9/Fasl/Ppp2r3a/Il6/Kdr/Fn1/Pdgfc/Ntrk2/Sgk1/Col1a2/Fgf10/Col4a5/Flt4/Tnr/Hgf/Ppp2r2c/Itga8/Igf1/Gm2436
mmu05323	Rheumatoid arthritis	2.38748e-06	23	H2-DMb1/H2-DMa/H2-Aa/Ifng/H2-Ab1/Mmp3/H2-Eb1/Cxcl1/Cxcl2/Ctsk/Itgb2/Tnfsf11/Cxcl5/Angpt1/Cxcl3/Il11/Flt1/Tgfb3/Il6/Tgfb2/Ccl2/Ccl5/Cd28
mmu05144	Malaria	2.88956e-06	18	Hba-a2/Hbb-bt/Hbb-bs/Hba-a1/Ifng/Thbs1/Csf3/Selp/Thbs3/Itgb2/Tgfb3/Gypc/Thbs2/Il6/Tgfb2/Ccl2/Klrk1/Hgf
mmu04657	IL-17 signaling pathway	1.96664e-05	22	Ifng/S100a9/S100a8/Mmp3/Csf3/Cxcl1/Casp3/Cxcl2/Mmp9/Ccl11/Mmp13/Cxcl5/Cxcl3/Mapk4/Lcn2/Cebpb/Mapk10/Il6/Il17d/Ccl7/Ccl2/Ptgs2
mmu04020	Calcium signaling pathway	3.85314e-05	40	Fgf7/Fgfr1/Nos1/Cacna1h/Ryr2/Pde1c/Bdkrb1/Ednra/Atp2b4/Bdkrb2/Pdgfra/Sphk1/Gdnf/Atp2b3/Pdgfrb/Pde1a/Ryr3/Ednrb/Flt1/Tacr1/Itpkb/Agtr1a/Pdgfb/Cacna1c/Slc8a2/Htr2b/Pln/Ret/Kdr/Ntrk3/Cckar/Pdgfc/Ntrk2/Fgf10/Casq2/Flt4/Ptgfr/P2rx2/Hgf/Avpr1a
mmu04726	Serotonergic synapse	9.49033e-05	26	Adcy5/Dusp1/Ptgs1/Casp3/Cyp2d26/Gng4/Gabrb3/Htr3a/Gng11/Cyp2c66/Gng3/Alox5/Gnao1/Cyp2c68/Cacna1c/Gnai1/Alox15/Htr2b/Cyp2c55/Kcnj5/Slc18a2/Htr3b/Cyp2c65/Ptgs2/Trpc1/Kcnj3
mmu04080	Neuroactive ligand-receptor interaction	0.000330284	50	Sst/Gal/Penk/Grin3a/Grik3/Npy2r/Bdkrb1/Ednra/Chrna3/Bdkrb2/Calcb/Chrnb4/Gabrg3/Mtnr1a/Cnr1/Gzma/Pdyn/Gabrb3/Insl3/Calcrl/Adora1/Ptgir/Vip/Ednrb/Gm2663/Grm7/Tacr1/Grp/S1pr3/Agtr1a/Pth1r/Oprd1/Oprl1/Grik1/Htr2b/S1pr1/Glrb/Adra2a/Gria1/Mchr1/Cckar/Gabra3/Adcyap1r1/Grik5/Ptgfr/P2rx2/Agt/Lepr/Avpr1a/Sstr1
mmu04010	MAPK signaling pathway	0.000387987	43	Il1r1/Ereg/Cacna2d1/Dusp1/Fgf7/Fgfr1/Cacna1h/Hspa2/Igf2/Casp3/Flna/Mapk8ip2/Cacnb2/Pdgfra/Mapk8ip1/Angpt2/Angpt1/Pgf/Nr4a1/Ptpn5/Pdgfrb/Rasgrf2/Rasgrp1/Flt1/Tgfb3/Efna5/Map3k8/Ptpn7/Pdgfb/Ngfr/Cacna1c/Hspb1/Fasl/Mapk10/Tgfb2/Kdr/Pdgfc/Ntrk2/Fgf10/Cacng7/Flt4/Hgf/Igf1
mmu04658	Th1 and Th2 cell differentiation	0.000415763	19	H2-DMb1/H2-DMa/H2-Aa/Ifng/H2-Ab1/H2-Eb1/Tbx21/Il12rb2/Cd3g/Lck/Il12rb1/Cd247/Lat/Cd3d/Maf/Il2rb/Cd3e/Mapk10/Jag2
mmu04659	Th17 cell differentiation	0.000437294	21	H2-DMb1/H2-DMa/H2-Aa/Ifng/H2-Ab1/Il1r1/H2-Eb1/Tbx21/Cd3g/Lck/Il12rb1/Cd247/Lat/Cd3d/Il6st/Il2rb/Cd3e/Rora/Mapk10/Il6/Il17d
mmu04713	Circadian entrainment	0.000510163	20	Adcy5/Nos1/Cacna1h/Ryr2/Gucy1b1/Prkg1/Gng4/Mtnr1a/Gucy1a1/Gng11/Ryr3/Gng3/Gnao1/Cacna1c/Gnai1/Gria1/Kcnj5/Adcyap1r1/Prkg2/Kcnj3
mmu04360	Axon guidance	0.000510163	30	Myl9/Slit3/Nfatc4/Bmp7/Ntn4/Trpc4/Sema3a/Ntng1/Rgma/Pard6g/Efna5/Pak3/Epha5/Wnt5a/Enah/Gnai1/Pak6/Srgap3/Slit2/Ntn1/Sema3f/Trpc1/Ablim3/Ephb6/Unc5c/Epha7/Sema3d/Trpc3/Wnt4/Plxna4
mmu05414	Dilated cardiomyopathy	0.0008335	19	Adcy5/Cacna2d1/Itgb8/Ryr2/Itga7/Cacnb2/Itga5/Itgb7/Tgfb3/Itgb3/Cacna1c/Slc8a2/Itga9/Tgfb2/Pln/Cacng7/Agt/Itga8/Igf1
mmu05145	Toxoplasmosis	0.0008335	21	H2-DMb1/H2-DMa/H2-Aa/Ifng/Ciita/H2-Ab1/H2-Eb1/Lamc1/Lamb1/Hspa2/Casp3/Lama4/Socs1/Igtp/Tgfb3/Alox5/Gnao1/Gnai1/Irgm2/Mapk10/Tgfb2
mmu05146	Amoebiasis	0.00146312	20	Ifng/Col4a1/Il1r1/Cxcl1/Col4a2/Lamc1/Lamb1/Casp3/Lama4/Cxcl2/Itgb2/Cxcl3/Col3a1/Tgfb3/Hspb1/Il6/Tgfb2/Fn1/Col1a2/Col4a5
mmu05032	Morphine addiction	0.00146312	18	Adcy5/Pde1c/Gng4/Gabrg3/Gabrb3/Adora1/Grk3/Pde1a/Gng11/Gng3/Gnao1/Gnai1/Pde7b/Kcnj5/Gabra3/Pde8a/Pde4b/Kcnj3
mmu05410	Hypertrophic cardiomyopathy	0.00146312	18	Cacna2d1/Itgb8/Ryr2/Itga7/Cacnb2/Itga5/Itgb7/Tgfb3/Itgb3/Cacna1c/Slc8a2/Itga9/Il6/Tgfb2/Cacng7/Agt/Itga8/Igf1
mmu04014	Ras signaling pathway	0.00154113	34	Fgf7/Fgfr1/Igf2/Pla2g3/Pdgfra/Gng4/Angpt2/Lat/Angpt1/Pgf/Pdgfrb/Rasgrf2/Gng11/Rasgrp1/Gng3/Flt1/Efna5/Pak3/Pdgfb/Ngfr/Shc4/Pak6/Fasl/Mapk10/Pla1a/Kdr/Shc2/Pdgfc/Ntrk2/Fgf10/Flt4/Hgf/Pla2g2f/Igf1
mmu05321	Inflammatory bowel disease	0.00164451	14	H2-DMb1/H2-DMa/H2-Aa/Ifng/H2-Ab1/H2-Eb1/Tbx21/Il12rb2/Il12rb1/Maf/Tgfb3/Rora/Il6/Tgfb2
mmu05412	Arrhythmogenic right ventricular cardiomyopathy	0.00164451	16	Gja1/Cacna2d1/Itgb8/Ryr2/Itga7/Cacnb2/Itga5/Itgb7/Ctnna2/Itgb3/Cdh2/Cacna1c/Slc8a2/Itga9/Cacng7/Itga8
mmu04933	AGE-RAGE signaling pathway in diabetic complications	0.001648	19	Col4a1/Mmp2/Serpine1/Col4a2/Casp3/Col3a1/Nox1/Tgfb3/Agtr1a/Thbd/Egr1/Mapk10/Il6/Tgfb2/Ccl2/Fn1/Col1a2/Col4a5/Agt
mmu04940	Type I diabetes mellitus	0.00166689	15	H2-DMb1/H2-DMa/H2-Aa/Ifng/Gzmb/Cpe/H2-Ab1/Prf1/H2-Eb1/H2-Q7/Ptprn/H2-Q6/Fasl/Gad2/Cd28
mmu05332	Graft-versus-host disease	0.00166689	14	H2-DMb1/H2-DMa/H2-Aa/Ifng/Gzmb/H2-Ab1/Prf1/H2-Eb1/H2-Q7/H2-Q6/Klrc1/Fasl/Il6/Cd28
mmu00590	Arachidonic acid metabolism	0.00166689	17	Ptgs1/Pla2g3/Ggt1/Cyp2c66/Alox5/Ptges/Cyp2c68/Cyp2e1/Ltc4s/Gpx3/Alox15/Cyp2c55/Ggt5/Cyp2c65/Ptgs2/Pla2g2f/Ptgis
mmu04640	Hematopoietic cell lineage	0.00166689	18	H2-DMb1/H2-DMa/H2-Aa/H2-Ab1/Il1r1/Csf3/H2-Eb1/Cd8a/Cd8b1/Cd3g/Itga5/Il5ra/Cd3d/Il11/Itgb3/Cd3e/Il6/Cd2
mmu04022	cGMP-PKG signaling pathway	0.00192805	27	Rgs2/Kcnj8/Adcy5/Myl9/Gucy1b1/Prkg1/Ednra/Atp2b4/Nfatc4/Atp1b2/Bdkrb2/Mrvi1/Kcnmb4/Atp2b3/Npr2/Gucy1a1/Adora1/Ednrb/Agtr1a/Oprd1/Cacna1c/Gnai1/Slc8a2/Atp1a2/Adra2a/Pln/Prkg2
mmu04062	Chemokine signaling pathway	0.00199474	29	Cxcl9/Adcy5/Cxcl1/Cxcr6/Cxcl11/Cxcl2/Ccl11/Gng4/Ppbp/Cxcl5/Cxcl3/Grk3/Gng11/Gng3/Pf4/Ccl21a/Itk/Ccr7/Gnai1/Shc4/Cxcr2/Cxcr3/Ccl22/Ccl7/Ccl2/Shc2/Gm10591/Ccl5/Gm13304
mmu04270	Vascular smooth muscle contraction	0.00327184	23	Adcy5/Myl9/Gucy1b1/Prkg1/Myh11/Ednra/Pla2g3/Calcb/Mrvi1/Ppp1r12b/Ramp3/Kcnmb4/Cald1/Npr2/Gucy1a1/Calcrl/Ptgir/Agtr1a/Cacna1c/Agt/Pla2g2f/Myh10/Avpr1a
mmu05143	African trypanosomiasis	0.00335798	10	Hba-a2/Hbb-bt/Hbb-bs/Hba-a1/Ido1/Ifng/Lama4/Ido2/Fasl/Il6
mmu04924	Renin secretion	0.00335798	15	Adcy5/Aqp1/Gucy1b1/Pde1c/Ednra/Clca1/Gucy1a1/Adora1/Pde1a/Agtr1a/Cacna1c/Gnai1/Adcyap1r1/Prkg2/Agt
mmu05142	Chagas disease	0.00433434	18	Ifng/Serpine1/Cd3g/Bdkrb2/Ppp2r2b/Cd247/Cd3d/Tgfb3/Gnao1/Cd3e/Gnai1/Fasl/Mapk10/Il6/Tgfb2/Ccl2/Ccl5/Ppp2r2c
mmu05165	Human papillomavirus infection	0.00433434	45	Thbs1/Col4a1/Tnc/H2-Q7/Tnxb/Col4a2/Itgb8/Lamc1/Lamb1/Itga7/Casp3/Lama4/H2-Q6/Itga5/Itgb7/Col6a2/Col6a1/Ppp2r2b/Thbs3/Hes2/Fzd1/Mx2/Pdgfrb/Pard6g/Itgb3/Col9a2/Wnt5a/Thbs2/Reln/Itga9/Wnt11/Fasl/Ppp2r3a/Apc2/Irf1/Fn1/Dlg2/Col1a2/Ptgs2/Col4a5/Tnr/Ppp2r2c/Itga8/Wnt4/Gm2436
mmu04390	Hippo signaling pathway	0.00461878	24	Serpine1/Nkd1/Wwtr1/Frmd6/Bmp7/Ppp2r2b/Itgb2/Lats2/Nkd2/Fzd1/Dlg4/Pard6g/Ctnna2/Tgfb3/Wnt5a/Bmp6/Wnt11/Tgfb2/Apc2/Dlg2/Gli2/Ppp2r2c/Sox2/Wnt4
mmu04015	Rap1 signaling pathway	0.00470621	30	Thbs1/Adcy5/Fgf7/Fgfr1/Pfn2/Pdgfra/Itgb2/Angpt2/Cnr1/Lat/Angpt1/Pgf/Pdgfrb/Pard6g/Flt1/Efna5/Gnao1/Itgb3/Pdgfb/Ngfr/Enah/Gnai1/Rapgef4/Kdr/Pdgfc/Fgf10/Flt4/Hgf/Skap1/Igf1
mmu05205	Proteoglycans in cancer	0.00481466	29	Thbs1/Mmp2/Fgfr1/Dcn/Hpse2/Twist2/Igf2/Casp3/Gpc3/Mmp9/Flna/Itga5/Ppp1r12b/Fzd1/Twist1/Itgb3/Lum/Wnt5a/Wnt11/Fasl/Tgfb2/Ank2/Kdr/Fn1/Col1a2/Hgf/Hoxd10/Wnt4/Igf1
mmu04612	Antigen processing and presentation	0.00629892	16	Cd74/H2-DMb1/H2-DMa/H2-Aa/Ifng/Ciita/H2-Ab1/H2-Eb1/H2-Q7/Cd8a/Lgmn/Cd8b1/Hspa2/Tap1/H2-Q6/Klrc1
mmu04926	Relaxin signaling pathway	0.00936421	20	Col4a1/Adcy5/Mmp2/Nos1/Col4a2/Mmp9/Mmp13/Gng4/Insl3/Gng11/Col3a1/Ednrb/Gng3/Gnao1/Gnai1/Shc4/Mapk10/Shc2/Col1a2/Col4a5
mmu04725	Cholinergic synapse	0.0101291	18	Adcy5/Slc18a3/Chrna3/Kcnq4/Kcnq3/Kcnj12/Chrnb4/Gng4/Chat/Gng11/Gng3/Gnao1/Cacna1c/Gnai1/Kcnq2/Slc5a7/Kcnq5/Kcnj3
mmu04350	TGF-beta signaling pathway	0.010577	16	Ifng/Thbs1/Nbl1/Inhbb/Dcn/Fst/Ltbp1/Grem1/Grem2/Bmp7/Rgma/Fbn1/Tgfb3/Pitx2/Bmp6/Tgfb2
mmu04724	Glutamatergic synapse	0.010727	18	Adcy5/Grin3a/Grik3/Gng4/Dlg4/Grk3/Gng11/Gng3/Shank1/Grm7/Gnao1/Cacna1c/Gnai1/Grik1/Gria1/Grik5/Trpc1/Kcnj3
mmu05330	Allograft rejection	0.0124474	12	H2-DMb1/H2-DMa/H2-Aa/Ifng/Gzmb/H2-Ab1/Prf1/H2-Eb1/H2-Q7/H2-Q6/Fasl/Cd28
mmu04261	Adrenergic signaling in cardiomyocytes	0.0124632	22	Adcy5/Cacna2d1/Ryr2/Scn7a/Atp2b4/Cacnb2/Atp1b2/Ppp2r2b/Atp2b3/Scn5a/Agtr1a/Cacna1c/Gnai1/Slc8a2/Atp1a2/Ppp2r3a/Rapgef4/Pln/Cacng7/Agt/Ppp2r2c/Gm2436
mmu00591	Linoleic acid metabolism	0.0184631	10	Cyp3a44/Cyp3a25/Pla2g3/Cyp2c66/Cyp2c68/Cyp2e1/Alox15/Cyp2c55/Cyp2c65/Pla2g2f
mmu04610	Complement and coagulation cascades	0.0198399	15	Serpine1/Bdkrb1/Fga/Bdkrb2/Itgb2/Pros1/Thbd/Tfpi/C6/F10/C7/Plat/C2/Fgg/F13a1
mmu04660	T cell receptor signaling pathway	0.0214863	16	Ifng/Cd8a/Cd8b1/Cd3g/Lck/Cd247/Lat/Cd3d/Rasgrp1/Pak3/Map3k8/Itk/Cd3e/Pak6/Mapk10/Cd28
mmu04810	Regulation of actin cytoskeleton	0.022112	28	Fgf7/Fgfr1/Itgb8/Myl9/Itga7/Myh11/Bdkrb1/Itga5/Itgb7/Pfn2/Bdkrb2/Pdgfra/Ppp1r12b/Itgb2/Pdgfrb/Pak3/Itgb3/Pdgfb/Enah/Cyfip2/Pak6/Itga9/Apc2/Fn1/Pdgfc/Fgf10/Myh10/Itga8
mmu04668	TNF signaling pathway	0.0223206	17	Mmp3/Cxcl1/Casp3/Cxcl2/Mmp9/Socs3/Cxcl5/Cxcl3/Cebpb/Map3k8/Mapk10/Il6/Irf1/Ccl2/Ccl5/Ifi47/Ptgs2
mmu04540	Gap junction	0.0224066	14	Adcy5/Gja1/Gucy1b1/Prkg1/Pdgfra/Tubb3/Gucy1a1/Pdgfrb/Tubb4a/Pdgfb/Gnai1/Htr2b/Pdgfc/Prkg2
mmu00603	Glycosphingolipid biosynthesis - globo and isoglobo series	0.0229012	5	St3gal1/B3galnt1/Fut9/Fut1/St3gal2
mmu04921	Oxytocin signaling pathway	0.024501	21	Rgs2/Adcy5/Cacna2d1/Ryr2/Myl9/Gucy1b1/Nfatc4/Cacnb2/Ppp1r12b/Kcnj12/Npr2/Gucy1a1/Ryr3/Gnao1/Cacna1c/Gnai1/Kcnj5/Camkk2/Ptgs2/Cacng7/Kcnj3
mmu04978	Mineral absorption	0.024501	10	Mt2/Atp2b4/Atp1b2/Slc26a3/Atp2b3/Mt1/Slc34a2/Slc8a2/Atp1a2/Trf
mmu04728	Dopaminergic synapse	0.0265734	19	Adcy5/Ppp2r2b/Kif5a/Gng4/Gng11/Gng3/Gnao1/Cacna1c/Gnai1/Mapk10/Ppp2r3a/Gria1/Kcnj5/Slc18a2/Kif5c/Kcnj3/Caly/Ppp2r2c/Gm2436
mmu04630	JAK-STAT signaling pathway	0.033933	22	Ifng/Ifnl2/Csf3/Ifnl3/Gfap/Il12rb2/Socs1/Socs2/Pdgfra/Il12rb1/Il5ra/Socs3/Il6st/Il11/Pdgfrb/Il2rb/Pdgfb/Il13ra2/Il6/Il17d/Il19/Lepr
mmu05310	Asthma	0.0373557	6	H2-DMb1/H2-DMa/H2-Aa/H2-Ab1/H2-Eb1/Ccl11
