# Supplementary material for: Comparative Transcriptomic Analysis Reveals the Immunosuppressive Targets of Mesalazine in Dextran Sulfate Sodium-Induced Ulcerative Colitis
Source: Front Genet. 2021 Aug 11;12:698983. doi: 10.3389/fgene.2021.698983 (PMC8386351; doi:10.3389/fgene.2021.698983)
Supplement: Supplementary file 5 [file Table_5.XLSX]

## Sheet: Sheet1
Ingenuity Canonical Pathways	adjusted p-value	Molecules
Agranulocyte Adhesion and Diapedesis	4.46684e-09	AOC3,CCL11,Ccl2,CCL21,CCL22,CCL5,Ccl7,CDH5,Cxcl11,CXCL2,Cxcl3,CXCL3,CXCL6,Cxcl9,CXCR2,FN1,GNAI1,IL1R1,IL33,ITGA5,ITGB2,ITGB7,JAM3,MMP10,MMP13,MMP19,MMP2,MMP3,MMP7,MMP9,MYH10,MYH11,MYL9,PF4,PODXL2,Ppbp,SELP
Th1 and Th2 Activation Pathway	7.07946e-09	CD247,CD28,CD3D,CD3E,CD3G,CD8A,CXCR3,CXCR6,HLA-A,HLA-DMA,HLA-DMB,HLA-DQA1,HLA-DQB1,HLA-DRB5,IFNG,IKZF1,IL12RB1,IL12RB2,IL1RL1,IL2RB,IL33,IL6,IRF1,ITGB2,JAG2,KLRC1,MAF,NFATC4,S1PR1,SOCS1,SOCS3,TBX21,TGFBR3,TNFSF11
Th1 Pathway	3.16228e-07	CD247,CD28,CD3D,CD3E,CD3G,CD8A,CXCR3,HLA-A,HLA-DMA,HLA-DMB,HLA-DQA1,HLA-DQB1,HLA-DRB5,IFNG,IL12RB1,IL12RB2,IL6,IRF1,ITGB2,KLRC1,NFATC4,SOCS1,SOCS3,TBX21,TNFSF11
Th2 Pathway	8.91251e-07	CD247,CD28,CD3D,CD3E,CD3G,CXCR6,HLA-A,HLA-DMA,HLA-DMB,HLA-DQA1,HLA-DQB1,HLA-DRB5,IFNG,IKZF1,IL12RB1,IL12RB2,IL1RL1,IL2RB,IL33,ITGB2,JAG2,MAF,S1PR1,SOCS3,TBX21,TGFBR3
Antigen Presentation Pathway	5.12861e-06	CD74,CIITA,HLA-A,HLA-DMA,HLA-DMB,HLA-DQA1,HLA-DQB1,HLA-DRB5,IFNG,PSMB8,PSMB9,TAP1
T Helper Cell Differentiation	7.58578e-05	CD28,HLA-A,HLA-DMA,HLA-DMB,HLA-DQA1,HLA-DQB1,HLA-DRB5,IFNG,IL12RB1,IL12RB2,IL6,IL6ST,NGFR,TBX21,TNFRSF11B
Neuroinflammation Signaling Pathway	0.0001	CALB2,CASP3,CCL5,CD200,FASLG,FZD1,GABRA3,GABRB3,GABRG3,GAD2,GDNF,GRIA1,GRIN3A,HLA-A,HLA-DMA,HLA-DMB,HLA-DQA1,HLA-DQB1,HLA-DRB5,IFNG,IL1R1,IL6,KCNJ3,KCNJ5,KLK3,MAPK10,MAPK4,MMP3,MMP9,NFATC4,NOX1,PLA2G2F,PLA2G3,PTGS2,SNCA,TGFB2,TGFB3,TGFBR3
Cardiac Î²-adrenergic Signaling	0.000169824	ADCY5,AKAP12,AKAP6,CACNA1C,GNG11,GNG3,GNG4,GRK3,PDE1A,PDE1C,PDE4B,PDE7B,PDE8A,PKIB,PPP1R3C,PPP2R2B,PPP2R2C,PPP2R3A,PRKAR1B,RYR2,SLC8A2,SMPDL3B
IL-15 Production	0.000389045	AATK,AXL,DDR2,EPHA5,FGFR1,FLT1,FLT4,IL6,IRF1,ITK,KDR,LCK,NTRK2,NTRK3,PDGFRA,PDGFRB,RET,ROR2,TIE1
CCR5 Signaling in Macrophages	0.000436516	CACNA1C,CACNA1H,CACNA2D1,CACNB2,CACNG7,CCL5,CD247,CD3D,CD3E,CD3G,FASLG,GNAI1,GNG11,GNG3,GNG4,MAPK10
IL-17 Signaling	0.000660693	CCL11,CCL22,CEBPB,CSF3,CXCL3,Eda,FASLG,IFNG,IL11,IL17D,IL33,IL6,LCN2,MAPK10,MMP13,MMP2,MMP3,MMP9,PDGFC,PGF,PTGS2,TGFB2,TGFB3,TNFRSF11B,TNFSF11
iCOS-iCOSL Signaling in T Helper Cells	0.00102329	CD247,CD28,CD3D,CD3E,CD3G,HLA-A,HLA-DMA,HLA-DMB,HLA-DQA1,HLA-DQB1,HLA-DRB5,IL2RB,ITK,LAT,LCK,NFATC4,PLEKHA4
Leukocyte Extravasation Signaling	0.00104713	ARHGAP6,ARHGAP8/PRR5-ARHGAP8,CDH5,CTNNA2,DLC1,EDIL3,GNAI1,ITGB2,ITK,JAM2,JAM3,MAPK10,MMP10,MMP13,MMP19,MMP2,MMP3,MMP7,MMP9,NOX1,RAPGEF4,RASGRP1,SPN,TIMP1,TIMP2
Calcium-induced T Lymphocyte Apoptosis	0.00123027	CD247,CD3D,CD3E,CD3G,HLA-A,HLA-DMA,HLA-DMB,HLA-DQA1,HLA-DQB1,HLA-DRB5,LCK,NR4A1
Cytotoxic T Lymphocyte-mediated Apoptosis of Target Cells	0.00141254	CASP3,CD247,CD3D,CD3E,CD3G,FASLG,HLA-A,PRF1
ILK Signaling	0.0018197	CASP3,FERMT2,FLNA,FN1,ITGB2,ITGB3,ITGB7,ITGB8,LIMS2,MAPK10,MMP9,MYH10,MYH11,MYL9,PDGFC,PGF,PPP2R2B,PPP2R2C,PPP2R3A,PTGS2,RHOJ,RND2,SNAI1,TGFB1I1
Acute Phase Response Signaling	0.00194984	AGT,C2,CEBPB,CP,FGA,FGG,FN1,HP,IL1R1,IL33,IL6,IL6ST,NGFR,RBP1,SAA1,Saa3,SERPINA3,SERPINE1,SOCS1,SOCS2,SOCS3,TF,TNFRSF11B
Interferon Signaling	0.0020893	IFIT1,IFIT3,IFITM2,IFNG,IRF1,PSMB8,SOCS1,TAP1
PKCÎ¸ Signaling in T Lymphocytes	0.00331131	CACNA1C,CACNA1H,CACNA2D1,CACNB2,CACNG7,CD247,CD28,CD3D,CD3E,CD3G,HLA-A,HLA-DMA,HLA-DMB,HLA-DQA1,HLA-DQB1,HLA-DRB5,LAT,LCK,MAP3K8,NFATC4
Autoimmune Thyroid Disease Signaling	0.00446684	CD28,FASLG,HLA-A,HLA-DMA,HLA-DMB,HLA-DQA1,HLA-DQB1,HLA-DRB5,PRF1
CTLA4 Signaling in Cytotoxic T Lymphocytes	0.0057544	CD247,CD28,CD3D,CD3E,CD3G,CD8A,CD8B,HLA-A,LAT,LCK,PPP2R2B,PPP2R2C,PPP2R3A
CD28 Signaling in T Helper Cells	0.00630957	CD247,CD28,CD3D,CD3E,CD3G,HLA-A,HLA-DMA,HLA-DMB,HLA-DQA1,HLA-DQB1,HLA-DRB5,ITK,LAT,LCK,MAPK10,NFATC4
Altered T Cell and B Cell Signaling in Rheumatoid Arthritis	0.00630957	CCL21,CD28,FASLG,HLA-A,HLA-DMA,HLA-DMB,HLA-DQA1,HLA-DQB1,HLA-DRB5,IFNG,IL33,IL6,TNFSF11
B Cell Development	0.00851138	HLA-A,HLA-DMA,HLA-DMB,HLA-DQA1,HLA-DQB1,HLA-DRB5,SPN
Role of IL-17A in Psoriasis	0.0112202	CXCL3,CXCL6,S100A8,S100A9
Leukotriene Biosynthesis	0.0112202	ALOX5,GGT1,GGT5,LTC4S
Antiproliferative Role of TOB in T Cell Signaling	0.0131826	CD247,CD28,CD3D,CD3E,CD3G,TGFB2,TGFB3
IL-8 Signaling	0.0138038	ANGPT1,ANGPT2,CXCR2,FLT1,FLT4,GNAI1,GNG11,GNG3,GNG4,ITGB2,ITGB3,KDR,MAPK10,MMP2,MMP9,MYL9,NOX1,PDGFC,PGF,PTGS2,RHOJ,RND2
Role of NFAT in Regulation of the Immune Response	0.017378	CD247,CD28,CD3D,CD3E,CD3G,GNAI1,GNAO1,GNG11,GNG3,GNG4,HLA-A,HLA-DMA,HLA-DMB,HLA-DQA1,HLA-DQB1,HLA-DRB5,ITK,LAT,LCK,NFATC4
Role of JAK family kinases in IL-6-type Cytokine Signaling	0.0223872	IL6,IL6ST,MAPK10,SOCS1,SOCS3
T Cell Receptor Signaling	0.0234423	CD247,CD28,CD3D,CD3E,CD3G,CD8A,CD8B,ITK,LAT,LCK,NFATC4,PTPN7,RASGRP1
T Cell Exhaustion Signaling Pathway	0.0234423	CD28,HLA-A,HLA-DMA,HLA-DMB,HLA-DQA1,HLA-DQB1,HLA-DRB5,IFNG,IL12RB1,IL12RB2,IL6,KDR,MAPK10,NFATC4,PPP2R2B,PPP2R2C,PPP2R3A,TBX21,TGFBR3
Nur77 Signaling in T Lymphocytes	0.0354813	CASP3,CD247,CD28,CD3D,CD3E,CD3G,FASLG,HDAC9,NR4A1
IL-6 Signaling	0.0398107	CEBPB,HSPB1,HSPB7,IL1R1,IL1RL1,IL33,IL6,IL6ST,MAPK10,NGFR,SOCS1,SOCS3,TNFAIP6,TNFRSF11B
