# Supplementary material for: Comparative Transcriptomic Analysis Reveals the Immunosuppressive Targets of Mesalazine in Dextran Sulfate Sodium-Induced Ulcerative Colitis
Source: Front Genet. 2021 Aug 11;12:698983. doi: 10.3389/fgene.2021.698983 (PMC8386351; doi:10.3389/fgene.2021.698983)
Supplement: Supplementary file 6 [file Table_6.XLSX]

## Sheet: Sheet1
Gene name	Gene symbol	log2 fold change (DSS/Ctrl)	log2 fold change (DSS + Mesalazine/DSS)
chemokine (C-C motif) ligand 11	Ccl11	2.48994	-2.1932
chemokine (C-C motif) ligand 21A (serine)	Ccl21a	1.62846	-1.90194
chemokine (C-X-C motif) ligand 3	Cxcl3	6.68864	-2.21989
chemokine (C-X-C motif) receptor 2	Cxcr2	8.62026	-1.62734
colony stimulating factor 3 (granulocyte)	Csf3	10.5816	-4.71244
NADPH oxidase 1	Nox1	-2.51064	1.97987
