# Supplementary material for: Comparative Transcriptomic Analysis Reveals the Immunosuppressive Targets of Mesalazine in Dextran Sulfate Sodium-Induced Ulcerative Colitis
Source: Front Genet. 2021 Aug 11;12:698983. doi: 10.3389/fgene.2021.698983 (PMC8386351; doi:10.3389/fgene.2021.698983)
Supplement: Supplementary file 8 [file Table_8.XLSX]

## Sheet: Sheet1
Sample	Valid reads	Mapped reads
Ctrl_1	51703938	49304169(95.36%)
Ctrl_2	48764866	46876854(96.13%)
Ctrl_3	54347766	49174003(90.48%)
Ctrl_4	49696000	47928769(96.44%)
Ctrl_5	46060298	44134098(95.82%)
Dss_1	50340262	48027779(95.41%)
Dss_2	50620446	48256329(95.33%)
Dss_3	49932850	47515351(95.16%)
Dss_4	50142292	47646669(95.02%)
Dss_5	50198506	48609721(96.83%)
Dss + Mesalazine_1	48853522	47338989(96.90%)
Dss + Mesalazine_2	46903500	45351455(96.69%)
Dss + Mesalazine_3	46894200	45413947(96.84%)
Dss + Mesalazine_4	43217994	41856731(96.85%)
Dss + Mesalazine_5	46387314	44981533(96.97%)
