# Supplementary material for: Comparative Transcriptomic Analysis Reveals the Immunosuppressive Targets of Mesalazine in Dextran Sulfate Sodium-Induced Ulcerative Colitis
Source: Front Genet. 2021 Aug 11;12:698983. doi: 10.3389/fgene.2021.698983 (PMC8386351; doi:10.3389/fgene.2021.698983)
Supplement: Supplementary file 9 [file Table_9.XLSX]

## Sheet: full list
Gene name	Gene symbol	log2 fold change (DSS/Ctrl)	adjusted p-value
resistin like gamma	Retnlg	18.3362	8.4606e-43
neutrophilic granule protein	Ngp	15.4559	3.83955e-21
predicted gene 20521	Gm20521	15.0934	1.951e-06
WAP four-disulfide core domain 21	Wfdc21	15.0835	3.05148e-19
stefin A2 like 1	Stfa2l1	14.6955	4.65175e-13
interleukin 6	Il6	14.6671	1.76341e-26
interleukin 19	Il19	13.695	2.22705e-13
pro-platelet basic protein	Ppbp	13.3265	1.28889e-06
predicted gene 2663	Gm2663	13.0262	1.19192e-06
orosomucoid 3	Orm3	12.9455	3.37464e-05
serine (or cysteine) peptidase inhibitor, clade A, member 3K	Serpina3k	12.1278	6.05076e-12
S100 calcium binding protein A8 (calgranulin A)	S100a8	12.0883	2.10839e-61
carboxypeptidase A3, mast cell	Cpa3	12.0062	2.15692e-11
cytochrome P450, family 3, subfamily a, polypeptide 25	Cyp3a25	11.9049	0.000183737
fibrinogen gamma chain	Fgg	11.8222	4.61893e-06
selectin, endothelial cell	Sele	11.6027	7.26061e-08
oxidized low density lipoprotein (lectin-like) receptor 1	Olr1	11.3934	4.78045e-16
fibrinogen alpha chain	Fga	11.1654	3.26359e-07
colony stimulating factor 3 (granulocyte)	Csf3	10.5816	9.52716e-22
serine (or cysteine) peptidase inhibitor, clade A, member 3M	Serpina3m	9.40682	4.7455e-22
matrix metallopeptidase 8	Mmp8	9.2392	3.03573e-25
RIKEN cDNA A730049H05 gene	A730049H05Rik	9.0507	2.46901e-15
chemokine (C-X-C motif) receptor 2	Cxcr2	8.62026	1.6486e-20
orosomucoid 2	Orm2	8.38373	1.81037e-10
novel protein	AL731706	8.25423	0.000238495
prolactin family 2, subfamily a, member 1	Prl2a1	8.2367	9.10463e-05
serine (or cysteine) peptidase inhibitor, clade A, member 3I	Serpina3i	7.95434	4.45942e-13
S100 calcium binding protein A9 (calgranulin B)	S100a9	7.94149	8.78618e-55
WAP four-disulfide core domain 12	Wfdc12	7.57222	1.27436e-10
macrophage receptor with collagenous structure	Marco	7.49834	1.5433e-09
matrix metallopeptidase 10	Mmp10	7.15738	7.50343e-34
chitinase-like 3	Chil3	7.08337	2.56312e-13
chitinase-like 1	Chil1	7.06063	2.03433e-13
matrix metallopeptidase 3	Mmp3	6.96504	1.71729e-22
predicted gene 20537	Gm20537	6.92969	0.00170829
interleukin 11	Il11	6.8401	1.00585e-17
pentraxin related gene	Ptx3	6.74685	9.01123e-08
chemokine (C-X-C motif) ligand 3	Cxcl3	6.68864	5.96025e-09
protease, serine 22	Prss22	6.55542	3.3893e-05
cystatin domain containing 4	Cstdc4	6.50538	9.864e-09
H19, imprinted maternally expressed transcript	H19	6.29071	2.21166e-07
haptoglobin	Hp	6.26752	1.68543e-12
chemokine (C-X-C motif) ligand 5	Cxcl5	6.22388	1.6379e-29
G protein-coupled receptor 84	Gpr84	6.20615	0.000560596
deiodinase, iodothyronine, type II	Dio2	6.13331	1.02915e-35
mast cell protease 4	Mcpt4	6.02464	0.000307765
cell migration inducing protein, hyaluronan binding	Cemip	6.01326	2.21632e-18
matrix metallopeptidase 13	Mmp13	5.9574	3.58454e-26
expressed sequence BB123696	BB123696	5.91189	2.38909e-14
zinc finger CCCH type containing 11A	Zc3h11a	5.89756	0.0129925
oncostatin M	Osm	5.89752	1.02689e-07
serine (or cysteine) peptidase inhibitor, clade A, member 3N	Serpina3n	5.83559	2.79741e-21
solute carrier family 10 (sodium/bile acid cotransporter family), member 6	Slc10a6	5.63693	3.36733e-11
triggering receptor expressed on myeloid cells 1	Trem1	5.55735	1.7678e-08
C-type lectin domain family 4, member e	Clec4e	5.55391	9.97518e-08
serum amyloid A 3	Saa3	5.46511	2.16096e-19
lipocalin 2	Lcn2	5.39675	4.53842e-21
C-type lectin domain family 4, member d	Clec4d	5.31448	1.00846e-05
chemokine (C-X-C motif) ligand 2	Cxcl2	5.30028	3.8384e-22
peptidase inhibitor 15	Pi15	5.20698	5.24528e-08
a disintegrin-like and metallopeptidase (reprolysin type) with thrombospondin type 1 motif, 4	Adamts4	5.05792	3.42583e-12
interleukin 1 alpha	Il1a	5.04134	3.37332e-07
matrix metallopeptidase 12	Mmp12	5.02623	2.28144e-09
laeverin	Lvrn	4.98747	1.77495e-06
inhibin beta-B	Inhbb	4.98078	3.11426e-20
predicted gene 10309	Gm10309	4.96701	1.16404e-06
interleukin 1 receptor-like 1	Il1rl1	4.95662	5.25967e-28
TOG array regulator of axonemal microtubules 2	Togaram2	4.74438	1.27328e-09
formyl peptide receptor 1	Fpr1	4.72747	1.81037e-10
interferon induced transmembrane protein 6	Ifitm6	4.69957	6.83616e-09
DEPP1 autophagy regulator	Depp1	4.69539	6.09663e-09
matrix metallopeptidase 9	Mmp9	4.6425	8.92145e-11
glycosylphosphatidylinositol anchored molecule like	Gml	4.62897	0.00701467
insulin-like growth factor binding protein 5	Igfbp5	4.61766	6.54119e-17
bradykinin receptor, beta 1	Bdkrb1	4.52311	4.62282e-08
formyl peptide receptor 2	Fpr2	4.51984	2.95839e-12
apolipoprotein A-I	Apoa1	4.48855	0.00670862
a disintegrin-like and metallopeptidase (reprolysin type) with thrombospondin type 1 motif, 1	Adamts1	4.45932	4.60176e-16
tissue inhibitor of metalloproteinase 1	Timp1	4.42855	1.15366e-19
interleukin 1 receptor, type II	Il1r2	4.41377	2.18603e-11
immunoglobulin heavy variable 1-72	Ighv1-72	4.40803	0.000606144
chemokine (C-X-C motif) ligand 1	Cxcl1	4.38828	1.02089e-11
serine (or cysteine) peptidase inhibitor, clade E, member 1	Serpine1	4.37357	4.20406e-17
pregnancy-associated plasma protein A	Pappa	4.34654	6.33562e-15
RAB44, member RAS oncogene family	Rab44	4.34606	8.45696e-05
selectin, platelet	Selp	4.33732	3.93144e-08
hemoglobin, beta adult t chain	Hbb-bt	4.30596	9.51014e-13
reticulon 4 receptor-like 2	Rtn4rl2	4.28549	8.00268e-07
lysyl oxidase	Lox	4.2629	1.17983e-16
glycosylphosphatidylinositol anchored molecule like 2	Gml2	4.20191	0.0404549
T cell-interacting, activating receptor on myeloid cells 1	Tarm1	4.19369	3.90494e-06
hemoglobin, beta adult s chain	Hbb-bs	4.17173	1.00585e-17
small proline-rich protein 2H	Sprr2h	4.17009	0.000199009
predicted gene, 26532	Gm26532	4.16622	0.000515537
epiregulin	Ereg	4.16036	1.24721e-15
angiopoietin-like 4	Angptl4	4.10683	1.59437e-07
epithelial mitogen	Epgn	4.09015	7.94929e-09
deiodinase, iodothyronine type III, opposite strand	Dio3os	4.08864	0.000114953
aminolevulinic acid synthase 2, erythroid	Alas2	4.05214	0.000333951
prostaglandin-endoperoxide synthase 2	Ptgs2	4.04902	5.12127e-13
membrane-spanning 4-domains, subfamily A, member 4A	Ms4a4a	4.04641	2.15692e-11
interleukin 1 beta	Il1b	4.0449	1.71392e-14
mucin 16	Muc16	4.04357	0.00164784
keratin 90	Krt90	4.01202	0.00133723
hemoglobin alpha, adult chain 2	Hba-a2	4.00564	6.34709e-15
aldehyde dehydrogenase family 1, subfamily A3	Aldh1a3	3.98605	7.1992e-11
hemoglobin alpha, adult chain 1	Hba-a1	3.96566	1.70001e-14
inhibin beta-A	Inhba	3.96482	3.83929e-06
coagulation factor X	F10	3.96105	3.31236e-07
LIM and cysteine-rich domains 1	Lmcd1	3.93124	2.75881e-08
twist basic helix-loop-helix transcription factor 2	Twist2	3.91897	8.48637e-06
interferon induced transmembrane protein 1	Ifitm1	3.8912	4.20406e-17
transglutaminase 1, K polypeptide	Tgm1	3.89077	3.78209e-08
neuregulin 1	Nrg1	3.88088	1.06901e-10
mesenteric estrogen dependent adipogenesis	Medag	3.8355	6.35391e-14
predicted gene 45774	Gm45774	3.83399	5.96715e-09
interleukin 5 receptor, alpha	Il5ra	3.82527	3.74604e-05
leucine-rich repeat LGI family, member 2	Lgi2	3.74864	1.00638e-13
matrix Gla protein	Mgp	3.70484	2.75056e-13
aconitate decarboxylase 1	Acod1	3.6897	5.85482e-05
leucine-rich alpha-2-glycoprotein 1	Lrg1	3.68765	2.47971e-08
abhydrolase domain containing 15	Abhd15	3.67421	0.00567337
a disintegrin and metallopeptidase domain 12 (meltrin alpha)	Adam12	3.66908	4.58819e-05
NLR family, pyrin domain containing 3	Nlrp3	3.65142	1.15609e-06
chemokine (C-X-C motif) ligand 13	Cxcl13	3.63646	1.47423e-06
protocadherin gamma subfamily A, 9	Pcdhga9	3.63058	9.29738e-05
cysteine-rich secretory protein LCCL domain containing 2	Crispld2	3.62094	4.52464e-07
placental growth factor	Pgf	3.58391	4.14239e-06
chemokine (C-C motif) ligand 2	Ccl2	3.57786	1.76718e-08
ADAMTS-like 2	Adamtsl2	3.57179	9.50024e-08
immunoglobulin kappa variable 3-2	Igkv3-2	3.55438	4.78562e-05
complement component 3	C3	3.55271	4.28679e-08
tumor necrosis factor (ligand) superfamily, member 11	Tnfsf11	3.55109	4.97301e-07
stanniocalcin 1	Stc1	3.55093	5.7844e-08
potassium voltage-gated channel, Isk-related subfamily, gene 4	Kcne4	3.53714	4.49138e-14
gremlin 1, DAN family BMP antagonist	Grem1	3.506	3.16224e-11
cytotoxic T lymphocyte-associated protein 2 alpha	Ctla2a	3.49839	4.87193e-14
carcinoembryonic antigen-related cell adhesion molecule 12	Ceacam12	3.4905	2.20414e-05
signal-regulatory protein beta 1C	Sirpb1c	3.47755	0.000206209
alpha-2-macroglobulin	A2m	3.47217	0.00130253
melanocortin 2 receptor accessory protein	Mrap	3.47115	0.019599
colony stimulating factor 3 receptor (granulocyte)	Csf3r	3.46092	7.94929e-09
ceruloplasmin	Cp	3.45077	2.25163e-11
glycine/arginine rich protein 1	Grrp1	3.44899	7.0864e-10
chordin-like 2	Chrdl2	3.42743	3.3083e-08
homeobox D3, opposite strand 1	Hoxd3os1	3.42276	0.0244475
cytochrome P450, family 1, subfamily b, polypeptide 1	Cyp1b1	3.42183	0.0054463
predicted gene 43766	Gm43766	3.41893	0.00208667
mast cell protease 2	Mcpt2	3.41753	0.000639313
tumor necrosis factor receptor superfamily, member 9	Tnfrsf9	3.40854	1.71707e-07
scavenger receptor class A, member 5	Scara5	3.40011	3.46386e-11
phospholipase A1 member A	Pla1a	3.39593	2.92724e-09
interleukin 22	Il22	3.38653	0.0356271
secreted phosphoprotein 1	Spp1	3.38597	1.81807e-05
myotilin	Myot	3.37051	0.000120201
CD163 antigen	Cd163	3.3672	8.02109e-05
arginase, liver	Arg1	3.36425	1.29776e-05
chemokine (C-C motif) ligand 3	Ccl3	3.35554	3.83849e-05
mast cell expressed membrane protein 1	Mcemp1	3.34506	0.00106021
spondin 1, (f-spondin) extracellular matrix protein	Spon1	3.34244	6.34697e-12
cytotoxic T-lymphocyte-associated protein 4	Ctla4	3.31854	6.79675e-06
alkaline phosphatase, liver/bone/kidney	Alpl	3.29719	5.12415e-08
complement component factor h	Cfh	3.29365	0.000231128
apolipoprotein D	Apod	3.28473	2.59743e-11
metallothionein 2	Mt2	3.28118	1.00764e-08
Fras1 related extracellular matrix protein 1	Frem1	3.28089	7.31487e-06
hedgehog interacting protein-like 1	Hhipl1	3.27571	1.36108e-07
hydroxysteroid 11-beta dehydrogenase 1	Hsd11b1	3.2578	1.05229e-08
carboxypeptidase Z	Cpz	3.24218	0.0257166
interleukin 13 receptor, alpha 2	Il13ra2	3.22661	0.00378593
complement component 6	C6	3.21433	0.0391729
mesothelin	Msln	3.19229	0.0280601
serine (or cysteine) peptidase inhibitor, clade A, member 3F	Serpina3f	3.18558	1.88265e-08
potassium inwardly-rectifying channel, subfamily J, member 8	Kcnj8	3.18206	1.8779e-12
collagen, type XVIII, alpha 1	Col18a1	3.18043	3.74225e-13
Spi-C transcription factor (Spi-1/PU.1 related)	Spic	3.17657	1.81807e-05
transmembrane protein 100	Tmem100	3.16815	5.6906e-08
glutamine fructose-6-phosphate transaminase 2	Gfpt2	3.1526	2.45791e-05
cAMP responsive element binding protein 3-like 3	Creb3l3	3.14995	5.72078e-06
C-type lectin domain family 10, member A	Clec10a	3.13277	0.00516711
potassium inwardly-rectifying channel, subfamily J, member 15	Kcnj15	3.12613	0.00188853
gamma-glutamyltransferase 5	Ggt5	3.11121	9.0885e-10
pancreatic lipase-related protein 2	Pnliprp2	3.10697	0.000109336
chondroitin sulfate N-acetylgalactosaminyltransferase 1	Csgalnact1	3.09516	1.73514e-05
integrin beta 8	Itgb8	3.08979	5.05089e-05
predicted gene, 47033	Gm47033	3.08872	0.0061086
CAP-GLY domain containing linker protein family, member 4	Clip4	3.08381	2.60561e-06
laminin, alpha 1	Lama1	3.08047	2.60028e-07
solute carrier family 13 (sodium-dependent dicarboxylate transporter), member 3	Slc13a3	3.08004	7.50836e-05
arginase type II	Arg2	3.07831	7.79228e-06
sphingosine kinase 1	Sphk1	3.07736	1.49446e-08
mast cell protease 1	Mcpt1	3.0721	9.16316e-06
predicted gene 45714	Gm45714	3.06571	2.63343e-06
cysteine and tyrosine-rich protein 1	Cyyr1	3.06569	2.53765e-08
prostaglandin E synthase	Ptges	3.05549	5.42284e-09
solute carrier family 36 (proton/amino acid symporter), member 2	Slc36a2	3.04317	0.00372904
CD33 antigen	Cd33	3.04014	1.60276e-05
GTP binding protein (gene overexpressed in skeletal muscle)	Gem	3.02961	2.06039e-16
serine (or cysteine) peptidase inhibitor, clade A, member 3C	Serpina3c	3.02891	0.00306737
apolipoprotein L domain containing 1	Apold1	3.02814	1.02935e-07
transient receptor potential cation channel, subfamily A, member 1	Trpa1	3.02398	0.000162869
a disintegrin-like and metallopeptidase (reprolysin type) with thrombospondin type 1 motif, 3	Adamts3	3.00564	0.00355834
melanin-concentrating hormone receptor 1	Mchr1	2.99768	9.89794e-06
insulin-like growth factor binding protein 4	Igfbp4	2.99768	1.06967e-07
integrin alpha M	Itgam	2.98873	8.08248e-07
heme oxygenase 1	Hmox1	2.98591	2.13163e-07
layilin	Layn	2.9859	0.000216621
signal-regulatory protein beta 1B	Sirpb1b	2.98415	0.0161744
ceramide synthase 3	Cers3	2.97602	0.00040274
leucine rich repeat transmembrane neuronal 4	Lrrtm4	2.96089	0.00452717
R-spondin 1	Rspo1	2.95938	0.00119246
predicted gene, 28035	Gm28035	2.95247	0.00123134
interleukin 33	Il33	2.93401	7.68942e-07
matrix metallopeptidase 19	Mmp19	2.93383	2.5955e-05
glycoprotein (transmembrane) nmb	Gpnmb	2.93155	1.8146e-05
transmembrane protein 119	Tmem119	2.92993	2.50799e-09
leukocyte immunoglobulin-like receptor, subfamily B, member 4B	Lilr4b	2.92922	5.669e-10
leukocyte immunoglobulin-like receptor, subfamily B, member 4A	Lilrb4a	2.91943	3.1316e-06
inducible T cell co-stimulator	Icos	2.9137	1.38943e-05
histidine decarboxylase	Hdc	2.89218	2.65199e-07
immunoglobulin heavy constant gamma 2C	Ighg2c	2.88397	0.00540791
thrombospondin 1	Thbs1	2.88271	2.1331e-16
lymphocyte antigen 6 complex, locus A2	Ly6a2	2.88027	0.0100725
carboxypeptidase X 1 (M14 family)	Cpxm1	2.87766	0.00251279
triggering receptor expressed on myeloid cells 2	Trem2	2.87633	2.00309e-05
predicted gene 45145	Gm45145	2.87049	0.0327295
membrane-spanning 4-domains, subfamily A, member 6D	Ms4a6d	2.87033	7.48364e-09
histidine rich carboxyl terminus 1	Hrct1	2.86575	0.00156475
protocadherin beta 7	Pcdhb7	2.86211	0.00448957
complement component 7	C7	2.86205	0.00253262
GPI-anchored HDL-binding protein 1	Gpihbp1	2.86001	0.000103536
K+ voltage-gated channel, subfamily S, 1	Kcns1	2.85315	0.0204812
coagulation factor XIII, A1 subunit	F13a1	2.85227	2.45791e-05
cholesterol 25-hydroxylase	Ch25h	2.84697	7.0141e-05
secretoglobin, family 3A, member 1	Scgb3a1	2.82864	0.00791877
glutathione peroxidase 3	Gpx3	2.82616	6.83616e-09
immunoglobulin kappa chain variable 12-41	Igkv12-41	2.81859	0.0253671
SRY (sex determining region Y)-box 7	Sox7	2.81853	5.96641e-06
inter-alpha trypsin inhibitor, heavy chain 3	Itih3	2.81441	0.0169967
dynamin 3, opposite strand	Dnm3os	2.80947	0.00060201
lactotransferrin	Ltf	2.8049	1.54399e-06
betaine-homocysteine methyltransferase 2	Bhmt2	2.80418	0.00402786
tumor necrosis factor, alpha-induced protein 2	Tnfaip2	2.79634	0.000758872
secretory leukocyte peptidase inhibitor	Slpi	2.79614	0.0199303
elastin microfibril interfacer 2	Emilin2	2.79044	1.04436e-05
slit guidance ligand 3	Slit3	2.78733	9.99864e-07
cytochrome P450, family 7, subfamily b, polypeptide 1	Cyp7b1	2.78189	1.34802e-07
gamma-glutamyltransferase 1	Ggt1	2.76979	5.44934e-07
plasminogen activator, urokinase	Plau	2.761	7.95519e-08
predicted gene 13889	Gm13889	2.75652	7.94929e-09
toll-like receptor 8	Tlr8	2.74109	0.00730534
highly divergent homeobox	Hdx	2.7406	0.00016255
plasminogen activator, urokinase receptor	Plaur	2.73506	3.30275e-09
plasminogen activator, tissue	Plat	2.73025	1.00658e-07
leucine rich repeat containing 25	Lrrc25	2.72839	1.43347e-05
tachykinin receptor 1	Tacr1	2.72611	1.72639e-07
R-spondin 3	Rspo3	2.72278	0.000129935
serine (or cysteine) peptidase inhibitor, clade E, member 2	Serpine2	2.72018	9.39521e-09
CD80 antigen	Cd80	2.71196	0.00165024
protocadherin beta 9	Pcdhb9	2.71056	0.000270213
perilipin 5	Plin5	2.68581	0.00329102
keratin 14	Krt14	2.68124	0.00988007
LIM homeobox protein 6	Lhx6	2.67633	0.0339429
toll-like receptor 13	Tlr13	2.67168	6.37042e-06
paired Ig-like receptor B	Pirb	2.66838	1.30926e-05
decorin	Dcn	2.6654	3.13746e-06
Rho family GTPase 1	Rnd1	2.66539	0.00016436
glutamate receptor, ionotropic, kainate 1	Grik1	2.65983	0.00119366
CD300 molecule like family member B	Cd300lb	2.65474	0.00394718
Fc receptor, IgG, low affinity IIb	Fcgr2b	2.65182	1.88498e-07
chemokine (C-C motif) ligand 4	Ccl4	2.65047	0.00132962
predicted gene, 48878	Gm48878	2.64781	0.00939622
solute carrier family 15, member 3	Slc15a3	2.64465	8.64089e-08
serine (or cysteine) peptidase inhibitor, clade A, member 3G	Serpina3g	2.64394	1.65037e-09
solute carrier family 11 (proton-coupled divalent metal ion transporters), member 1	Slc11a1	2.64235	3.69843e-05
endothelial cell-specific molecule 1	Esm1	2.6381	5.40214e-05
vanin 1	Vnn1	2.63563	1.29309e-05
junction adhesion molecule like	Jaml	2.62753	5.75343e-06
predicted gene, 19951	Gm19951	2.62566	0.0125129
matrix metallopeptidase 2	Mmp2	2.62519	9.8265e-07
acyloxyacyl hydrolase	Aoah	2.62036	8.47169e-06
claudin 1	Cldn1	2.61808	0.0308037
potassium channel, subfamily K, member 13	Kcnk13	2.61416	0.00595673
serglycin	Srgn	2.6121	6.69361e-10
predicted gene 6377	Gm6377	2.60427	0.000519248
BicC family RNA binding protein 1	Bicc1	2.60228	3.0647e-05
long noncoding RNA near Ppara	Lncppara	2.59408	0.0260276
podoplanin	Pdpn	2.58727	8.46521e-07
immunoglobulin kappa chain variable 12-89	Igkv12-89	2.58584	0.019599
forkhead box P3	Foxp3	2.58291	0.00195503
transcription factor EC	Tfec	2.58014	0.0123502
colony stimulating factor 2 receptor, beta, low-affinity (granulocyte-macrophage)	Csf2rb	2.57546	5.10536e-05
Fc receptor, IgG, low affinity IV	Fcgr4	2.57424	6.34415e-06
C-type lectin domain family 4, member n	Clec4n	2.55973	1.00299e-06
tumor necrosis factor alpha induced protein 6	Tnfaip6	2.55511	0.00363363
oncostatin M receptor	Osmr	2.55507	3.99891e-11
proline rich 16	Prr16	2.55469	5.45083e-05
leucine rich repeat containing 32	Lrrc32	2.55115	2.2072e-06
macrophage scavenger receptor 1	Msr1	2.54928	3.481e-07
myosin binding protein C, fast-type	Mybpc2	2.54914	0.00156475
lipopolysaccharide binding protein	Lbp	2.5461	0.0115153
phospholipase A2, group VII (platelet-activating factor acetylhydrolase, plasma)	Pla2g7	2.54238	1.2861e-08
immunoglobulin superfamily, member 6	Igsf6	2.5423	6.10187e-05
cathepsin K	Ctsk	2.54111	6.24191e-05
interleukin 10	Il10	2.53811	0.00306737
platelet factor 4	Pf4	2.53373	9.85011e-05
AE binding protein 1	Aebp1	2.53157	5.71426e-05
preproenkephalin	Penk	2.5293	1.50378e-08
snail family zinc finger 1	Snai1	2.52646	0.000156981
RAS-like, family 11, member A	Rasl11a	2.51946	1.85761e-05
insulin-like growth factor binding protein 3	Igfbp3	2.51782	3.73266e-05
predicted pseudogene 8783	Gm8783	2.51638	0.00421739
HECT, C2 and WW domain containing E3 ubiquitin protein ligase 2	Hecw2	2.5108	0.000200617
small integral membrane protein 3	Smim3	2.50884	1.30711e-07
Fc receptor, IgG, low affinity III	Fcgr3	2.50704	6.0806e-08
nitric oxide synthase 2, inducible	Nos2	2.5051	0.000380513
cellular communication network factor 4	Ccn4	2.50282	5.68967e-06
colony stimulating factor 2 receptor, beta 2, low-affinity (granulocyte-macrophage)	Csf2rb2	2.50157	4.38794e-05
NIMA (never in mitosis gene a)-related expressed kinase 7	Nek7	2.50069	0.000172438
sodium channel, voltage-gated, type V, alpha	Scn5a	2.49852	0.00134778
phytanoyl-CoA dioxygenase domain containing 1	Phyhd1	2.49801	3.54865e-05
chemokine (C-C motif) ligand 11	Ccl11	2.48994	3.45056e-05
insulin-like growth factor 1	Igf1	2.48783	0.000175792
retinol binding protein 1, cellular	Rbp1	2.48714	1.43743e-06
FMS-like tyrosine kinase 1	Flt1	2.48331	1.40468e-05
WAP four-disulfide core domain 17	Wfdc17	2.47881	1.11396e-08
protein tyrosine phosphatase, non-receptor type 5	Ptpn5	2.47466	0.00423849
collectin sub-family member 12	Colec12	2.47346	8.14936e-06
fibroblast growth factor 7	Fgf7	2.46931	2.82063e-05
family with sequence similarity 167, member B	Fam167b	2.46315	0.00327096
predicted gene, 21188	Gm21188	2.46015	0.0063419
predicted gene, 50138	Gm50138	2.44132	8.93145e-06
immunoglobulin kappa variable 10-96	Igkv10-96	2.43889	0.0362028
chemokine (C-C motif) receptor 7	Ccr7	2.43475	0.00423849
eva-1 homolog C (C. elegans)	Eva1c	2.43129	0.00191058
CD300A molecule	Cd300a	2.42872	0.000620929
protocadherin gamma subfamily A, 2	Pcdhga2	2.4241	0.02743
tenascin C	Tnc	2.41803	5.42284e-09
coiled-coil domain containing 162	Ccdc162	2.41265	0.0096998
superoxide dismutase 3, extracellular	Sod3	2.41159	5.18385e-08
DNA-damage regulated autophagy modulator 1	Dram1	2.41077	3.74869e-05
predicted gene, 37928	Gm37928	2.40648	0.0131196
predicted gene 20633	Gm20633	2.39592	0.0283365
follistatin	Fst	2.39022	9.49167e-07
Mediterranean fever	Mefv	2.38847	0.000306217
potassium large conductance calcium-activated channel, subfamily M, beta member 4	Kcnmb4	2.38821	0.00119604
family with sequence similarity 43, member A	Fam43a	2.38584	7.1046e-07
BMP-binding endothelial regulator	Bmper	2.38435	7.50836e-05
selectin, lymphocyte	Sell	2.38298	0.00569502
proteoglycan 4 (megakaryocyte stimulating factor, articular superficial zone protein)	Prg4	2.38236	0.00140533
reproductive homeobox 5	Rhox5	2.38169	0.0142511
nicotinamide N-methyltransferase	Nnmt	2.38124	0.000647596
prodynorphin	Pdyn	2.37825	0.0041547
early growth response 2	Egr2	2.36812	0.00405401
interleukin 18 receptor accessory protein	Il18rap	2.36377	0.000114953
carbohydrate sulfotransferase 11	Chst11	2.35906	8.03856e-08
SAM domain, SH3 domain and nuclear localization signals, 1	Samsn1	2.35363	0.000530621
CD300 molecule like family member F	Cd300lf	2.35335	1.00299e-06
secreted frizzled-related protein 1	Sfrp1	2.35136	1.01468e-06
solute carrier family 9 (sodium/hydrogen exchanger), member 4	Slc9a4	2.34979	0.0256813
sialic acid binding Ig-like lectin E	Siglece	2.34378	8.85172e-05
solute carrier family 18 (vesicular monoamine), member 3	Slc18a3	2.34289	0.000797316
MARCKS-like 1	Marcksl1	2.34064	3.27047e-10
heat shock protein 2	Hspa2	2.34047	5.39438e-06
chloride channel accessory 4B	Clca4b	2.33296	1.29776e-05
mannose receptor, C type 1	Mrc1	2.3321	1.82287e-05
RIKEN cDNA B430306N03 gene	B430306N03Rik	2.3287	0.00166728
expressed sequence C78859	C78859	2.31723	0.00170829
transforming growth factor, beta receptor III	Tgfbr3	2.31122	4.23714e-07
collagen, type IV, alpha 1	Col4a1	2.30908	2.91324e-10
cadherin 5	Cdh5	2.30892	4.09616e-07
solute carrier family 44, member 5	Slc44a5	2.30872	0.000797316
C-type lectin domain family 7, member a	Clec7a	2.3087	1.951e-06
sphingosine-1-phosphate receptor 1	S1pr1	2.30402	1.54336e-06
cDNA sequence AB124611	AB124611	2.30378	0.00150343
signal peptide, CUB domain, EGF-like 1	Scube1	2.30125	5.79238e-05
laminin B1	Lamb1	2.30014	5.08252e-08
laminin, gamma 1	Lamc1	2.29919	1.44342e-07
fascin actin-bundling protein 1	Fscn1	2.2963	2.80104e-06
interleukin 1 receptor, type I	Il1r1	2.28808	5.34156e-11
a disintegrin-like and metallopeptidase (reprolysin type) with thrombospondin type 1 motif, 7	Adamts7	2.28659	0.0001134
RIKEN cDNA 2010001M07 gene	2010001M07Rik	2.28237	0.0333281
endothelin receptor type A	Ednra	2.28036	1.94674e-06
receptor (calcitonin) activity modifying protein 3	Ramp3	2.27804	0.000363123
vascular cell adhesion molecule 1	Vcam1	2.27621	7.0956e-07
predicted gene 15283	Gm15283	2.2748	0.00479598
apolipoprotein B receptor	Apobr	2.27054	0.000218606
Fc receptor, IgG, high affinity I	Fcgr1	2.26777	1.98044e-05
versican	Vcan	2.26579	1.62458e-05
prostaglandin I receptor (IP)	Ptgir	2.26449	0.00486582
transient receptor potential cation channel, subfamily M, member 2	Trpm2	2.25912	0.000340762
sema domain, immunoglobulin domain (Ig), and GPI membrane anchor, (semaphorin) 7A	Sema7a	2.25868	1.01173e-10
tetraspanin 4	Tspan4	2.25698	1.49511e-07
mucosal vascular addressin cell adhesion molecule 1	Madcam1	2.25226	0.00110042
zinc finger with KRAB and SCAN domains 7	Zkscan7	2.24995	0.0485161
olfactory receptor 920	Olfr920	2.24954	0.0018484
CD300 molecule like family member G	Cd300lg	2.2478	5.71705e-05
keratin 84	Krt84	2.24448	0.00265051
bone morphogenetic protein 7	Bmp7	2.24431	3.4667e-06
dorsal inhibitory axon guidance protein	Draxin	2.24138	0.048626
glial fibrillary acidic protein	Gfap	2.24125	1.15052e-05
collagen, type IV, alpha 2	Col4a2	2.23458	2.29331e-08
ATP-binding cassette, sub-family C (CFTR/MRP), member 9	Abcc9	2.2212	1.76491e-06
cDNA sequence BC064078	BC064078	2.21998	0.00415535
membrane-spanning 4-domains, subfamily A, member 6C	Ms4a6c	2.21981	0.000108155
CD93 antigen	Cd93	2.2191	1.62984e-07
zinc finger protein 423	Zfp423	2.21804	0.00361406
ST6 (alpha-N-acetyl-neuraminyl-2,3-beta-galactosyl-1,3)-N-acetylgalactosaminide alpha-2,6-sialyltransferase 5	St6galnac5	2.21628	0.0283057
basic leucine zipper transcription factor, ATF-like	Batf	2.21491	0.00144435
teneurin transmembrane protein 3	Tenm3	2.21401	0.00091448
a disintegrin-like and metallopeptidase (reprolysin type) with thrombospondin type 1 motif, 14	Adamts14	2.21235	0.00636353
T cell immunoreceptor with Ig and ITIM domains	Tigit	2.21126	0.00969988
ATP-binding cassette, sub-family A (ABC1), member 1	Abca1	2.20227	6.28612e-08
collagen, type XIII, alpha 1	Col13a1	2.20031	0.000395253
X-prolyl aminopeptidase (aminopeptidase P) 2, membrane-bound	Xpnpep2	2.1944	0.000375784
predicted gene 43412	Gm43412	2.19303	0.00327096
cell adhesion molecule L1-like	Chl1	2.1917	1.47729e-06
fos-like antigen 1	Fosl1	2.19143	0.0334027
transmembrane protein 88	Tmem88	2.19091	0.000859441
protocadherin gamma subfamily A, 6	Pcdhga6	2.18805	0.0097058
neurexophilin 3	Nxph3	2.18693	0.00520888
nitric oxide synthase 3, endothelial cell	Nos3	2.18348	1.25766e-05
polypeptide N-acetylgalactosaminyltransferase 15	Galnt15	2.18137	0.00239581
ETS transcription factor	Erg	2.17493	0.000401409
immunoglobulin heavy variable 1-55	Ighv1-55	2.16622	0.0377581
interferon activated gene 207	Ifi207	2.1651	1.15052e-05
vasoactive intestinal polypeptide	Vip	2.16407	0.000842431
roundabout guidance receptor 4	Robo4	2.16052	5.45083e-05
complement component 1, q subcomponent, alpha polypeptide	C1qa	2.15868	6.53556e-07
integral membrane protein 2A	Itm2a	2.15819	0.00314244
immediate early response 3	Ier3	2.15392	2.75999e-06
chemokine (C-C motif) ligand 8	Ccl8	2.15225	0.000109852
arachidonate 5-lipoxygenase activating protein	Alox5ap	2.15224	8.93145e-06
platelet-activating factor receptor	Ptafr	2.15123	0.00028086
sushi-repeat-containing protein, X-linked 2	Srpx2	2.15023	2.64547e-05
5-hydroxytryptamine (serotonin) receptor 3A	Htr3a	2.14947	0.000648887
interleukin 7 receptor	Il7r	2.14882	0.0155504
bone marrow stromal cell antigen 1	Bst1	2.14628	0.00694536
G protein-coupled receptor 146	Gpr146	2.14292	2.53568e-05
chemokine-like receptor 1	Cmklr1	2.14273	0.00121575
myeloid RNA regulator of BCL2L11 induced cell death	Morrbid	2.14145	0.00305415
scavenger receptor class A, member 3	Scara3	2.14082	0.0054895
dynein, axonemal, heavy chain 2	Dnah2	2.13989	0.00404149
macrophage expressed gene 1	Mpeg1	2.13984	4.84498e-08
bone morphogenetic protein 3	Bmp3	2.13776	3.24386e-06
triggering receptor expressed on myeloid cells-like 2	Treml2	2.13769	0.030555
metallothionein 1	Mt1	2.13693	0.000377873
5-hydroxytryptamine (serotonin) receptor 7	Htr7	2.13686	0.00541754
N-acetylneuraminate pyruvate lyase	Npl	2.13609	0.000797316
CD300 molecule like family member d	Cd300ld	2.13594	0.00309028
a disintegrin and metallopeptidase domain 8	Adam8	2.13358	9.91363e-05
netrin G1	Ntng1	2.13348	0.0200531
CD300C molecule 2	Cd300c2	2.13344	0.000506733
hepatitis A virus cellular receptor 2	Havcr2	2.12973	0.000850828
interleukin 2 receptor, alpha chain	Il2ra	2.12636	0.00319075
fibulin 2	Fbln2	2.12368	0.000260602
plasmalemma vesicle associated protein	Plvap	2.12107	8.42995e-07
predicted gene 44645	Gm44645	2.11559	0.00448957
fatty acid binding protein 4, adipocyte	Fabp4	2.11527	0.00054937
phosphoinositide-3-kinase regulatory subunit 5	Pik3r6	2.11479	0.0090375
adhesion G protein-coupled receptor L4	Adgrl4	2.11391	6.6235e-05
solute carrier family 43, member 3	Slc43a3	2.11307	1.82287e-05
complement component 4B (Chido blood group)	C4b	2.11142	2.07545e-05
ret proto-oncogene	Ret	2.10913	0.000293899
shroom family member 1	Shroom1	2.10784	0.0151422
nuclear receptor subfamily 4, group A, member 1	Nr4a1	2.10523	1.79042e-05
G protein-coupled receptor, family C, group 5, member B	Gprc5b	2.10456	0.000208043
ephrin A5	Efna5	2.1044	0.000496389
La ribonucleoprotein domain family, member 6	Larp6	2.10335	0.00424503
endoglin	Eng	2.10071	8.50676e-07
gamma-glutamyltransferase 7	Ggt7	2.10039	0.00106567
Kruppel-like factor 15	Klf15	2.09974	0.00158674
cytotoxic T lymphocyte-associated protein 2 beta	Ctla2b	2.09951	0.00561298
angiopoietin 1	Angpt1	2.09817	0.000226336
dual specificity phosphatase 2	Dusp2	2.09574	0.00670227
coagulation factor II (thrombin) receptor-like 3	F2rl3	2.09406	0.00516371
killer cell lectin-like receptor, subfamily A, member 2	Klra2	2.09388	0.00142734
phosphodiesterase 4B, cAMP specific	Pde4b	2.09357	5.01825e-05
V-set and transmembrane domain containing 4	Vstm4	2.09214	0.000234847
a disintegrin-like and metallopeptidase (reprolysin type) with thrombospondin type 1 motif, 5 (aggrecanase-2)	Adamts5	2.09031	0.00107809
carboxylesterase 1D	Ces1d	2.08726	2.44602e-05
atypical chemokine receptor 3	Ackr3	2.08726	0.000320331
TYRO protein tyrosine kinase binding protein	Tyrobp	2.0826	2.98478e-05
platelet derived growth factor receptor, alpha polypeptide	Pdgfra	2.08224	8.63869e-07
embigin	Emb	2.08208	3.07598e-05
sulfatase 1	Sulf1	2.08161	0.000150162
EYA transcriptional coactivator and phosphatase 4	Eya4	2.08142	0.0369787
CD36 molecule	Cd36	2.0802	0.000143425
pleckstrin homology domain containing, family O member 2	Plekho2	2.06754	0.00014171
programmed cell death 1	Pdcd1	2.06635	0.013668
HtrA serine peptidase 3	Htra3	2.06614	0.00306737
fibronectin 1	Fn1	2.06515	0.000136645
CD84 antigen	Cd84	2.06502	0.00157812
hydroxysteroid (17-beta) dehydrogenase 13	Hsd17b13	2.06224	0.0400097
ring finger protein 144A	Rnf144a	2.05778	0.00188702
advanced glycosylation end product-specific receptor	Ager	2.05735	0.000376362
thrombospondin, type I, domain 1	Thsd1	2.05544	0.00202559
T cell acute lymphocytic leukemia 1	Tal1	2.0552	0.0414507
ribosomal protein S12, pseudogene 24	Rps12-ps24	2.05402	0.0372584
myosin VIIA and Rab interacting protein	Myrip	2.05394	0.000372628
Fc receptor, IgE, high affinity I, gamma polypeptide	Fcer1g	2.05329	6.73174e-07
ankyrin repeat domain 33B	Ankrd33b	2.05314	0.0077158
ectonucleoside triphosphate diphosphohydrolase 1	Entpd1	2.05086	7.55748e-05
chemokine (C-C motif) receptor 1	Ccr1	2.05005	1.70528e-05
papilin, proteoglycan-like sulfated glycoprotein	Papln	2.04946	0.0208804
toll-like receptor 7	Tlr7	2.04825	0.00754907
cytochrome P450, family 4, subfamily f, polypeptide 18	Cyp4f18	2.04619	0.00215367
protein phosphatase 2, regulatory subunit B, beta	Ppp2r2b	2.04534	0.00544924
complement component 1, r subcomponent B	C1rb	2.04324	0.00569198
G protein-coupled receptor 22	Gpr22	2.04089	0.00128701
hypoxia inducible lipid droplet associated	Hilpda	2.03498	5.43594e-06
legumain	Lgmn	2.03285	1.30144e-09
hexokinase 3	Hk3	2.03125	0.00645638
family with sequence similarity 20, member A	Fam20a	2.02785	0.00307911
CD4 antigen	Cd4	2.02139	0.00111302
post-GPI attachment to proteins 1	Pgap1	2.0151	1.00208e-05
exocyst complex component 3-like 4	Exoc3l4	2.01496	0.000475382
BTB (POZ) domain containing 11	Btbd11	2.01111	0.00423849
SPARC related modular calcium binding 1	Smoc1	2.01085	2.5955e-05
endothelin receptor type B	Ednrb	2.0092	0.000709083
regulator of G-protein signaling 16	Rgs16	2.00863	0.00325528
tripartite motif-containing 10	Trim10	2.00747	0.0116246
predicted gene, 36161	Gm36161	2.00691	0.00595673
lipoma HMGIC fusion partner	Lhfp	2.00631	7.03831e-07
adenosine deaminase, RNA-specific, B1	Adarb1	2.0061	0.00226352
musculin	Msc	2.00477	0.0349382
sprouty-related EVH1 domain containing 3	Spred3	2.00405	0.00391029
potassium channel, subfamily K, member 2	Kcnk2	2.00201	0.0489689
calsyntenin 2	Clstn2	2.00136	0.0259693
calcitonin receptor-like	Calcrl	1.99614	2.28958e-05
tachykinin 1	Tac1	1.98914	0.00159632
immediate early response 5-like	Ier5l	1.98893	0.00272841
collagen, type XXIV, alpha 1	Col24a1	1.98262	0.0410862
novel transcript	AC241534	1.97893	0.0471924
phosphoinositide-interacting regulator of transient receptor potential channels	Pirt	1.97654	0.000190689
complement component 1, q subcomponent, beta polypeptide	C1qb	1.97545	2.64554e-05
B cell leukemia/lymphoma 2 related protein A1a	Bcl2a1a	1.97531	0.00156486
leucine rich repeat protein 3, neuronal	Lrrn3	1.97487	0.00731202
complement component 1, s subcomponent 1	C1s1	1.96867	8.61841e-06
leucine rich melanocyte differentiation associated	Lrmda	1.9668	0.00897749
stabilin 1	Stab1	1.96472	0.000429802
signal transducer and activator of transcription 4	Stat4	1.96329	0.0102072
zinc finger and BTB domain containing 16	Zbtb16	1.96244	0.00336452
interleukin 18 receptor 1	Il18r1	1.95971	0.0317316
predicted gene 10591	Gm10591	1.95766	0.00996505
predicted gene 13418	Gm13418	1.95586	0.00303388
solute carrier family 10 (sodium/bile acid cotransporter family), member 4	Slc10a4	1.95513	0.006197
raftlin lipid raft linker 1	Rftn1	1.95393	0.0034507
5-hydroxytryptamine (serotonin) receptor 3B	Htr3b	1.95259	0.0301955
ras homolog family member J	Rhoj	1.95195	1.02894e-06
Ras interacting protein 1	Rasip1	1.95093	2.01105e-05
cartilage acidic protein 1	Crtac1	1.95015	0.00612437
a disintegrin and metallopeptidase domain 23	Adam23	1.94935	0.00988007
zinc finger protein 469	Zfp469	1.94834	0.0319637
RIKEN cDNA 4833422C13 gene	4833422C13Rik	1.94821	0.0336032
adipocyte-related X-chromosome expressed sequence 1	Arxes1	1.94739	0.024943
a disintegrin-like and metallopeptidase (reprolysin type) with thrombospondin type 1 motif, 12	Adamts12	1.94338	0.0140907
platelet/endothelial cell adhesion molecule 1	Pecam1	1.94208	2.81658e-06
SH2B adaptor protein 2	Sh2b2	1.94173	0.0104703
chordin	Chrd	1.94047	0.000220741
mannose receptor, C type 2	Mrc2	1.93482	0.000271162
transient receptor potential cation channel, subfamily V, member 4	Trpv4	1.93434	0.00596925
parvin, beta	Parvb	1.9335	0.00561298
elongation of very long chain fatty acids (FEN1/Elo2, SUR4/Elo3, yeast)-like 4	Elovl4	1.93325	0.0416907
Von Willebrand factor	Vwf	1.93195	3.528e-05
histone deacetylase 9	Hdac9	1.93189	0.00330275
dimethylglycine dehydrogenase precursor	Dmgdh	1.93052	0.0272997
caspase recruitment domain family, member 9	Card9	1.92988	0.00606092
endomucin	Emcn	1.92696	0.00051124
ATP-binding cassette, sub-family A (ABC1), member 5	Abca5	1.92652	0.000786443
STEAP family member 4	Steap4	1.92478	2.13873e-05
sialic acid binding Ig-like lectin 1, sialoadhesin	Siglec1	1.92333	0.0342673
CCAAT/enhancer binding protein (C/EBP), delta	Cebpd	1.92305	3.60751e-07
B cell leukemia/lymphoma 2 related protein A1b	Bcl2a1b	1.91916	0.00018083
prostaglandin E receptor 2 (subtype EP2)	Ptger2	1.91245	0.0041374
osteoclast stimulatory transmembrane protein	Ocstamp	1.91148	0.0263476
B cell leukemia/lymphoma 2 related protein A1d	Bcl2a1d	1.90652	0.00165386
endothelial cell-specific adhesion molecule	Esam	1.9061	1.30926e-05
predicted gene 13304	Gm13304	1.90564	0.0173983
LRRN4 C-terminal like	Lrrn4cl	1.90548	0.030733
dual specificity phosphatase 1	Dusp1	1.90149	2.24631e-08
C-type lectin domain family 5, member a	Clec5a	1.89947	0.00767505
mast cell immunoglobulin like receptor 1	Milr1	1.89549	0.00799824
elastin	Eln	1.89531	0.000506733
lysyl oxidase-like 1	Loxl1	1.894	0.00106567
hydroxycarboxylic acid receptor 2	Hcar2	1.8938	0.00775746
C1q and tumor necrosis factor related protein 1	C1qtnf1	1.89371	0.00636353
piwi-like RNA-mediated gene silencing 2	Piwil2	1.89319	0.0381021
C-type lectin domain family 4, member a3	Clec4a3	1.89282	0.00186446
EGF-like domain 7	Egfl7	1.89114	4.32821e-06
RELT tumor necrosis factor receptor	Relt	1.89069	0.0332309
synaptotagmin IV	Syt4	1.89048	0.00405401
NBL1, DAN family BMP antagonist	Nbl1	1.89017	6.53556e-07
hepatocyte growth factor	Hgf	1.88912	0.00994599
phosphodiesterase 1A, calmodulin-dependent	Pde1a	1.88853	0.000344187
protocadherin gamma subfamily A, 11	Pcdhga11	1.88773	0.0401827
serine (or cysteine) peptidase inhibitor, clade G, member 1	Serping1	1.88741	6.93379e-05
complement component 1, q subcomponent, C chain	C1qc	1.88702	0.000238495
cardiac mesoderm enhancer-associated non-coding RNA	Carmn	1.8817	0.00821757
ciliary neurotrophic factor receptor	Cntfr	1.88036	0.0126729
leucine-rich repeat LGI family, member 4	Lgi4	1.87929	0.0125129
paired immunoglobin-like type 2 receptor alpha	Pilra	1.87873	0.0036418
potassium voltage-gated channel, shaker-related subfamily, beta member 1	Kcnab1	1.87458	0.0192756
pyruvate dehydrogenase kinase, isoenzyme 4	Pdk4	1.87258	0.00241921
sclerostin domain containing 1	Sostdc1	1.87233	0.0244206
cDNA sequence BC028528	BC028528	1.86966	0.00218968
microfibrillar-associated protein 2	Mfap2	1.86925	0.00464245
a disintegrin-like and metallopeptidase (reprolysin type) with thrombospondin type 1 motif, 9	Adamts9	1.86833	0.0105631
GATA binding protein 3	Gata3	1.86823	0.0093611
tumor necrosis factor receptor superfamily, member 23	Tnfrsf23	1.86797	0.000770885
centrosomal protein 85-like	Cep85l	1.86762	0.000351052
coiled-coil domain containing 24	Ccdc24	1.86323	0.0386814
CD302 antigen	Cd302	1.86184	0.000263569
tyrosine kinase with immunoglobulin-like and EGF-like domains 1	Tie1	1.86115	0.000882744
t-complex 11 like 1	Tcp11l1	1.85989	0.0108196
isthmin 1, angiogenesis inhibitor	Ism1	1.85796	0.00150343
matrilin 2	Matn2	1.85514	3.72699e-06
G protein-coupled receptor 141	Gpr141	1.85462	0.023095
nuclear factor of activated T cells, cytoplasmic, calcineurin dependent 4	Nfatc4	1.8545	0.00155821
C-type lectin domain family 4, member a2	Clec4a2	1.85139	0.00544041
glycoprotein m6b	Gpm6b	1.8508	0.0069038
laminin, alpha 4	Lama4	1.85067	9.90129e-06
amylase 1, salivary	Amy1	1.85053	0.0289929
adenosine A1 receptor	Adora1	1.85024	0.00836465
cilia and flagella associated protein 69	Cfap69	1.84955	0.00281113
purinergic receptor P2Y, G-protein coupled 12	P2ry12	1.84832	0.0112424
solute carrier family 4, sodium bicarbonate transporter-like, member 11	Slc4a11	1.84758	0.0286982
transmembrane protein 71	Tmem71	1.84672	0.0175466
C1q and tumor necrosis factor related protein 5	C1qtnf5	1.8423	0.0180374
adhesion G protein-coupled receptor G2	Adgrg2	1.84111	0.020614
prostaglandin-endoperoxide synthase 2, opposite strand 2	Ptgs2os2	1.83953	0.0221746
ATPase, Na+/K+ transporting, beta 2 polypeptide	Atp1b2	1.83594	0.000172438
cytochrome P450, family 2, subfamily d, polypeptide 26	Cyp2d26	1.83571	0.0137721
secreted frizzled-related sequence protein 5	Sfrp5	1.835	0.0313501
complement component 1, r subcomponent A	C1ra	1.83449	0.00094109
cell adhesion molecule 3	Cadm3	1.83169	0.0309393
predicted gene 14221	Gm14221	1.82864	0.0190107
glutamate receptor, metabotropic 7	Grm7	1.82696	0.0182672
pleckstrin	Plek	1.82549	0.000109336
renin binding protein	Renbp	1.82136	0.000867937
CD68 antigen	Cd68	1.81968	0.00110101
gap junction protein, alpha 1	Gja1	1.81684	1.38696e-06
insulin-like growth factor binding protein 7	Igfbp7	1.81402	1.78052e-06
salt inducible kinase 1	Sik1	1.80891	8.3522e-05
chondrolectin	Chodl	1.80841	9.10463e-05
SPHK1 interactor, AKAP domain containing	Sphkap	1.80137	0.0256813
RIKEN cDNA 2310069B03 gene	2310069B03Rik	1.80004	0.00111302
adipocyte-related X-chromosome expressed sequence 2	Arxes2	1.79999	0.0182672
CD86 antigen	Cd86	1.79938	0.00548579
cannabinoid receptor interacting protein 1	Cnrip1	1.79824	0.00404149
angiopoietin 2	Angpt2	1.79698	0.00136906
collagen, type V, alpha 3	Col5a3	1.79663	0.00114044
H2.0-like homeobox	Hlx	1.79432	0.000250876
period circadian clock 1	Per1	1.7916	9.97518e-08
matrix metallopeptidase 25	Mmp25	1.78796	0.0252957
mesenchyme homeobox 1	Meox1	1.78632	0.00814219
small regulatory polypeptide of amino acid response	Spaar	1.78603	0.0437506
colony stimulating factor 1 receptor	Csf1r	1.78369	0.00187256
expressed sequence AW551984	AW551984	1.78207	0.00298222
solute carrier family 16 (monocarboxylic acid transporters), member 2	Slc16a2	1.77981	0.000317411
ATPase, class I, type 8B, member 4	Atp8b4	1.77937	0.0189944
gamma-aminobutyric acid (GABA) A receptor, subunit gamma 3	Gabrg3	1.77579	0.0289717
tubulin, beta 3 class III	Tubb3	1.77487	0.00285478
GATA binding protein 2	Gata2	1.77307	0.022948
Friend leukemia integration 1	Fli1	1.77272	0.00566783
sodium channel, voltage-gated, type III, beta	Scn3b	1.77232	0.0491857
snail family zinc finger 2	Snai2	1.77182	0.0105262
IQ motif containing G	Iqcg	1.77118	0.031961
FXYD domain-containing ion transport regulator 7	Fxyd7	1.7707	0.0209668
serine (or cysteine) peptidase inhibitor, clade B, member 6b	Serpinb6b	1.77068	0.0122885
neuron navigator 3	Nav3	1.76936	0.0377581
collagen, type IV, alpha 4	Col4a4	1.769	0.0147494
family with sequence similarity 20, member C	Fam20c	1.76854	0.00527384
SH3 and PX domains 2B	Sh3pxd2b	1.76292	3.16098e-06
adenosine A2a receptor	Adora2a	1.76229	0.0156574
protein tyrosine phosphatase, receptor type, B	Ptprb	1.76018	0.00897749
lymphocyte-activation gene 3	Lag3	1.75972	0.0117151
kirre like nephrin family adhesion molecule 1	Kirrel	1.75816	0.00048673
protein phosphatase 1, regulatory subunit 3F	Ppp1r3f	1.75793	0.0111199
transmembrane protein 132E	Tmem132e	1.75792	0.0366614
syntaxin 11	Stx11	1.7575	0.00135872
odd-skipped related transcription factor 1	Osr1	1.75367	0.0284292
CCAAT/enhancer binding protein (C/EBP), beta	Cebpb	1.75153	3.54397e-05
potassium inwardly-rectifying channel, subfamily J, member 12	Kcnj12	1.75151	0.0354026
astrotactin 2	Astn2	1.75118	0.0434771
Rho GTPase activating protein 15	Arhgap15	1.74812	0.0183879
collagen, type VI, alpha 2	Col6a2	1.7452	0.000423904
solute carrier family 43, member 2	Slc43a2	1.74281	0.0196703
nuclear protein transcription regulator 1	Nupr1	1.74253	0.00208587
heat shock protein 1	Hspb1	1.74181	0.000318329
Jun dimerization protein 2	Jdp2	1.74149	0.00249255
early growth response 1	Egr1	1.74041	0.000624941
Cd200 receptor 2	Cd200r2	1.73918	0.00325528
ELAV like RNA binding protein 4	Elavl4	1.73875	0.0113446
matrix-remodelling associated 8	Mxra8	1.73782	5.72057e-06
lumican	Lum	1.73644	0.00639448
spleen focus forming virus (SFFV) proviral integration oncogene	Spi1	1.73638	0.000885053
DEP domain containing 7	Depdc7	1.73594	0.0439984
bone morphogenetic protein 8b	Bmp8b	1.73364	0.0326939
lymphocyte antigen 6 complex, locus D	Ly6d	1.731	0.00313525
peripherin	Prph	1.73069	0.000204299
dynamin 3	Dnm3	1.73029	0.0425488
G protein-coupled receptor 4	Gpr4	1.72997	0.00770189
CD244 molecule A	Cd244a	1.72814	0.00369493
membrane associated ring-CH-type finger 1	Marchf1	1.72747	0.00850892
platelet-derived growth factor, C polypeptide	Pdgfc	1.7274	0.00111914
twist basic helix-loop-helix transcription factor 1	Twist1	1.72565	0.00729765
T cell receptor delta, constant region	Trdc	1.72435	0.00714998
double C2, beta	Doc2b	1.72427	0.0129274
podocan-like 1	Podnl1	1.72424	0.0295733
chemokine (C-X-C motif) receptor 4	Cxcr4	1.72312	0.0121044
mitochondrially encoded tRNA cysteine	mt-Tc	1.72301	0.0321356
membrane-spanning 4-domains, subfamily A, member 7	Ms4a7	1.7223	0.000146524
disabled 2, mitogen-responsive phosphoprotein	Dab2	1.72196	0.000268279
noncompact myelin associated protein	Ncmap	1.72192	0.0444451
kinase insert domain protein receptor	Kdr	1.72172	0.00356962
zinc finger, CCHC domain containing 18	Zcchc18	1.71911	0.00990579
four and a half LIM domains 3	Fhl3	1.71875	0.00433605
chemokine (C-C motif) receptor 2	Ccr2	1.71852	0.00595304
predicted gene 15675	Gm15675	1.71842	0.000270956
anthrax toxin receptor 1	Antxr1	1.71779	8.34702e-06
interleukin 10 receptor, alpha	Il10ra	1.71772	0.00305982
G protein-coupled receptor 27	Gpr27	1.71754	0.00260084
Foxf1 adjacent non-coding developmental regulatory RNA	Fendrr	1.71678	0.000125391
diacylglycerol O-acyltransferase 2	Dgat2	1.71418	4.60864e-06
armadillo repeat containing, X-linked 4	Armcx4	1.71256	0.00544262
arylsulfatase i	Arsi	1.71042	0.0431628
solute carrier family 7 (cationic amino acid transporter, y+ system), member 14	Slc7a14	1.71014	0.00714298
wingless-type MMTV integration site family, member 11	Wnt11	1.70928	0.0280004
expressed sequence AA986860	AA986860	1.70371	0.0075418
FK506 binding protein 10	Fkbp10	1.70283	0.000841926
SH2 domain containing 1B1	Sh2d1b1	1.70276	0.0196703
src homology 2 domain-containing transforming protein E	She	1.69977	0.0146661
complement component 1, q subcomponent-like 1	C1ql1	1.69845	0.0468142
follistatin-like 5	Fstl5	1.69801	0.040926
fibronectin type III domain containing 3B	Fndc3b	1.69629	0.00255058
sushi, von Willebrand factor type A, EGF and pentraxin domain containing 1	Svep1	1.6939	0.0377581
src-like adaptor	Sla	1.69265	0.00996505
neuron specific gene family member 1	Nsg1	1.69119	0.0037098
tetraspanin 11	Tspan11	1.69007	0.0270976
predicted gene, 50012	Gm50012	1.68903	0.0210236
olfactomedin-like 2B	Olfml2b	1.68859	0.000147323
sodium channel, voltage-gated, type VII, alpha	Scn7a	1.68787	9.58471e-05
arginine vasopressin receptor 1A	Avpr1a	1.68677	0.038176
GRP1 (general receptor for phosphoinositides 1)-associated scaffold protein	Grasp	1.68535	0.000652976
regulator of G-protein signaling 4	Rgs4	1.68412	0.00178394
growth factor receptor bound protein 10	Grb10	1.6816	4.98127e-05
cold inducible RNA binding protein	Cirbp	1.68151	0.000798982
forkhead box F1	Foxf1	1.67979	1.16404e-06
nitric oxide synthase 1, neuronal	Nos1	1.67859	0.00423849
RAB34, member RAS oncogene family	Rab34	1.67807	0.00127216
moesin	Msn	1.67806	3.05694e-06
very low density lipoprotein receptor	Vldlr	1.67784	0.000173895
mannosidase, alpha, class 1C, member 1	Man1c1	1.67749	0.00134582
claudin 5	Cldn5	1.67276	0.017766
nuclear receptor subfamily 4, group A, member 3	Nr4a3	1.67235	0.0328402
runt related transcription factor 2	Runx2	1.67151	0.0254477
acid-sensing (proton-gated) ion channel 2	Asic2	1.66983	0.0313501
leucine rich repeat protein 2, neuronal	Lrrn2	1.66955	0.01229
AT rich interactive domain 3A (BRIGHT-like)	Arid3a	1.66731	0.000270356
cytidine 5'-triphosphate synthase	Ctps	1.6673	4.18234e-07
integrin beta 2	Itgb2	1.66695	0.00184197
apolipoprotein E	Apoe	1.66578	0.000424619
v-maf musculoaponeurotic fibrosarcoma oncogene family, protein F (avian)	Maff	1.66397	0.000882744
E26 avian leukemia oncogene 1, 5' domain	Ets1	1.66367	0.000184446
actin binding LIM protein family, member 3	Ablim3	1.66191	0.0118547
adhesion G protein-coupled receptor L3	Adgrl3	1.66169	0.0209668
collagen, type VI, alpha 1	Col6a1	1.66138	0.00120594
potassium channel, subfamily T, member 2	Kcnt2	1.65932	0.0172834
synaptotagmin XIII	Syt13	1.65885	0.0020759
ELK3, member of ETS oncogene family	Elk3	1.65714	0.000218393
cytohesin 1 interacting protein	Cytip	1.65588	0.000452809
sodium channel, voltage-gated, type IX, alpha	Scn9a	1.6537	0.0429471
biglycan	Bgn	1.65261	0.00136421
CD6 antigen	Cd6	1.65257	0.0336032
carbohydrate sulfotransferase 15	Chst15	1.65141	0.000560967
carboxylesterase 1G	Ces1g	1.65001	0.00662388
procollagen lysine, 2-oxoglutarate 5-dioxygenase 2	Plod2	1.64894	0.00102496
G protein-coupled receptor 153	Gpr153	1.64844	0.0470896
sorbin and SH3 domain containing 3	Sorbs3	1.64606	0.000477534
leucine rich repeat containing 8 family, member C	Lrrc8c	1.64415	0.000387122
collagen, type XV, alpha 1	Col15a1	1.64262	6.10252e-05
tumor necrosis factor receptor superfamily, member 11b (osteoprotegerin)	Tnfrsf11b	1.64209	0.00309987
CKLF-like MARVEL transmembrane domain containing 3	Cmtm3	1.64078	0.00102496
CUGBP, Elav-like family member 4	Celf4	1.64077	0.011785
G-protein coupled receptor 65	Gpr65	1.64037	0.0151422
TEA domain family member 4	Tead4	1.64003	0.00133217
solute carrier family 2 (facilitated glucose transporter), member 3	Slc2a3	1.63841	0.00636353
chemokine (C-C motif) receptor 5	Ccr5	1.63754	0.00701927
protein tyrosine phosphatase, non-receptor type 22 (lymphoid)	Ptpn22	1.63593	0.00398925
potassium voltage-gated channel, shaker-related subfamily, member 5	Kcna5	1.63488	0.01735
adenylosuccinate synthetase like 1	Adssl1	1.63456	0.0231962
collagen, type V, alpha 1	Col5a1	1.63409	0.000534945
ATPase, class V, type 10D	Atp10d	1.63332	0.00700792
deoxyribonuclease 1-like 2	Dnase1l2	1.63316	0.0258937
CUGBP, Elav-like family member 6	Celf6	1.63129	0.00394703
AXL receptor tyrosine kinase	Axl	1.63075	0.000771819
chemokine (C-C motif) ligand 21A (serine)	Ccl21a	1.62846	0.0490825
multiple C2 domains, transmembrane 1	Mctp1	1.62524	0.0262014
MyoD family inhibitor	Mdfi	1.62341	0.0122885
collagen and calcium binding EGF domains 1	Ccbe1	1.6209	0.00155953
coiled-coil domain containing 80	Ccdc80	1.61822	0.0255762
ring finger protein 144B	Rnf144b	1.61764	0.0068612
napsin A aspartic peptidase	Napsa	1.61742	0.0305256
Kruppel-like factor 2 (lung)	Klf2	1.61733	8.27015e-05
NCK-associated protein 5-like	Nckap5l	1.61542	0.0116351
ficolin A	Fcna	1.6153	0.00576817
nuclear factor, interleukin 3, regulated	Nfil3	1.61455	1.44469e-05
TBK1 binding protein 1	Tbkbp1	1.61155	0.00754907
collagen, type V, alpha 2	Col5a2	1.61105	6.74309e-05
mitogen-activated protein kinase kinase kinase 8	Map3k8	1.61099	0.00833057
collagen, type XII, alpha 1	Col12a1	1.61063	0.00272164
solute carrier family 7 (cationic amino acid transporter, y+ system), member 2	Slc7a2	1.60824	0.0325035
zinc finger, CCHC domain containing 24	Zcchc24	1.60807	4.76726e-06
transmembrane protein 108	Tmem108	1.60759	0.0495208
SLAM family member 8	Slamf8	1.6074	0.0367071
maternally expressed 3	Meg3	1.60665	0.00252096
G0/G1 switch gene 2	G0s2	1.60577	0.0106213
cytoplasmic polyadenylation element binding protein 1	Cpeb1	1.60557	0.00639448
sidekick cell adhesion molecule 2	Sdk2	1.60404	0.0292844
adenomatosis polyposis coli down-regulated 1	Apcdd1	1.60398	0.0243782
transient receptor potential cation channel, subfamily C, member 4	Trpc4	1.60308	0.0389385
FXYD domain-containing ion transport regulator 5	Fxyd5	1.60108	0.000574745
family with sequence similarity 78, member B	Fam78b	1.60101	0.0452916
transmembrane 4 superfamily member 4	Tm4sf4	1.60097	0.0173614
a disintegrin-like and metallopeptidase (reprolysin type) with thrombospondin type 1 motif, 6	Adamts6	1.59834	0.0381021
cardiotrophin-like cytokine factor 1	Clcf1	1.5977	0.0280004
paired immunoglobin-like type 2 receptor beta 2	Pilrb2	1.59517	0.0485822
transmembrane protein 200A	Tmem200a	1.59513	0.0142936
aspartic peptidase, retroviral-like 1	Asprv1	1.59507	0.0232401
membrane-spanning 4-domains, subfamily A, member 6B	Ms4a6b	1.59497	0.0036455
neuronal pentraxin 2	Nptx2	1.59413	0.0191941
formin-like 2	Fmnl2	1.59382	0.00441879
CD53 antigen	Cd53	1.5893	0.0041374
dermatan sulfate epimerase	Dse	1.58877	0.00281113
yippee like 4	Ypel4	1.58873	0.0156608
G protein-coupled receptor 171	Gpr171	1.58868	0.0174235
cholinergic receptor, nicotinic, beta polypeptide 4	Chrnb4	1.5886	0.0025187
peptidylprolyl isomerase C	Ppic	1.5883	0.00155305
serum/glucocorticoid regulated kinase 1	Sgk1	1.58676	0.00806005
olfactomedin 1	Olfm1	1.58545	0.000308167
lysyl oxidase-like 2	Loxl2	1.58485	0.00029609
membrane bound O-acyltransferase domain containing 2	Mboat2	1.58437	0.0138734
complement factor properdin	Cfp	1.5843	0.00414677
heat shock protein family, member 7 (cardiovascular)	Hspb7	1.58419	0.00106738
bone morphogenetic protein 5	Bmp5	1.58349	0.00710682
adenylate cyclase 4	Adcy4	1.58349	0.00168329
kallikrein related-peptidase 8	Klk8	1.5827	0.0457499
expressed sequence AI504432	AI504432	1.58233	0.0434151
sidekick cell adhesion molecule 1	Sdk1	1.58194	0.0103639
adhesion G protein-coupled receptor F1	Adgrf1	1.58073	0.0271698
von Willebrand factor A domain containing 1	Vwa1	1.57941	0.000797316
NEL-like 1	Nell1	1.57893	0.033961
thrombomodulin	Thbd	1.57891	0.0138242
prominin 1	Prom1	1.57815	0.00771405
C-type lectin domain family 4, member a1	Clec4a1	1.57754	0.0076484
B cell CLL/lymphoma 6, member B	Bcl6b	1.57679	0.0293145
Lix1-like	Lix1l	1.5765	0.000116718
SRY (sex determining region Y)-box 18	Sox18	1.57567	0.00700792
phospholipid phosphatase 3	Plpp3	1.57295	0.000430748
heat shock protein 8	Hspb8	1.5727	2.01105e-05
predicted gene 43682	Gm43682	1.57257	0.0260913
prolyl 3-hydroxylase 3	P3h3	1.57241	0.00767505
CD200 antigen	Cd200	1.57162	4.05151e-06
interleukin 34	Il34	1.57146	0.00126056
RAS-like, family 10, member B	Rasl10b	1.57097	0.0384352
neuron specific gene family member 2	Nsg2	1.57043	0.00595673
Dmx-like 2	Dmxl2	1.56884	0.00121575
sema domain, immunoglobulin domain (Ig), short basic domain, secreted, (semaphorin) 3F	Sema3f	1.56882	0.000440844
interferon activated gene 205	Ifi205	1.56814	0.00475796
membrane-spanning 4-domains, subfamily A, member 4D	Ms4a4d	1.56505	0.00330028
nidogen 2	Nid2	1.5631	0.000823028
cytochrome b-245, beta polypeptide	Cybb	1.56217	0.012868
lymphocyte cytosolic protein 2	Lcp2	1.56201	0.0128567
ring finger protein 39	Rnf39	1.56048	0.000296006
glycoprotein galactosyltransferase alpha 1, 3	Ggta1	1.55996	0.0015089
predicted gene, 49327	Gm49327	1.55981	0.0215367
choline acetyltransferase	Chat	1.55884	0.0357502
collagen, type VI, alpha 4	Col6a4	1.55665	0.00107471
discoidin domain receptor family, member 2	Ddr2	1.55535	0.000233457
nucleosome assembly protein 1-like 5	Nap1l5	1.55511	0.00623835
lymphatic vessel endothelial hyaluronan receptor 1	Lyve1	1.55493	0.0280217
transforming growth factor, beta 1	Tgfb1	1.5545	0.00065606
zinc finger CCCH type containing 12A	Zc3h12a	1.55428	0.00017681
sterile alpha motif domain containing 5	Samd5	1.55419	0.0371116
suprabasin	Sbsn	1.54682	0.0175367
glycophorin C	Gypc	1.5448	0.00665824
tumor necrosis factor	Tnf	1.54407	6.65993e-06
membrane integral NOTCH2 associated receptor 2	Minar2	1.54069	0.0362413
family with sequence similarity 13, member C	Fam13c	1.54046	0.0257036
prickle planar cell polarity protein 1	Prickle1	1.53934	0.00493228
collagen, type III, alpha 1	Col3a1	1.53797	0.00622074
integrin alpha X	Itgax	1.53667	0.00619368
secreted acidic cysteine rich glycoprotein	Sparc	1.5358	0.000790185
synapse defective 1, Rho GTPase, homolog 1 (C. elegans)	Syde1	1.53518	0.000105974
shadow of prion protein	Sprn	1.53509	0.0384639
latent transforming growth factor beta binding protein 1	Ltbp1	1.53452	0.000129774
solute carrier family 23 (nucleobase transporters), member 3	Slc23a3	1.53435	0.00541754
sperm acrosome associated 6	Spaca6	1.53399	0.0234922
bradykinin receptor, beta 2	Bdkrb2	1.53385	0.00390979
transforming growth factor, beta induced	Tgfbi	1.53372	1.27638e-08
intercellular adhesion molecule 1	Icam1	1.53355	0.00309366
nephronectin	Npnt	1.53307	0.0126729
RAN binding protein 17	Ranbp17	1.53008	0.0199022
protocadherin beta 17	Pcdhb17	1.5299	0.0115322
brain-enriched guanylate kinase-associated	Begain	1.52632	0.0406907
serine (or cysteine) peptidase inhibitor, clade I, member 1	Serpini1	1.52496	0.0258497
dickkopf WNT signaling pathway inhibitor 3	Dkk3	1.52363	0.0033503
phosphodiesterase 7B	Pde7b	1.52241	0.00793482
numb-like	Numbl	1.5209	0.00435109
phosphatidylinositol-3,4,5-trisphosphate-dependent Rac exchange factor 2	Prex2	1.5204	0.013409
runt related transcription factor 3	Runx3	1.52001	0.0391729
hematopoietic cell specific Lyn substrate 1	Hcls1	1.51879	0.00361951
chloride channel accessory 3A1	Clca3a1	1.51817	0.00267153
adhesion G protein-coupled receptor D1	Adgrd1	1.51759	0.00113388
ribosomal protein L35A, pseudogene 3	Rpl35a-ps3	1.51752	0.000797316
actin filament associated protein 1-like 2	Afap1l2	1.5172	0.00296966
potassium channel tetramerisation domain containing 12b	Kctd12b	1.51599	0.00577082
dipeptidylpeptidase 6	Dpp6	1.51494	0.0489344
glycerophosphodiester phosphodiesterase domain containing 2	Gdpd2	1.51478	0.00136099
V-set immunoregulatory receptor	Vsir	1.51465	0.000537452
Rho GTPase activating protein 23	Arhgap23	1.51451	0.0018296
ring finger protein 150	Rnf150	1.5136	0.000680892
microsomal triglyceride transfer protein	Mttp	1.5128	0.0379703
LIM domain binding 2	Ldb2	1.51185	0.00645638
coiled-coil domain containing 88B	Ccdc88b	1.5117	0.00219939
teashirt zinc finger family member 3	Tshz3	1.51167	0.00290415
cannabinoid receptor 1 (brain)	Cnr1	1.5088	0.0186356
tumor necrosis factor, alpha-induced protein 8-like 2	Tnfaip8l2	1.50789	0.018754
suppressor of cytokine signaling 3	Socs3	1.50724	0.000114953
carbohydrate sulfotransferase 2	Chst2	1.50691	0.00724009
collagen, type I, alpha 2	Col1a2	1.50584	0.00424801
heme binding protein 1	Hebp1	1.50529	0.0257416
paired-like homeobox 2a	Phox2a	1.50436	0.0485822
protein S (alpha)	Pros1	1.50388	0.00139304
sema domain, immunoglobulin domain (Ig), short basic domain, secreted, (semaphorin) 3G	Sema3g	1.50285	0.041882
lysozyme 2	Lyz2	1.50074	0.00216559
inositol 1,4,5-triphosphate receptor interacting protein-like 2	Itpripl2	1.50054	1.24042e-05
RIKEN cDNA I830077J02 gene	I830077J02Rik	1.4998	0.0407127
AT rich interactive domain 5A (MRF1-like)	Arid5a	1.49838	0.00130358
tissue inhibitor of metalloproteinase 3	Timp3	1.49605	3.54423e-05
transglutaminase 2, C polypeptide	Tgm2	1.49534	7.95062e-07
fibroblast growth factor 13	Fgf13	1.49164	0.0282866
fibroblast growth factor receptor 1	Fgfr1	1.49022	0.000266447
dynamin 1	Dnm1	1.48938	0.0077158
Hand2, opposite strand 1	Hand2os1	1.48784	0.0075418
chemokine (C-X-C motif) ligand 12	Cxcl12	1.4877	0.000120214
transmembrane protein 86A	Tmem86a	1.48738	0.00478688
Rho GTPase activating protein 22	Arhgap22	1.48629	0.0394047
a disintegrin-like and metallopeptidase (reprolysin type) with thrombospondin type 1 motif, 2	Adamts2	1.48506	0.0212717
secretogranin V	Scg5	1.48313	0.0189978
nidogen 1	Nid1	1.48235	7.96778e-05
lysosomal-associated protein transmembrane 5	Laptm5	1.48232	0.00187256
transmembrane protein 176A	Tmem176a	1.4813	3.32262e-06
frizzled class receptor 1	Fzd1	1.48058	4.26144e-05
WD repeat domain 66	Wdr66	1.47883	0.0422878
purinergic receptor P2X, ligand-gated ion channel, 1	P2rx1	1.47876	0.0243839
smoothelin-like 2	Smtnl2	1.47766	0.0284292
spinster homolog 2	Spns2	1.47498	0.000906798
BCL2/adenovirus E1B interacting protein 3	Bnip3	1.47436	0.00130245
elastin microfibril interfacer 1	Emilin1	1.47386	0.000415173
quaking	Qk	1.47119	0.000380513
wingless-type MMTV integration site family, member 5A	Wnt5a	1.46994	0.00267885
C1q and tumor necrosis factor related protein 7	C1qtnf7	1.46839	0.0136453
arrestin, beta 2	Arrb2	1.46781	0.000638844
coagulation factor II (thrombin) receptor	F2r	1.46471	0.00525278
phospholipid transfer protein	Pltp	1.46364	0.016927
collagen, type I, alpha 1	Col1a1	1.46198	0.00672932
transcription factor 21	Tcf21	1.46192	0.0116952
NEDD4 binding protein 2-like 1	N4bp2l1	1.46088	0.00729765
plexin D1	Plxnd1	1.46012	0.000496389
adhesion G protein-coupled receptor F5	Adgrf5	1.45819	0.0207828
zinc finger protein 366	Zfp366	1.45327	0.020614
proline-rich transmembrane protein 1	Prrt1	1.45128	0.0054657
protocadherin beta 19	Pcdhb19	1.45021	0.0493496
ArfGAP with RhoGAP domain, ankyrin repeat and PH domain 3	Arap3	1.44967	0.0168815
laminin, alpha 5	Lama5	1.44899	0.00479536
proprotein convertase subtilisin/kexin type 1 inhibitor	Pcsk1n	1.44863	0.00891047
Abelson helper integration site 1	Ahi1	1.44598	0.0206019
prickle planar cell polarity protein 2	Prickle2	1.44598	0.00764352
cholinergic receptor, nicotinic, alpha polypeptide 3	Chrna3	1.44515	0.0216734
sprouty RTK signaling antagonist 4	Spry4	1.44389	0.00420501
lymphocyte antigen 86	Ly86	1.44356	0.0347752
sterol O-acyltransferase 2	Soat2	1.44316	0.0212176
neurofascin	Nfasc	1.44312	0.0462492
kelch-like 29	Klhl29	1.4406	0.0293168
transmembrane 4 superfamily member 1	Tm4sf1	1.43908	0.00335942
aldehyde oxidase 1	Aox1	1.43678	0.0410886
phosphatidylinositol-3,4,5-trisphosphate-dependent Rac exchange factor 1	Prex1	1.43632	0.000394052
embryonal Fyn-associated substrate	Efs	1.43522	0.0208934
RAR-related orphan receptor alpha	Rora	1.43501	0.00672879
latent transforming growth factor beta binding protein 3	Ltbp3	1.43281	0.00306737
transmembrane protein 158	Tmem158	1.42883	0.0280601
RNA binding motif, single stranded interacting protein	Rbms3	1.42858	0.0314656
sema domain, transmembrane domain (TM), and cytoplasmic domain, (semaphorin) 6B	Sema6b	1.42831	0.00506045
cation channel sperm associated auxiliary subunit gamma 1	Catsperg1	1.42686	0.0461097
four jointed box 1	Fjx1	1.42563	0.0340429
dachsous cadherin related 1	Dchs1	1.42524	0.0188647
EP300 interacting inhibitor of differentiation 2	Eid2	1.42492	0.0185274
cytoglobin	Cygb	1.42368	0.00205412
adhesion G protein-coupled receptor E1	Adgre1	1.42306	0.0293406
tumor necrosis factor (ligand) superfamily, member 9	Tnfsf9	1.42296	0.0367071
scavenger receptor cysteine rich family, 5 domains	Ssc5d	1.42275	0.0090375
cellular communication network factor 1	Ccn1	1.42216	0.00264329
paired-like homeobox 2b	Phox2b	1.41963	0.0266482
natriuretic peptide receptor 1	Npr1	1.4188	0.0358971
follistatin-like 1	Fstl1	1.41787	0.00104835
RAS-like, estrogen-regulated, growth-inhibitor	Rerg	1.41699	0.00171845
gap junction protein, alpha 4	Gja4	1.41441	0.0188388
retrotransposon Gag like 5	Rtl5	1.41364	0.0392903
solute carrier family 16 (monocarboxylic acid transporters), member 3	Slc16a3	1.40887	0.0118566
solute carrier family 36 (proton/amino acid symporter), member 4	Slc36a4	1.40879	0.00815977
tissue inhibitor of metalloproteinase 2	Timp2	1.40839	0.000737127
ArfGAP with dual PH domains 2	Adap2	1.40821	0.00899994
tumor necrosis factor receptor superfamily, member 4	Tnfrsf4	1.40749	0.0395119
claudin 4	Cldn4	1.4061	0.00117492
pleiomorphic adenoma gene-like 1	Plagl1	1.40594	0.0118566
expressed sequence BE692007	BE692007	1.40017	0.0267583
sphingosine-1-phosphate receptor 3	S1pr3	1.39985	0.032165
netrin G2	Ntng2	1.39864	0.0212084
chemokine (C-X-C motif) ligand 16	Cxcl16	1.39826	0.000666976
hexose-6-phosphate dehydrogenase (glucose 1-dehydrogenase)	H6pd	1.39813	8.61841e-06
RAB37, member RAS oncogene family	Rab37	1.39743	0.0289512
acyl-CoA synthetase long-chain family member 4	Acsl4	1.39739	0.000182478
ubiquitin carboxy-terminal hydrolase L1	Uchl1	1.39666	0.0148338
exocyst complex component 3-like 2	Exoc3l2	1.39602	0.0287325
keratin 23	Krt23	1.39442	0.0228638
G protein-coupled receptor kinase 3	Grk3	1.39389	8.61789e-05
phosphatidylinositol transfer protein, cytoplasmic 1	Pitpnc1	1.39276	0.00203462
prolyl 3-hydroxylase 1	P3h1	1.39118	0.0422569
EH-domain containing 3	Ehd3	1.38972	0.0150704
poly (ADP-ribose) polymerase family, member 8	Parp8	1.38921	0.0152557
SH3 and multiple ankyrin repeat domains 3	Shank3	1.38918	0.0125129
cytochrome b reductase 1	Cybrd1	1.3889	0.0314667
palmdelphin	Palmd	1.38885	0.011398
RAB3C, member RAS oncogene family	Rab3c	1.38844	0.0307568
galanin and GMAP prepropeptide	Gal	1.38626	0.0287796
killer cell lectin-like receptor subfamily B member 1B	Klrb1b	1.38243	0.0416907
ripply transcriptional repressor 3	Ripply3	1.38227	0.0443944
differentially expressed in FDCP 6	Def6	1.3822	0.0397923
prospero homeobox 1	Prox1	1.38133	0.00478688
neuroblastoma ras oncogene	Nras	1.38046	0.00245053
collagen, type XXIII, alpha 1	Col23a1	1.37749	0.00393721
cell adhesion molecule 1	Cadm1	1.37636	0.0108676
calcium/calmodulin-dependent protein kinase II inhibitor 1	Camk2n1	1.37538	5.91257e-06
egl-9 family hypoxia-inducible factor 3	Egln3	1.37459	0.00116513
protein phosphatase 1, regulatory subunit 18	Ppp1r18	1.37392	0.00266162
selectin, platelet (p-selectin) ligand	Selplg	1.37279	0.00801416
proline-serine-threonine phosphatase-interacting protein 1	Pstpip1	1.3723	0.0075418
midkine	Mdk	1.37211	0.0177686
Ras-like without CAAX 2	Rit2	1.37036	0.040515
RAB31, member RAS oncogene family	Rab31	1.36474	0.00995198
fatty acid binding protein 5, epidermal	Fabp5	1.36419	0.00157085
cell adhesion molecule 4	Cadm4	1.36191	0.0134625
special AT-rich sequence binding protein 1	Satb1	1.35996	0.00487235
bone gamma-carboxyglutamate protein 3	Bglap3	1.35965	0.00986882
transmembrane protein 181C, pseudogene	Tmem181c-ps	1.35902	0.00383779
poly(rC) binding protein 3	Pcbp3	1.35738	0.0209599
adhesion molecule with Ig like domain 2	Amigo2	1.35611	0.00750337
ral guanine nucleotide dissociation stimulator,-like 1	Rgl1	1.35427	0.0104149
hypermethylated in cancer 1	Hic1	1.35424	0.0210851
growth associated protein 43	Gap43	1.35354	0.0277963
protein phosphatase 1, regulatory subunit 3C	Ppp1r3c	1.35324	0.0301969
platelet derived growth factor, B polypeptide	Pdgfb	1.35158	0.00551597
angiomotin-like 2	Amotl2	1.3505	0.00047857
CD55 molecule, opposite strand sequence	Cd55os	1.35042	0.0280217
multimerin 2	Mmrn2	1.34852	0.0149513
frizzled class receptor 4	Fzd4	1.34807	0.00117682
cytohesin 4	Cyth4	1.34802	0.0190854
polypeptide N-acetylgalactosaminyltransferase 18	Galnt18	1.34758	0.0397923
transmembrane protein 204	Tmem204	1.34727	0.0326179
solute carrier family 28 (sodium-coupled nucleoside transporter), member 2	Slc28a2	1.3421	0.0203197
glutamate receptor, ionotropic, kainate 3	Grik3	1.33918	0.0444451
sestrin 1	Sesn1	1.33881	0.0036781
tandem C2 domains, nuclear	Tc2n	1.33717	0.000637078
interleukin 2 receptor, beta chain	Il2rb	1.33674	0.0388839
phospholipase D family, member 4	Pld4	1.33495	0.0276452
cadherin 11	Cdh11	1.33381	0.00355838
eva-1 homolog B (C. elegans)	Eva1b	1.33362	0.0119545
predicted gene 379	Gm379	1.33335	0.0114739
neutrophil cytosolic factor 4	Ncf4	1.33255	0.0469259
polo like kinase 2	Plk2	1.3309	0.00136857
phosphodiesterase 9A	Pde9a	1.33017	0.000130216
sparc/osteonectin, cwcv and kazal-like domains proteoglycan 2	Spock2	1.32705	0.0249106
neutrophil cytosolic factor 1	Ncf1	1.32486	0.0479688
tribbles pseudokinase 2	Trib2	1.32439	0.0119545
phospholipase A2 receptor 1	Pla2r1	1.32393	0.0145581
high mobility group nucleosomal binding domain 3	Hmgn3	1.32152	0.0142103
DNA-damage-inducible transcript 4	Ddit4	1.32053	0.00121575
spire type actin nucleation factor 1	Spire1	1.32011	0.00314244
negative regulator of reactive oxygen species	Nrros	1.31873	0.0484659
G-protein signalling modulator 3 (AGS3-like, C. elegans)	Gpsm3	1.31717	0.0149772
epidermal growth factor-containing fibulin-like extracellular matrix protein 2	Efemp2	1.31711	0.00621231
cellular communication network factor 2	Ccn2	1.31598	0.00146317
enolase 2, gamma neuronal	Eno2	1.31501	0.0468142
transcription factor 23	Tcf23	1.31416	0.0239062
hypoxia inducible factor 3, alpha subunit	Hif3a	1.31359	0.0293521
retinol dehydrogenase 10 (all-trans)	Rdh10	1.31287	3.13568e-05
receptor (calcitonin) activity modifying protein 2	Ramp2	1.31278	0.0469259
filamin binding LIM protein 1	Fblim1	1.31175	0.0103639
transmembrane protein 130	Tmem130	1.31103	0.04799
interferon (alpha and beta) receptor 2	Ifnar2	1.31062	0.00115945
cadherin 19, type 2	Cdh19	1.30898	0.0340585
zinc finger protein 354C	Zfp354c	1.30742	0.0428706
cAMP responsive element binding protein 5	Creb5	1.30589	0.0266276
RIKEN cDNA 2700081O15 gene	2700081O15Rik	1.30584	0.00448957
transforming, acidic coiled-coil containing protein 1	Tacc1	1.30566	0.00045739
a disintegrin and metallopeptidase domain 11	Adam11	1.30381	0.012909
Ras association (RalGDS/AF-6) domain family member 5	Rassf5	1.30293	0.0362464
ADAM-like, decysin 1	Adamdec1	1.30283	0.00577322
spermatogenesis associated 6	Spata6	1.30184	0.0184023
WW domain containing transcription regulator 1	Wwtr1	1.30035	0.00159632
dishevelled-binding antagonist of beta-catenin 1	Dact1	1.30031	0.0118823
synaptotagmin XVII	Syt17	1.29976	0.0381021
phospholipase C, delta 3	Plcd3	1.29954	0.0473467
integrin alpha 5 (fibronectin receptor alpha)	Itga5	1.29949	0.000232058
interleukin 4 receptor, alpha	Il4ra	1.29942	0.000882744
guanine nucleotide binding protein (G protein), gamma 4	Gng4	1.29885	0.0429471
prostaglandin-endoperoxide synthase 1	Ptgs1	1.29817	0.000506733
transforming growth factor, beta receptor I	Tgfbr1	1.29671	0.000799976
ADP-ribosylation factor-like 4C	Arl4c	1.29645	0.021317
platelet derived growth factor receptor, beta polypeptide	Pdgfrb	1.29626	0.00108924
tumor necrosis factor receptor superfamily, member 12a	Tnfrsf12a	1.29421	0.00816704
syntrophin, basic 1	Sntb1	1.29415	0.0300553
intermediate filament family orphan 1	Iffo1	1.29382	0.0388792
ectonucleoside triphosphate diphosphohydrolase 3	Entpd3	1.29349	0.0429977
gamma-secretase activating protein	Gsap	1.29311	0.0128078
huntingtin interacting protein 1	Hip1	1.29253	0.0093578
HDGF like 3	Hdgfl3	1.29097	0.0132161
S100 calcium binding protein A4	S100a4	1.28913	0.00713524
acyl-CoA thioesterase 2	Acot2	1.28861	0.0376582
solute carrier family 7 (cationic amino acid transporter, y+ system), member 11	Slc7a11	1.28832	0.0263476
CD34 antigen	Cd34	1.28779	0.0454637
spondin 2, extracellular matrix protein	Spon2	1.2849	0.0208804
apelin	Apln	1.28383	0.0282045
scavenger receptor class F, member 2	Scarf2	1.28379	0.00506554
RCSD domain containing 1	Rcsd1	1.28259	0.0366944
heart and neural crest derivatives expressed 2	Hand2	1.28207	0.00917891
phosphoinositide-3-kinase interacting protein 1	Pik3ip1	1.28161	0.0336032
porcupine O-acyltransferase	Porcn	1.28124	0.0280601
calcium channel, voltage-dependent, alpha2/delta subunit 1	Cacna2d1	1.28024	0.00308117
zinc finger, CCHC domain containing 12	Zcchc12	1.27683	0.0348495
SRY (sex determining region Y)-box 6	Sox6	1.2763	0.0430612
interleukin 6 signal transducer	Il6st	1.27627	0.000500602
ADP-ribosylation factor-like 6	Arl6	1.27535	0.0336032
protein tyrosine phosphatase, receptor type, N	Ptprn	1.27497	0.0276992
interleukin-1 receptor-associated kinase 3	Irak3	1.2742	0.0100428
fibrinogen-like protein 2	Fgl2	1.27002	0.00389596
zinc finger, MYND-type containing 15	Zmynd15	1.26917	0.0336864
neuroligin 2	Nlgn2	1.26755	0.00121198
calcium channel, voltage-dependent, R type, alpha 1E subunit	Cacna1e	1.26753	0.0337794
transcriptional regulating factor 1	Trerf1	1.26699	0.0499241
myosin IF	Myo1f	1.26541	0.0489689
DENN/MADD domain containing 2A	Dennd2a	1.26527	0.0438751
glucocorticoid induced transcript 1	Glcci1	1.26509	0.0437506
TSC22 domain family, member 1	Tsc22d1	1.2647	0.00075149
free fatty acid receptor 4	Ffar4	1.26377	0.00697906
FGR proto-oncogene, Src family tyrosine kinase	Fgr	1.26363	0.048513
integrin beta 3	Itgb3	1.26337	0.0115505
complement component 3a receptor 1	C3ar1	1.26144	0.0494423
sine oculis binding protein	Sobp	1.26083	0.0242158
NCK associated protein 1 like	Nckap1l	1.25943	0.0380374
transmembrane protein 184C	Tmem184c	1.25896	0.00797365
stanniocalcin 2	Stc2	1.25829	0.0112806
somatostatin	Sst	1.25693	0.0118182
RIKEN cDNA A330023F24 gene	A330023F24Rik	1.25512	0.0460372
retrotransposon Gag like 8B	Rtl8b	1.25466	0.0106116
A kinase (PRKA) anchor protein (gravin) 12	Akap12	1.2543	0.0117474
predicted gene, 16867	Gm16867	1.25151	0.0413188
prostate transmembrane protein, androgen induced 1	Pmepa1	1.25096	3.95196e-05
RNA imprinted and accumulated in nucleus	Rian	1.24959	0.0405681
solute carrier family 39 (zinc transporter), member 14	Slc39a14	1.24947	7.18036e-05
vesicle amine transport protein 1 like	Vat1l	1.24918	0.0259492
Rac family small GTPase 2	Rac2	1.24906	0.00714998
interleukin 20 receptor beta	Il20rb	1.24869	0.0399637
netrin 4	Ntn4	1.24844	0.0106667
allograft inflammatory factor 1	Aif1	1.24539	0.0263476
Mir100 Mirlet7a-2 Mir125b-1 cluster host gene	Mir100hg	1.24468	0.0111531
angiotensinogen (serpin peptidase inhibitor, clade A, member 8)	Agt	1.24329	0.0253671
ubiquitin specific peptidase 35	Usp35	1.24123	0.0422878
phosphodiesterase 8A	Pde8a	1.23986	0.0147011
transmembrane protein 38B	Tmem38b	1.23825	0.000200715
perilipin 4	Plin4	1.23737	0.00393721
bone morphogenetic protein 1	Bmp1	1.23735	0.00188708
fermitin family member 3	Fermt3	1.2349	0.0239833
guanylate cyclase 1, soluble, beta 1	Gucy1b1	1.23424	0.00364903
solute carrier family 39 (metal ion transporter), member 6	Slc39a6	1.233	0.00803861
signal-regulatory protein alpha	Sirpa	1.23291	0.00324048
regulator of G-protein signaling 2	Rgs2	1.23013	9.6991e-05
PR domain containing 1, with ZNF domain	Prdm1	1.23013	0.0157504
transcriptional repressor GATA binding 1	Trps1	1.2301	0.0325248
Ngfi-A binding protein 2	Nab2	1.2262	0.0427613
zinc finger protein 281	Zfp281	1.22298	0.00320623
family with sequence similarity 107, member A	Fam107a	1.22267	0.0349467
phosphatidylinositol-5-phosphate 4-kinase, type II, alpha	Pip4k2a	1.22243	0.00130358
GLI pathogenesis-related 2	Glipr2	1.22029	0.00389637
reversion-inducing-cysteine-rich protein with kazal motifs	Reck	1.21849	0.0317375
adhesion G protein-coupled receptor G6	Adgrg6	1.2181	0.0280004
zinc finger protein 385A	Zfp385a	1.21273	0.0228638
acetyl-Coenzyme A carboxylase beta	Acacb	1.21092	0.00268687
Fyn proto-oncogene	Fyn	1.21004	0.0194552
vimentin	Vim	1.20981	0.00153152
calcium channel, voltage-dependent, gamma subunit 7	Cacng7	1.20802	0.0301011
ATP-binding cassette, sub-family C (CFTR/MRP), member 5	Abcc5	1.20584	0.000867365
zinc finger E-box binding homeobox 1	Zeb1	1.20299	0.0075418
single-stranded DNA binding protein 2	Ssbp2	1.19862	0.0036418
cullin 9	Cul9	1.19726	0.0335188
paralemmin A kinase anchor protein	Pakap	1.19583	0.00994313
nuclear receptor subfamily 4, group A, member 2	Nr4a2	1.19488	0.0457499
sushi domain containing 2	Susd2	1.19431	0.0354741
chromobox 6	Cbx6	1.19388	0.00144998
ankyrin repeat and sterile alpha motif domain containing 6	Anks6	1.19377	0.0253105
selenoprotein N	Selenon	1.19111	0.020614
villin-like	Vill	1.19054	0.0384716
podocalyxin-like	Podxl	1.1899	0.0260588
septin 4	Septin4	1.18971	0.03205
UDP-GalNAc:betaGlcNAc beta 1,3-galactosaminyltransferase, polypeptide 1	B3galnt1	1.18941	0.020234
Rho guanine nucleotide exchange factor (GEF) 15	Arhgef15	1.18927	0.0442623
drebrin 1	Dbn1	1.18903	0.0155504
solute carrier family 12, member 4	Slc12a4	1.18878	0.0179167
caspase 12	Casp12	1.18821	0.0025187
CAP-GLY domain containing linker protein 3	Clip3	1.18719	0.0472453
DNA segment, Chr 16, ERATO Doi 472, expressed	D16Ertd472e	1.18692	0.032558
transcription factor 4	Tcf4	1.1849	0.000762113
dermatopontin	Dpt	1.18304	0.0188871
transmembrane protein 176B	Tmem176b	1.1817	0.00297297
runt related transcription factor 1	Runx1	1.17759	0.00140533
synaptotagmin XI	Syt11	1.17562	0.0336951
protocadherin 7	Pcdh7	1.175	0.0405241
Mir22 host gene (non-protein coding)	Mir22hg	1.17479	4.95532e-05
Kruppel-like factor 11	Klf11	1.17347	0.0189039
toll-like receptor 2	Tlr2	1.16678	0.00700792
fibrillin 1	Fbn1	1.16158	0.0270976
echinoderm microtubule associated protein like 5	Eml5	1.16156	0.0488246
ankyrin repeat domain 37	Ankrd37	1.16096	0.0128533
deleted in malignant brain tumors 1	Dmbt1	1.1604	0.0041377
solute carrier family 46, member 3	Slc46a3	1.15983	0.0211456
RIKEN cDNA 4930503L19 gene	4930503L19Rik	1.1593	0.0445169
dysferlin	Dysf	1.15752	0.01631
interferon regulatory factor 5	Irf5	1.15565	0.036781
guanine nucleotide binding protein (G protein), gamma 2	Gng2	1.15544	0.00322949
CD52 antigen	Cd52	1.15406	0.0352532
fibulin 1	Fbln1	1.15229	0.0435518
t-complex 11 (mouse) like 2	Tcp11l2	1.15158	0.011398
cytohesin 3	Cyth3	1.15143	0.000938058
reticuloendotheliosis oncogene	Rel	1.15004	0.00269702
carcinoembryonic antigen-related cell adhesion molecule 10	Ceacam10	1.14857	0.0325035
glutathione S-transferase, alpha 4	Gsta4	1.14627	0.00292454
retinoic acid receptor responder (tazarotene induced) 2	Rarres2	1.1434	0.00518371
secretogranin III	Scg3	1.14256	0.0451942
microtubule-associated protein 1B	Map1b	1.13954	0.0298177
junction adhesion molecule 2	Jam2	1.13667	0.024606
glial cell line derived neurotrophic factor family receptor alpha 1	Gfra1	1.1356	0.049849
teashirt zinc finger family member 2	Tshz2	1.1321	0.0454069
natriuretic peptide receptor 2	Npr2	1.13172	0.0270286
Rho GTPase activating protein 9	Arhgap9	1.13006	0.0480285
abhydrolase domain containing 14b	Abhd14b	1.12991	0.00266044
phosphoinositide-3-kinase adaptor protein 1	Pik3ap1	1.12694	0.0382648
predicted gene 3776	Gm3776	1.12551	0.0236026
epithelial membrane protein 3	Emp3	1.12364	0.0210851
KRAB-A domain containing 1	Krba1	1.11975	0.00140767
phosphoinositide-3-kinase regulatory subunit 5	Pik3r5	1.11935	0.0135709
odr4 GPCR localization factor homolog	Odr4	1.11745	0.0139575
GTPase, IMAP family member 6	Gimap6	1.11697	0.0484659
T-box 2	Tbx2	1.11682	0.0480285
profilin 2	Pfn2	1.11395	0.0430777
cytochrome P450, family 27, subfamily a, polypeptide 1	Cyp27a1	1.1136	0.0463611
FK506 binding protein 7	Fkbp7	1.11222	0.0384682
fibronectin type III domain containing 10	Fndc10	1.11195	0.0337794
stathmin-like 2	Stmn2	1.1072	0.047921
CD55 molecule, decay accelerating factor for complement	Cd55	1.10435	0.00354568
transmembrane and tetratricopeptide repeat containing 1	Tmtc1	1.10362	0.0378196
hemicentin 2	Hmcn2	1.10243	0.0109728
coiled-coil domain containing 116	Ccdc116	1.09874	0.000262118
jade family PHD finger 2	Jade2	1.09872	0.00227275
deltex 3, E3 ubiquitin ligase	Dtx3	1.09756	0.0184023
Rho GTPase activating protein 29	Arhgap29	1.09673	0.00110101
liver glycogen phosphorylase	Pygl	1.09671	0.0280217
junction adhesion molecule 3	Jam3	1.09349	0.0405113
saccharopine dehydrogenase (putative)	Sccpdh	1.08937	0.0226634
coronin, actin binding protein 1A	Coro1a	1.08781	0.0327295
pleckstrin homology like domain, family A, member 1	Phlda1	1.08764	0.00367486
sprouty RTK signaling antagonist 1	Spry1	1.08674	0.0369882
zinc fingers and homeoboxes 3	Zhx3	1.08546	0.0125148
VANGL planar cell polarity 1	Vangl1	1.08492	0.0189039
RIKEN cDNA 5330417C22 gene	5330417C22Rik	1.08445	0.019599
sodium channel, nonvoltage-gated 1 beta	Scnn1b	1.08401	0.0402549
synaptic vesicle glycoprotein 2c	Sv2c	1.08212	0.0312206
coagulation factor III	F3	1.08164	0.0250046
procollagen-proline, 2-oxoglutarate 4-dioxygenase (proline 4-hydroxylase), alpha II polypeptide	P4ha2	1.08139	0.0300221
collagen, type XVI, alpha 1	Col16a1	1.08112	0.0493246
Rho, GDP dissociation inhibitor (GDI) beta	Arhgdib	1.08067	0.0262898
DENN/MADD domain containing 5A	Dennd5a	1.07542	0.00764352
PDZ and LIM domain 4	Pdlim4	1.07469	0.0399099
nuclear factor I/A	Nfia	1.07441	0.0327295
retrotransposon Gag like 8A	Rtl8a	1.07281	0.0193269
myosin VA	Myo5a	1.07147	0.0266276
polycystin 2, transient receptor potential cation channel	Pkd2	1.06946	0.00132479
avian musculoaponeurotic fibrosarcoma oncogene homolog	Maf	1.06761	0.0156608
MAP/microtubule affinity regulating kinase 1	Mark1	1.06474	0.03444
Meis homeobox 2	Meis2	1.05962	0.0469259
glucagon	Gcg	1.0579	0.00424982
FK506 binding protein 5	Fkbp5	1.05742	0.0178819
GRAM domain containing 1A	Gramd1a	1.05083	0.0232401
inositol polyphosphate-5-phosphatase D	Inpp5d	1.04993	0.0428706
mitogen-activated protein kinase kinase kinase 6	Map3k6	1.04763	0.0357308
hydroxypyruvate isomerase (putative)	Hyi	1.04112	0.0139064
NK2 homeobox 3	Nkx2-3	1.03929	0.0394386
deleted in liver cancer 1	Dlc1	1.03891	0.0240027
predicted gene 10134	Gm10134	1.03754	0.039208
matrix metallopeptidase 14 (membrane-inserted)	Mmp14	1.03682	0.00142297
methionine sulfoxide reductase B3	Msrb3	1.03599	0.00731853
proline-rich nuclear receptor coactivator 1	Pnrc1	1.02974	0.00582251
regulator of G-protein signaling 5	Rgs5	1.02719	0.0165041
large tumor suppressor 2	Lats2	1.02637	0.00423849
RNA binding motif, single stranded interacting protein 1	Rbms1	1.02517	0.000908012
bone morphogenetic protein receptor, type II (serine/threonine kinase)	Bmpr2	1.02326	0.000220741
zinc finger protein 36, C3H type-like 1	Zfp36l1	1.02315	0.0126729
carboxylesterase 2E	Ces2e	1.02029	0.0151422
serine (or cysteine) peptidase inhibitor, clade H, member 1	Serpinh1	1.01932	0.0471924
RAS-like, family 11, member B	Rasl11b	1.01664	0.0497372
rhomboid 5 homolog 1	Rhbdf1	1.0154	0.00378593
chromodomain helicase DNA binding protein 9	Chd9	1.01486	0.0100002
formin-like 3	Fmnl3	1.01302	0.042207
regulating synaptic membrane exocytosis 1	Rims1	1.00857	0.0195384
adaptor-related protein complex 1, sigma 2 subunit	Ap1s2	1.00314	0.0399386
interferon induced protein with tetratricpeptide repeats 1B like 1	Ifit1bl1	-1.00085	0.0267059
chymotrypsin-like elastase family, member 1	Cela1	-1.00252	0.0298929
minichromosome maintenance complex component 2	Mcm2	-1.00267	0.0232425
predicted pseudogene 8355	Gm8355	-1.00297	0.0348042
aurora kinase B	Aurkb	-1.00373	0.0230026
BUB1B, mitotic checkpoint serine/threonine kinase	Bub1b	-1.00456	0.0161926
cell division cycle associated 8	Cdca8	-1.00528	0.0147494
predicted gene 12250	Gm12250	-1.00904	0.0333281
Fanconi anemia, complementation group A	Fanca	-1.01371	0.019599
microtubule associated monooxygenase, calponin and LIM domain containing -like 1	Micall1	-1.01655	0.0452809
centromere protein F	Cenpf	-1.01814	0.0352263
kinesin family member 22	Kif22	-1.02063	0.00594392
kinetochore-localized astrin/SPAG5 binding	Knstrn	-1.02601	0.0113238
glutathione S-transferase, mu 7	Gstm7	-1.02691	0.0249375
processing of precursor 5, ribonuclease P/MRP family (S. cerevisiae)	Pop5	-1.02862	0.00255391
non-SMC condensin I complex, subunit H	Ncaph	-1.03032	0.0453488
cytoskeleton associated protein 2	Ckap2	-1.03215	0.0395222
inter-alpha (globulin) inhibitor H5	Itih5	-1.03261	0.0324976
aurora kinase A	Aurka	-1.03455	0.0135885
RPA1 related single stranded DNA binding protein, X-linked	Radx	-1.03695	0.0197396
flap structure specific endonuclease 1	Fen1	-1.03778	0.0300162
centromere protein L	Cenpl	-1.03827	0.0234807
abnormal spindle microtubule assembly	Aspm	-1.04058	0.0404549
calcineurin-like EF hand protein 2	Chp2	-1.04088	0.0326939
cyclin F	Ccnf	-1.04368	0.0298929
high mobility group box 1, pseudogene 1	Hmgb1-ps1	-1.04421	0.0395665
PH domain and leucine rich repeat protein phosphatase 2	Phlpp2	-1.04568	0.000709083
selenium binding protein 1	Selenbp1	-1.04974	0.000690073
ubiquitin-conjugating enzyme E2L 6	Ube2l6	-1.05208	0.0462033
4HAUS augmin-like complex, subunit 8	Haus8	-1.05586	0.00756291
thioredoxin domain containing 16	Txndc16	-1.05736	0.014969
apolipoprotein L 9a	Apol9a	-1.05851	0.00466703
protein-L-isoaspartate (D-aspartate) O-methyltransferase domain containing 1	Pcmtd1	-1.06107	0.000542289
extra spindle pole bodies 1, separase	Espl1	-1.06315	0.0371887
mex3 RNA binding family member A	Mex3a	-1.06441	0.049368
lysine demethylase and nuclear receptor corepressor	Hr	-1.06505	0.0068913
cell division cycle associated 3	Cdca3	-1.06848	0.0068612
TPX2, microtubule-associated	Tpx2	-1.0697	0.00891047
heat shock 105kDa/110kDa protein 1	Hsph1	-1.07008	0.00047857
gasdermin C4	Gsdmc4	-1.07313	0.0104848
acyl-CoA synthetase short-chain family member 2	Acss2	-1.07364	0.00112193
kinesin family member 11	Kif11	-1.07451	0.0189978
Scm polycomb group protein like 4	Scml4	-1.0785	0.0374836
kinesin family member 20A	Kif20a	-1.08202	0.0395222
centromere protein A	Cenpa	-1.08355	0.00547027
alkaline ceramidase 1	Acer1	-1.08382	0.00076811
anti-silencing function 1B histone chaperone	Asf1b	-1.08395	0.0252756
interferon gamma induced GTPase	Igtp	-1.09464	0.0184023
G two S phase expressed protein 1	Gtse1	-1.09832	0.00878419
excision repair cross-complementing rodent repair deficiency complementation group 6 like	Ercc6l	-1.10033	0.0373483
proline rich 11	Prr11	-1.10168	0.0176829
cyclin A2	Ccna2	-1.10527	0.0106116
secreted and transmembrane 1A	Sectm1a	-1.10646	0.0125129
cyclin-dependent kinase 1	Cdk1	-1.10816	0.00240988
ATP citrate lyase	Acly	-1.10819	0.0093611
Ttk protein kinase	Ttk	-1.11037	0.0449874
lipoyl(octanoyl) transferase 2 (putative)	Lipt2	-1.11559	0.00429431
sperm associated antigen 5	Spag5	-1.11607	0.0298929
polymerase (DNA directed), theta	Polq	-1.11805	0.0337136
forkhead box A2	Foxa2	-1.12094	0.0314581
tripartite motif-containing 21	Trim21	-1.12566	0.0257166
protein phosphatase 1, regulatory subunit 26	Ppp1r26	-1.13049	0.030733
cysteine-rich protein 1 (intestinal)	Crip1	-1.13373	4.14239e-06
cytoskeleton associated protein 2-like	Ckap2l	-1.13711	0.0152557
Cbp/p300-interacting transactivator, with Glu/Asp-rich carboxy-terminal domain, 4	Cited4	-1.14454	0.00189053
cyclin B2	Ccnb2	-1.14558	0.00266058
teneurin transmembrane protein 4	Tenm4	-1.1462	0.039208
myeloblastosis oncogene	Myb	-1.14729	0.00503514
predicted pseudogene 8991	Gm8991	-1.14886	0.0431505
pleckstrin homology domain containing, family D (with coiled-coil domains) member 1	Plekhd1	-1.15142	0.0471641
minichromosome maintenance complex component 5	Mcm5	-1.1523	0.0338331
spindle and kinetochore associated complex subunit 1	Ska1	-1.16138	0.0486939
ubiquitin-conjugating enzyme E2C	Ube2c	-1.16849	0.00273122
BCL2/adenovirus E1B 19kD interacting protein like	Bnipl	-1.1759	0.0128305
erythroferrone	Erfe	-1.17707	0.00927996
BUB1, mitotic checkpoint serine/threonine kinase	Bub1	-1.18077	0.0283866
DLG associated protein 5	Dlgap5	-1.18158	0.0170817
HIRA interacting protein 3	Hirip3	-1.18204	0.0153692
glutathione S-transferase, mu 6	Gstm6	-1.1839	0.00654193
gasdermin C3	Gsdmc3	-1.18502	0.00260084
glutathione S-transferase, alpha 3	Gsta3	-1.18698	0.00800337
histocompatibility 2, Q region locus 10	H2-Q10	-1.18809	0.00594392
cell division cycle associated 2	Cdca2	-1.19871	0.0310937
stathmin 1	Stmn1	-1.20035	0.000678545
cyclin-dependent kinase inhibitor 3	Cdkn3	-1.20352	0.0109218
hexosaminidase B	Hexb	-1.20527	0.0283409
cell division cycle associated 7	Cdca7	-1.20731	0.00774712
PDZ binding kinase	Pbk	-1.20787	0.013587
Rho GTPase activating protein 26	Arhgap26	-1.20946	0.0366392
centromere protein N	Cenpn	-1.21553	0.00791877
glycine C-acetyltransferase (2-amino-3-ketobutyrate-coenzyme A ligase)	Gcat	-1.21566	0.00252096
ISG15 ubiquitin-like modifier	Isg15	-1.21988	0.00433605
maternal embryonic leucine zipper kinase	Melk	-1.22079	0.00433605
3-oxoacid CoA transferase 1	Oxct1	-1.22155	0.000199726
non-SMC condensin I complex, subunit G	Ncapg	-1.22349	0.0121298
WAP four-disulfide core domain 2	Wfdc2	-1.23065	0.0287033
SPC24, NDC80 kinetochore complex component, homolog (S. cerevisiae)	Spc24	-1.23369	0.0112424
REC8 meiotic recombination protein	Rec8	-1.23846	0.0133992
predicted gene 11775	Gm11775	-1.25858	0.0395222
family with sequence similarity 222, member A	Fam222a	-1.26376	0.0286982
solute carrier family 20, member 1	Slc20a1	-1.2651	0.0283409
4-aminobutyrate aminotransferase	Abat	-1.271	0.00111674
dopa decarboxylase	Ddc	-1.27297	0.00183536
suppressor APC domain containing 2	Sapcd2	-1.27392	0.0108676
essential meiotic structure-specific endonuclease 1	Eme1	-1.27475	0.0321356
cell division cycle 45	Cdc45	-1.27575	0.0166579
RIKEN cDNA D630039A03 gene	D630039A03Rik	-1.28126	0.0104888
solute carrier family 26, member 3	Slc26a3	-1.28451	0.00158674
lipolysis stimulated lipoprotein receptor	Lsr	-1.28682	0.00389637
caveolin 1, caveolae protein	Cav1	-1.28737	0.00405401
aldehyde dehydrogenase 3 family, member B2	Aldh3b2	-1.28997	0.0301783
RIKEN cDNA 2610318N02 gene	2610318N02Rik	-1.29173	0.021166
mitochondrial fission regulator 2	Mtfr2	-1.29695	0.00936951
aldo-keto reductase family 1, member B7	Akr1b7	-1.29915	0.0410217
predicted gene 5160	Gm5160	-1.30317	0.0376794
potassium voltage-gated channel, Isk-related subfamily, gene 3	Kcne3	-1.3063	2.29494e-06
glutathione peroxidase 2, pseudogene 1	Gpx2-ps1	-1.30725	0.0280217
expressed sequence AW011738	AW011738	-1.31325	0.0193095
predicted gene 11223	Gm11223	-1.3137	0.0221746
brain expressed X-linked 1	Bex1	-1.31465	0.00597681
predicted gene 8834	Gm8834	-1.3156	0.0333707
sperm flagellar 1	Spef1	-1.31592	0.00130245
heat shock protein 1B	Hspa1b	-1.31714	0.000386978
retinol binding protein 2, cellular	Rbp2	-1.32082	0.0166226
hyaluronan mediated motility receptor (RHAMM)	Hmmr	-1.3287	0.00551597
fibroblast growth factor receptor 3	Fgfr3	-1.3355	0.00677223
kinesin family member 18B	Kif18b	-1.33675	0.0093578
chloride intracellular channel 5	Clic5	-1.34063	8.33345e-06
docking protein 7	Dok7	-1.37035	0.0395222
zinc finger protein 493	Zfp493	-1.37064	0.0348495
ribosomal protein L36A, pseudogene 3	Rpl36a-ps3	-1.38732	0.0311797
cysteine dioxygenase 1, cytosolic	Cdo1	-1.39454	0.000528635
fatty acid desaturase 2	Fads2	-1.41463	0.000250042
anoctamin 1, calcium activated chloride channel	Ano1	-1.41619	0.00775746
predicted gene 15459	Gm15459	-1.4164	0.0469259
proprotein convertase subtilisin/kexin type 9	Pcsk9	-1.4194	0.014969
ubiquitin-conjugating enzyme E2T	Ube2t	-1.42117	0.00761599
glutathione peroxidase 2	Gpx2	-1.42535	0.00408739
tissue inhibitor of metalloproteinase 4	Timp4	-1.43035	0.0315068
predicted gene, 40348	Gm40348	-1.43323	0.0144676
ribosomal protein S6 kinase polypeptide 6	Rps6ka6	-1.4335	0.0422878
beta-1,4-N-acetyl-galactosaminyl transferase 3	B4galnt3	-1.43631	0.020234
centromere protein P	Cenpp	-1.43757	0.0255572
predicted gene 45912	Gm45912	-1.43772	0.0034923
tubulin polymerization promoting protein	Tppp	-1.43987	0.000489589
mitogen-activated protein kinase 15	Mapk15	-1.44244	0.0457685
RIKEN cDNA 1700097N02 gene	1700097N02Rik	-1.45148	0.0120538
5 hydroxytryptamine (serotonin) receptor 4	Htr4	-1.46502	0.00354471
uridine phosphorylase 1	Upp1	-1.46553	0.000486677
RIKEN cDNA 9930111J21 gene 1	9930111J21Rik1	-1.4702	0.0210851
shugoshin 1	Sgo1	-1.47264	0.00551597
MLX interacting protein-like	Mlxipl	-1.47726	0.006603
EF-hand calcium binding domain 11	Efcab11	-1.48071	0.0414875
serine/threonine kinase 26	Stk26	-1.48642	0.0282204
3-phosphoglycerate dehydrogenase	Phgdh	-1.48773	0.000503703
homologous recombination factor with OB-fold	Hrob	-1.49511	0.00623077
T cell specific GTPase 1	Tgtp1	-1.50017	0.0403943
aquaporin 8	Aqp8	-1.50135	0.000222406
kinesin family member C5B	Kifc5b	-1.50231	0.00623835
dynein, axonemal, heavy chain 8	Dnah8	-1.50468	0.0132176
RIKEN cDNA 1700055D18 gene	1700055D18Rik	-1.51941	0.029368
exonuclease 1	Exo1	-1.52215	0.0470051
predicted gene 10053	Gm10053	-1.52358	0.00046057
resistin like alpha	Retnla	-1.53471	0.0425488
predicted gene 13237	Gm13237	-1.53854	0.00187256
pyruvate dehyrogenase phosphatase catalytic subunit 2	Pdp2	-1.53973	0.000867365
proline/serine-rich coiled-coil 1	Psrc1	-1.54758	0.00197986
predicted gene 7450	Gm7450	-1.54855	0.0381021
predicted gene, 20234	Gm20234	-1.54983	0.0184023
predicted gene 5620	Gm5620	-1.56625	0.048626
Eph receptor B3	Ephb3	-1.57441	5.91257e-06
cytochrome c oxidase subunit 7A1	Cox7a1	-1.60413	2.17333e-06
solute carrier family 34 (sodium phosphate), member 2	Slc34a2	-1.60569	0.00478688
interferon-induced protein with tetratricopeptide repeats 3B	Ifit3b	-1.60895	0.00605185
MYCBP associated protein	Mycbpap	-1.61429	0.00766701
RIKEN cDNA 4930452B06 gene	4930452B06Rik	-1.61937	0.0457499
H2A clustered histone 6	H2ac6	-1.6204	0.00892032
elongation factor RNA polymerase II-like 3	Ell3	-1.62701	0.00646126
predicted gene, 20149	Gm20149	-1.63296	0.0435032
phospholipase A2, group III	Pla2g3	-1.65272	0.00146522
transmembrane protein 132C	Tmem132c	-1.66372	0.03444
predicted gene 12185	Gm12185	-1.67571	0.0155374
H4 clustered histone 11	H4c11	-1.6779	0.0206019
hepatocyte cell adhesion molecule	Hepacam	-1.67846	0.038956
lymphocyte antigen 6 complex, locus G6C	Ly6g6c	-1.68619	0.0434178
nuclear transport factor 2, pseudogene 2	Nutf2-ps2	-1.6952	0.0233896
H1.4 linker histone, cluster member	H1f4	-1.69539	0.020614
ST3 beta-galactoside alpha-2,3-sialyltransferase 4	St3gal4	-1.72216	2.16896e-08
predicted pseudogene 9755	Gm9755	-1.72361	0.00266058
heat shock protein 1A	Hspa1a	-1.72564	1.4264e-05
cathepsin E	Ctse	-1.73971	0.00767505
predicted gene 12346	Gm12346	-1.74323	0.00384351
neurexophilin and PC-esterase domain family, member 4	Nxpe4	-1.74835	0.0461097
HOP homeobox	Hopx	-1.7633	4.77676e-06
ribosomal protein S2, pseudogene 10	Rps2-ps10	-1.76991	0.0118797
H1.3 linker histone, cluster member	H1f3	-1.78185	0.0266735
cDNA sequence BC049987	BC049987	-1.78501	0.0166226
cDNA sequence BC024139	BC024139	-1.78902	0.0183879
outer dense fiber of sperm tails 3B	Odf3b	-1.81497	0.00301498
apolipoprotein O, pseudogene	Apoo-ps	-1.82157	0.0149918
predicted gene, 43965	Gm43965	-1.8252	0.0089593
pleckstrin homology domain containing, family D (with coiled-coil domains) member 1, opposite strand	Plekhd1os	-1.83501	0.0279005
glycine amidinotransferase (L-arginine:glycine amidinotransferase)	Gatm	-1.83588	0.000567377
N-acetyltransferase 8 (GCN5-related) family member 2	Nat8f2	-1.84013	0.0354741
histone cluster 1, H4n	Hist1h4n	-1.84462	0.0436766
glutathione S-transferase, mu 3	Gstm3	-1.852	3.29601e-06
hepsin	Hpn	-1.87538	0.00569198
patatin-like phospholipase domain containing 1	Pnpla1	-1.88706	0.00108498
troponin I, skeletal, slow 1	Tnni1	-1.88757	0.0258517
predicted gene 11605	Gm11605	-1.88857	0.00423849
ring finger protein 225	Rnf225	-1.90089	0.0231962
H4 clustered histone 4	H4c4	-1.91332	0.00246005
transient receptor potential cation channel, subfamily M, member 6	Trpm6	-1.9247	0.00159632
H4 clustered histone 3	H4c3	-1.92748	0.00199864
stearoyl-Coenzyme A desaturase 1	Scd1	-1.95661	1.4559e-09
predicted gene 11992	Gm11992	-1.96416	0.0259492
predicted gene 15401	Gm15401	-1.96735	0.00272841
RIKEN cDNA 4933406C10 gene	4933406C10Rik	-1.97684	0.0282794
stearoyl-Coenzyme A desaturase 2	Scd2	-1.98432	6.6235e-05
transthyretin	Ttr	-1.98488	0.0305865
RIKEN cDNA 2010010A06 gene	2010010A06Rik	-1.98534	0.000922593
apolipoprotein B mRNA editing enzyme, catalytic polypeptide 2	Apobec2	-1.99274	0.00281885
ornithine decarboxylase antizyme 1, pseudogene	Oaz1-ps	-1.99903	0.00253852
PHD finger protein 11	Phf11	-2.01489	0.0164853
U3B small nuclear RNA 4	Rnu3b4	-2.01892	0.000321759
guanylate-binding protein 10	Gbp10	-2.03499	0.0280004
U3B small nuclear RNA 3	Rnu3b3	-2.04115	0.00730146
cytochrome P450, family 2, subfamily d, polypeptide 12	Cyp2d12	-2.06213	0.0190647
syncollin	Sycn	-2.0788	0.00466703
protease, serine 53	Prss53	-2.13334	0.00126094
nuclear factor I/X	Nfix	-2.17271	1.10463e-06
solute carrier family 1 (glial high affinity glutamate transporter), member 2	Slc1a2	-2.19178	0.0107453
regulation of nuclear pre-mRNA domain containing 1B	Rprd1b	-2.19237	5.85076e-05
predicted gene, 48832	Gm48832	-2.20241	0.0132784
estrogen-related receptor gamma	Esrrg	-2.23553	0.000737127
predicted gene, 37969	Gm37969	-2.24421	0.003717
axin 2	Axin2	-2.25188	9.62952e-09
brain expressed X-linked 4	Bex4	-2.3044	9.90129e-06
predicted gene, 17322	Gm17322	-2.3207	0.0405277
small muscle protein, X-linked	Smpx	-2.33348	0.000431707
kallikrein 1-related pepidase b4	Klk1b4	-2.3377	0.0479688
phospholipase A2, group IVC (cytosolic, calcium-independent)	Pla2g4c	-2.3609	0.0395222
cytochrome P450, family 2, subfamily f, polypeptide 2	Cyp2f2	-2.36985	0.046761
fucosyltransferase 1	Fut1	-2.39556	0.00689826
predicted gene 28177	Gm28177	-2.42415	0.0497372
predicted gene 9830	Gm9830	-2.45516	0.00448957
H2B clustered histone 11	H2bc11	-2.48313	7.76776e-05
neurexophilin and PC-esterase domain family, member 2	Nxpe2	-2.49003	1.04714e-06
NADPH oxidase 1	Nox1	-2.51064	7.96778e-05
leucine rich repeat containing G protein coupled receptor 5	Lgr5	-2.5645	0.0135821
neuropeptide Y receptor Y1	Npy1r	-2.59567	0.000250876
predicted gene 12435	Gm12435	-2.62309	0.000989535
non-specific cytotoxic cell receptor protein 1 homolog (zebrafish)	Nccrp1	-2.63323	0.0040675
arachidonate 15-lipoxygenase	Alox15	-2.65047	0.000797316
PDX1 associated lncRNA, upregulator of transcription	Plut	-2.68946	0.000339014
klotho beta	Klb	-2.69694	0.0294461
ets variant 4	Etv4	-2.70555	2.14382e-09
predicted gene 16341	Gm16341	-2.77329	0.0376794
predicted gene, 2539	Gm2539	-2.80445	0.0128303
solute carrier family 16 (monocarboxylic acid transporters), member 12	Slc16a12	-2.81075	0.000867365
PDZ domain containing 7	Pdzd7	-2.8346	1.65374e-07
solute carrier family 37 (glycerol-3-phosphate transporter), member 2	Slc37a2	-2.96075	0.0323208
regulating synaptic membrane exocytosis 4	Rims4	-2.96908	0.00109764
prostaglandin D2 synthase (brain)	Ptgds	-2.97345	0.0147494
predicted gene, 32742	Gm32742	-3.10071	0.00484267
predicted gene, 22513	Gm22513	-3.12534	0.00797034
RNA, 7SK, nuclear	Rn7sk	-3.2126	0.00347557
18s RNA, related sequence 5	CT010467	-3.22911	0.00042106
7S RNA 2	Rn7s2	-3.2981	0.00106567
estrogen receptor 2 (beta)	Esr2	-3.29857	0.00429431
7S RNA 1	Rn7s1	-3.34775	0.00106403
V-set domain containing T cell activation inhibitor 1	Vtcn1	-3.35002	0.0439688
enolase 3, beta muscle	Eno3	-3.35295	2.55071e-08
predicted gene, 24924	Gm24924	-3.47027	0.00194715
predicted gene 10501	Gm10501	-3.47143	0.000915124
ribonuclease P RNA component H1	Rpph1	-3.48799	0.00168329
inter-alpha trypsin inhibitor, heavy chain 2	Itih2	-3.50262	0.0087119
predicted pseudogene 10108	Gm10108	-3.51558	0.00168722
predicted gene, 22317	Gm22317	-3.53949	7.96778e-05
predicted gene, 23935	Gm23935	-3.57459	0.000720457
achaete-scute family bHLH transcription factor 2	Ascl2	-3.57628	1.06323e-07
RNA component of mitochondrial RNAase P	Rmrp	-3.75279	0.00721403
RIKEN cDNA 5430427M07 gene	5430427M07Rik	-3.79124	0.000146524
predicted gene, 24270	Gm24270	-4.05182	0.000540421
predicted gene 45889	Gm45889	-4.15355	2.55071e-08
fucosyltransferase 9	Fut9	-4.37139	3.44435e-08
predicted gene 29253	Gm29253	-4.86541	0.000356543
RIKEN cDNA 2310079G19 gene	2310079G19Rik	-5.00585	0.000380513
methyltransferase like 7A2	Mettl7a2	-5.11288	6.15407e-06
small nucleolar RNA, C/D box 14D	Snord14d	-5.23718	3.89832e-05
RIKEN cDNA 5033404E19 gene	5033404E19Rik	-5.6863	0.000278197
mucosal pentraxin 1	Mptx1	-6.33096	8.4011e-06
predicted gene 3650	Gm3650	-6.39875	0.00201683
albumin	Alb	-6.5648	3.2537e-09
mucosal pentraxin 2	Mptx2	-8.133	8.21071e-11
zinc finger protein 708	Zfp708	-11.9247	1.22341e-05
predicted gene, 50323	Gm50323	-12.252	2.79422e-11
UDP glucuronosyltransferase 1 family, polypeptide A8	Ugt1a8	-12.4722	1.08729e-05
predicted gene 21983	Gm21983	-13.5428	0.000339014
predicted gene, 24447	Gm24447	-15.4554	0.000142843
predicted gene, 49909	Gm49909	-16.7385	6.69036e-05
