# Supplementary material for: Comparative Transcriptomic Analysis Reveals the Immunosuppressive Targets of Mesalazine in Dextran Sulfate Sodium-Induced Ulcerative Colitis
Source: Front Genet. 2021 Aug 11;12:698983. doi: 10.3389/fgene.2021.698983 (PMC8386351; doi:10.3389/fgene.2021.698983)
Supplement: Supplementary file 10 [file Table_10.XLSX]

## Sheet: full list
Gene name	Gene symbol	log2 fold change (DSS+Mesalazine/DSS)	adjusted p-value
hemoglobin alpha, adult chain 2	Hba-a2	-6.07085	1.58078e-30
hemoglobin, beta adult t chain	Hbb-bt	-6.2274	2.56332e-30
hemoglobin, beta adult s chain	Hbb-bs	-5.86949	3.9821e-30
hemoglobin alpha, adult chain 1	Hba-a1	-5.68953	9.99445e-30
CD74 antigen (invariant polypeptide of major histocompatibility complex, class II antigen-associated)	Cd74	2.42528	7.64306e-17
ubiquitin D	Ubd	2.96287	2.63295e-16
histocompatibility 2, class II, locus Mb1	H2-DMb1	2.48465	2.04649e-15
expressed sequence AW112010	AW112010	2.02366	2.52088e-15
apolipoprotein L 6	Apol6	2.35594	9.83594e-14
indoleamine 2,3-dioxygenase 1	Ido1	4.44004	3.20079e-13
histocompatibility 2, class II, locus DMa	H2-DMa	2.00815	5.62343e-13
carboxylesterase 1G	Ces1g	-3.62209	1.11955e-12
guanylate binding protein 2	Gbp2	2.73018	2.7992e-12
histocompatibility 2, class II antigen A, alpha	H2-Aa	2.06983	4.43783e-12
interferon gamma	Ifng	4.7975	4.43783e-12
thrombospondin 1	Thbs1	-2.22046	5.21895e-12
regulator of G-protein signaling 2	Rgs2	-1.89761	6.70847e-12
granzyme B	Gzmb	2.42344	2.39559e-11
hemicentin 2	Hmcn2	-2.0748	4.4328e-11
potassium inwardly-rectifying channel, subfamily J, member 8	Kcnj8	-2.8068	5.66548e-11
carboxypeptidase E	Cpe	-2.0507	5.71952e-11
S100 calcium binding protein A9 (calgranulin B)	S100a9	-2.81969	9.10851e-11
interferon lambda 2	Ifnl2	-13.4996	1.22977e-10
chemokine (C-X-C motif) ligand 9	Cxcl9	3.39237	1.82346e-10
guanylate binding protein 4	Gbp4	2.6554	2.13503e-10
tryptophanyl-tRNA synthetase	Wars	2.04814	3.91234e-10
SPARC-like 1	Sparcl1	-1.75691	4.2136e-10
class II transactivator	Ciita	2.89149	6.0822e-10
collagen, type IV, alpha 1	Col4a1	-1.95524	6.11118e-10
lymphocyte antigen 6 complex, locus I	Ly6i	2.80086	6.11461e-10
S100 calcium binding protein A8 (calgranulin A)	S100a8	-2.97194	1.61478e-09
histocompatibility 2, class II antigen A, beta 1	H2-Ab1	1.68228	1.91576e-09
guanylate-binding protein 8	Gbp8	1.99909	1.99218e-09
interleukin 1 receptor, type I	Il1r1	-1.98592	2.0364e-09
perforin 1 (pore forming protein)	Prf1	2.8211	3.31962e-09
guanylate binding protein 2b	Gbp2b	3.57024	3.36307e-09
somatostatin	Sst	-2.39603	3.45319e-09
STEAP family member 4	Steap4	-2.04936	4.99132e-09
epiregulin	Ereg	-2.78426	7.30331e-09
matrix metallopeptidase 3	Mmp3	-2.75696	8.41985e-09
dipeptidylpeptidase 10	Dpp10	-3.12188	8.95493e-09
serum amyloid A 3	Saa3	-2.89804	9.61815e-09
ATP-binding cassette, sub-family C (CFTR/MRP), member 9	Abcc9	-2.3052	9.63814e-09
insulin-like growth factor binding protein 5	Igfbp5	-2.61883	1.16526e-08
heat shock protein family, member 7 (cardiovascular)	Hspb7	-2.49254	1.70856e-08
nuclear receptor subfamily 1, group D, member 2	Nr1d2	-1.68687	2.04783e-08
uridine phosphorylase 1	Upp1	2.04644	4.66639e-08
serine (or cysteine) peptidase inhibitor, clade E, member 2	Serpine2	-2.24762	5.5976e-08
adenylate cyclase 5	Adcy5	-1.91168	7.24853e-08
gap junction protein, alpha 1	Gja1	-1.79156	7.31897e-08
mesenteric estrogen dependent adipogenesis	Medag	-2.85337	7.31897e-08
immediate early response 3	Ier3	-1.88572	7.64451e-08
perilipin 4	Plin4	-2.1519	1.18131e-07
colony stimulating factor 3 (granulocyte)	Csf3	-4.71244	1.32494e-07
histocompatibility 2, class II antigen E beta	H2-Eb1	1.58348	1.89568e-07
matrix metallopeptidase 2	Mmp2	-2.0643	1.93111e-07
anthrax toxin receptor 1	Antxr1	-1.77691	2.09789e-07
stearoyl-Coenzyme A desaturase 2	Scd2	1.50911	2.16879e-07
D site albumin promoter binding protein	Dbp	-2.95019	2.25864e-07
transmembrane protein 119	Tmem119	-2.43273	2.28691e-07
apolipoprotein D	Apod	-2.85166	2.45512e-07
guanylate-binding protein 10	Gbp10	3.61884	2.52655e-07
fermitin family member 2	Fermt2	-1.52157	2.52912e-07
thymocyte selection associated	Themis	2.99069	2.60715e-07
regulator of G-protein signaling 5	Rgs5	-1.76018	2.66581e-07
tenascin C	Tnc	-1.88865	2.98036e-07
a disintegrin-like and metallopeptidase (reprolysin type) with thrombospondin type 1 motif, 1	Adamts1	-2.37952	2.98036e-07
protocadherin gamma subfamily A, 2	Pcdhga2	-4.54519	3.14022e-07
matrix Gla protein	Mgp	-2.60627	3.14022e-07
insulin-like growth factor binding protein 3	Igfbp3	-2.60147	3.41889e-07
calcium channel, voltage-dependent, alpha2/delta subunit 1	Cacna2d1	-1.95047	3.41889e-07
shisa like 1	Shisal1	-2.41157	3.49622e-07
serine (or cysteine) peptidase inhibitor, clade E, member 1	Serpine1	-2.81515	3.55736e-07
RAS-like, estrogen-regulated, growth-inhibitor	Rerg	-2.19355	3.8016e-07
histocompatibility 2, Q region locus 7	H2-Q7	1.5214	4.11744e-07
radical S-adenosyl methionine domain containing 2	Rsad2	-2.03341	5.09125e-07
forkhead box F1	Foxf1	-1.69749	6.16753e-07
natural killer cell group 7 sequence	Nkg7	2.06205	6.33923e-07
cellular communication network factor 4	Ccn4	-2.54215	6.97886e-07
peptidase inhibitor 15	Pi15	-3.38336	6.97886e-07
aldehyde dehydrogenase 3 family, member B2	Aldh3b2	2.44994	7.32331e-07
aminolevulinic acid synthase 2, erythroid	Alas2	-3.66102	8.13121e-07
contactin 3	Cntn3	-2.72536	8.13121e-07
dermatopontin	Dpt	-1.73179	8.29271e-07
NBL1, DAN family BMP antagonist	Nbl1	-2.12803	8.80721e-07
prolactin family 2, subfamily a, member 1	Prl2a1	-14.9374	1.04512e-06
leucine-rich repeat LGI family, member 2	Lgi2	-2.44152	1.07601e-06
potassium voltage-gated channel, Isk-related subfamily, gene 4	Kcne4	-2.82543	1.19354e-06
CD8 antigen, alpha chain	Cd8a	2.08725	1.23469e-06
tissue inhibitor of metalloproteinase 1	Timp1	-2.36746	1.23469e-06
neutrophilic granule protein	Ngp	-5.70875	1.26313e-06
zinc finger, CCHC domain containing 24	Zcchc24	-1.63388	1.26542e-06
membrane-spanning 4-domains, subfamily A, member 4B	Ms4a4b	1.95889	1.31241e-06
tissue inhibitor of metalloproteinase 2	Timp2	-1.77018	1.31241e-06
transmembrane protein 252	Tmem252	-1.40455	1.37379e-06
galanin and GMAP prepropeptide	Gal	-2.27945	1.43125e-06
inverted formin, FH2 and WH2 domain containing	Inf2	1.83636	1.53572e-06
sialophorin	Spn	1.9594	1.6757e-06
sodium channel, voltage-gated, type III, beta	Scn3b	-3.31411	1.6757e-06
C-type lectin domain family 12, member a	Clec12a	2.51804	1.97918e-06
transmembrane protein 100	Tmem100	-2.56906	2.05954e-06
sulfotransferase family, cytosolic, 1C, member 2	Sult1c2	-2.09966	2.08374e-06
PDZ domain containing RING finger 3	Pdzrn3	-1.61138	2.08421e-06
legumain	Lgmn	-1.37843	2.11721e-06
tenascin XB	Tnxb	-1.92465	2.27451e-06
phosphoinositide-interacting regulator of transient receptor potential channels	Pirt	-2.31823	2.30046e-06
ST3 beta-galactoside alpha-2,3-sialyltransferase 4	St3gal4	1.31125	2.41001e-06
discoidin domain receptor family, member 2	Ddr2	-1.72903	2.55817e-06
chemokine (C-X-C motif) ligand 1	Cxcl1	-2.86593	2.55817e-06
small integral membrane protein 3	Smim3	-1.87008	2.57521e-06
cell adhesion molecule L1-like	Chl1	-2.0565	2.57521e-06
T cell specific GTPase 1	Tgtp1	2.48624	2.61862e-06
DEPP1 autophagy regulator	Depp1	-3.87159	2.87021e-06
PDZ and LIM domain 3	Pdlim3	-1.41921	2.94077e-06
transforming growth factor beta 1 induced transcript 1	Tgfb1i1	-1.31488	3.30984e-06
ras homolog family member J	Rhoj	-1.80438	3.85648e-06
dual specificity phosphatase 1	Dusp1	-1.64818	3.85648e-06
resistin like gamma	Retnlg	-3.55361	3.87535e-06
fatty acid desaturase 2	Fads2	1.43075	3.90178e-06
naked cuticle 1	Nkd1	-1.72099	4.39438e-06
predicted gene 13889	Gm13889	-2.27118	4.40914e-06
fibroblast growth factor 7	Fgf7	-2.20743	4.42986e-06
collagen, type XVIII, alpha 1	Col18a1	-1.84926	4.42986e-06
secretoglobin, family 3A, member 1	Scgb3a1	-4.9387	4.42986e-06
carboxylesterase 1D	Ces1d	-2.37673	4.48197e-06
GTP binding protein (gene overexpressed in skeletal muscle)	Gem	-1.85092	5.14282e-06
vesicle amine transport protein 1 like	Vat1l	-2.39611	5.14282e-06
MAM domain containing 2	Mamdc2	-2.26152	5.30712e-06
CXADR-like membrane protein	Clmp	-1.43605	5.80146e-06
selectin, platelet	Selp	-2.52352	5.83473e-06
prion protein	Prnp	-1.27232	5.85045e-06
fibroblast growth factor receptor 1	Fgfr1	-1.73759	5.93242e-06
Lix1-like	Lix1l	-1.77465	6.18601e-06
ceruloplasmin	Cp	-1.74264	6.19835e-06
CD8 antigen, beta chain 1	Cd8b1	2.46815	6.28877e-06
nitric oxide synthase 1, neuronal	Nos1	-2.05589	6.42428e-06
deiodinase, iodothyronine, type II	Dio2	-2.92268	6.96927e-06
WW domain containing transcription regulator 1	Wwtr1	-1.65206	6.98087e-06
carboxylesterase 1F	Ces1f	-2.37088	7.06626e-06
regulator of G-protein signaling 4	Rgs4	-2.13043	7.06626e-06
T cell specific GTPase 2	Tgtp2	2.17767	7.06626e-06
inhibin beta-B	Inhbb	-2.29567	7.1457e-06
collagen, type IV, alpha 2	Col4a2	-1.65165	7.2941e-06
pregnancy-associated plasma protein A	Pappa	-2.63931	7.96884e-06
decorin	Dcn	-2.00875	8.0045e-06
interferon lambda 3	Ifnl3	-5.86184	8.23823e-06
TOG array regulator of axonemal microtubules 2	Togaram2	-3.33654	8.2416e-06
SAM domain and HD domain, 1	Samhd1	1.64925	8.30503e-06
tropomodulin 1	Tmod1	-2.72641	8.30503e-06
lipoma HMGIC fusion partner	Lhfp	-1.74731	8.45273e-06
calcium channel, voltage-dependent, T type, alpha 1H subunit	Cacna1h	-1.37655	8.64194e-06
serine (or cysteine) peptidase inhibitor, clade A, member 3K	Serpina3k	-5.13534	8.93459e-06
collagen, type XV, alpha 1	Col15a1	-1.56568	8.97398e-06
microfibrillar-associated protein 3-like	Mfap3l	-2.33866	9.47802e-06
aquaporin 1	Aqp1	-1.56951	9.47802e-06
solute carrier family 7 (cationic amino acid transporter, y+ system), member 14	Slc7a14	-2.30522	9.69205e-06
homeobox B5	Hoxb5	-2.548	1.01853e-05
integrin beta 8	Itgb8	-3.64741	1.0444e-05
regulating synaptic membrane exocytosis 1	Rims1	-1.63103	1.0488e-05
laminin, gamma 1	Lamc1	-1.79345	1.06123e-05
scavenger receptor class A, member 5	Scara5	-2.85752	1.06123e-05
MARVEL (membrane-associating) domain containing 1	Marveld1	-1.37123	1.1101e-05
heparanase 2	Hpse2	-4.2497	1.12286e-05
cytochrome P450, family 7, subfamily b, polypeptide 1	Cyp7b1	-2.23938	1.1977e-05
heat shock protein 8	Hspb8	-1.7432	1.21408e-05
peripherin	Prph	-1.98764	1.2504e-05
twist basic helix-loop-helix transcription factor 2	Twist2	-3.58772	1.40581e-05
laminin B1	Lamb1	-1.51048	1.45413e-05
lysyl oxidase	Lox	-2.29879	1.55089e-05
CD200 antigen	Cd200	-1.47868	1.61869e-05
serine (or cysteine) peptidase inhibitor, clade A (alpha-1 antiproteinase, antitrypsin), member 10	Serpina10	2.52577	1.92174e-05
FERM domain containing 6	Frmd6	-1.50166	2.08076e-05
matrilin 2	Matn2	-1.67901	2.11662e-05
glial fibrillary acidic protein	Gfap	-1.89838	2.14041e-05
interferon induced transmembrane protein 6	Ifitm6	-2.74465	2.14583e-05
proline rich 16	Prr16	-2.32245	2.14583e-05
synapse differentiation inducing 1	Syndig1	-2.07549	2.14583e-05
nuclear receptor subfamily 1, group D, member 1	Nr1d1	-2.34007	2.14583e-05
guanylate binding protein 11	Gbp11	3.07426	2.19619e-05
T-box 21	Tbx21	2.19183	2.20622e-05
chitinase-like 1	Chil1	-4.40666	2.27449e-05
phospholipase A and acyltransferase 3	Plaat3	1.24268	2.45534e-05
schlafen 4	Slfn4	-2.19235	2.58974e-05
prostaglandin-endoperoxide synthase 1	Ptgs1	-1.43769	2.6326e-05
secreted and transmembrane 1B	Sectm1b	1.22118	2.66223e-05
synaptotagmin IV	Syt4	-2.43432	2.69812e-05
methionine sulfoxide reductase B3	Msrb3	-1.36315	2.78631e-05
protein tyrosine phosphatase, receptor type, N	Ptprn	-1.86048	2.78631e-05
sarcospan	Sspn	-1.68926	2.95225e-05
follistatin	Fst	-2.29495	3.08294e-05
olfactomedin 1	Olfm1	-1.70221	3.11232e-05
collectin sub-family member 12	Colec12	-2.09638	3.11687e-05
ryanodine receptor 2, cardiac	Ryr2	-2.04378	3.14643e-05
von Willebrand factor A domain containing 5B1	Vwa5b1	-2.86245	3.15132e-05
ST3 beta-galactoside alpha-2,3-sialyltransferase 1	St3gal1	-1.65225	3.15132e-05
hepatic leukemia factor	Hlf	-2.36626	3.15518e-05
heat shock protein 2	Hspa2	-2.11847	3.32803e-05
granzyme K	Gzmk	2.27591	3.44022e-05
predicted gene 2682	Gm2682	2.98686	3.61776e-05
podoplanin	Pdpn	-1.9122	3.72934e-05
preproenkephalin	Penk	-1.99977	3.74715e-05
vesicle amine transport 1	Vat1	-1.19031	3.86958e-05
lymphocyte antigen 75	Ly75	1.07638	3.87328e-05
myosin, light polypeptide 9, regulatory	Myl9	-1.28109	3.88852e-05
predicted gene 8714	Gm8714	4.57319	3.88852e-05
cell migration inducing protein, hyaluronan binding	Cemip	-2.8731	3.89669e-05
collagen, type XXIII, alpha 1	Col23a1	-2.03602	3.90945e-05
solute carrier family 16 (monocarboxylic acid transporters), member 2	Slc16a2	-2.0683	3.99136e-05
interleukin 12 receptor, beta 2	Il12rb2	4.04703	3.99994e-05
transmembrane protein 47	Tmem47	-1.59266	4.04031e-05
guanylate binding protein 5	Gbp5	1.37224	4.04031e-05
H2.0-like homeobox	Hlx	-1.80472	4.15415e-05
chemokine (C-X-C motif) receptor 6	Cxcr6	2.06296	4.18068e-05
glutamate receptor ionotropic, NMDA3A	Grin3a	-2.8449	4.60648e-05
melanoma cell adhesion molecule	Mcam	-1.23297	4.72322e-05
fibulin 2	Fbln2	-1.98304	4.72322e-05
cytidine 5'-triphosphate synthase	Ctps	-1.45943	4.76402e-05
solute carrier family 18 (vesicular monoamine), member 3	Slc18a3	-2.5196	4.85601e-05
R3H domain containing-like	R3hdml	3.84017	4.85601e-05
glutamate receptor, ionotropic, kainate 3	Grik3	-2.03336	5.03454e-05
CCAAT/enhancer binding protein (C/EBP), delta	Cebpd	-1.62338	5.20222e-05
secreted and transmembrane 1A	Sectm1a	1.66862	5.3332e-05
neuron specific gene family member 2	Nsg2	-2.14072	5.35711e-05
phosphoglucomutase 5	Pgm5	-1.17884	5.69707e-05
integrin alpha 7	Itga7	-1.40775	5.72264e-05
immunoglobulin superfamily containing leucine-rich repeat	Islr	-1.49844	5.95789e-05
ATPase, class I, type 8B, member 4	Atp8b4	2.01379	6.16159e-05
guanylate cyclase 1, soluble, beta 1	Gucy1b1	-1.51706	6.19029e-05
carcinoembryonic antigen-related cell adhesion molecule 12	Ceacam12	-2.85345	6.19029e-05
heart and neural crest derivatives expressed 2	Hand2	-1.71011	6.32935e-05
cytochrome P450, family 3, subfamily a, polypeptide 44	Cyp3a44	-12.0102	6.34625e-05
Purkinje cell protein 4-like 1	Pcp4l1	-1.38279	6.34625e-05
G protein-coupled receptor 27	Gpr27	-2.33572	6.46982e-05
chondrolectin	Chodl	-2.5127	6.50795e-05
prickle planar cell polarity protein 2	Prickle2	-1.85792	6.5172e-05
protein phosphatase 1, regulatory subunit 15A	Ppp1r15a	-1.21978	6.66705e-05
sphingomyelin phosphodiesterase, acid-like 3B	Smpdl3b	1.34225	6.71675e-05
histocompatibility 2, Q region locus 5	H2-Q5	1.29648	6.72485e-05
latent transforming growth factor beta binding protein 1	Ltbp1	-1.45105	6.97078e-05
protein kinase, cGMP-dependent, type I	Prkg1	-1.84166	7.04302e-05
SH2 domain containing 6	Sh2d6	-2.40032	7.04302e-05
ubiquitin carboxy-terminal hydrolase L1	Uchl1	-2.09553	7.14577e-05
insulin-like growth factor 2	Igf2	-5.82721	7.14577e-05
carboxypeptidase M	Cpm	-1.54339	7.33596e-05
signal peptide, CUB domain, EGF-like 2	Scube2	-2.36788	7.63973e-05
cellular communication network factor 2	Ccn2	-1.46373	7.72397e-05
chemokine (C-X-C motif) ligand 11	Cxcl11	1.96056	7.97337e-05
tetraspanin 6	Tspan6	-1.79285	8.24268e-05
stanniocalcin 1	Stc1	-2.28482	8.24268e-05
RIKEN cDNA 2210407C18 gene	2210407C18Rik	2.88996	8.24268e-05
collagen, type V, alpha 3	Col5a3	-1.83538	8.24268e-05
caspase 3	Casp3	1.02092	8.55493e-05
predicted gene 43766	Gm43766	-4.17948	8.57211e-05
Foxf1 adjacent non-coding developmental regulatory RNA	Fendrr	-1.63367	8.6288e-05
cytoglobin	Cygb	-1.65956	8.86024e-05
laminin, alpha 4	Lama4	-1.42975	8.87803e-05
phospholipid scramblase 2	Plscr2	-2.05199	8.92497e-05
transforming growth factor, beta receptor III	Tgfbr3	-2.17074	8.92497e-05
slit guidance ligand 3	Slit3	-2.22697	8.92497e-05
predicted gene 4841	Gm4841	3.03279	9.07106e-05
gremlin 1, DAN family BMP antagonist	Grem1	-1.92889	9.09586e-05
myosin, heavy polypeptide 11, smooth muscle	Myh11	-1.25603	9.14847e-05
chloride intracellular channel 5	Clic5	1.06427	9.35517e-05
bone morphogenetic protein 1	Bmp1	-1.44356	9.46244e-05
solute carrier family 51, alpha subunit	Slc51a	-4.57188	9.78897e-05
tensin 1	Tns1	-1.22462	9.87815e-05
family with sequence similarity 43, member A	Fam43a	-1.91373	0.000101503
S-adenosylhomocysteine hydrolase-like 2	Ahcyl2	1.95093	0.000104053
TAP binding protein-like	Tapbpl	1.08457	0.000104053
gremlin 2, DAN family BMP antagonist	Grem2	-1.74998	0.000104053
adhesion G protein-coupled receptor D1	Adgrd1	-1.70333	0.000104053
cadherin 13	Cdh13	-1.8262	0.000109835
neuregulin 1	Nrg1	-1.99224	0.000109835
predicted gene, 49909	Gm49909	15.9538	0.000109835
a disintegrin-like and metallopeptidase (reprolysin type) with thrombospondin type 1 motif, 4	Adamts4	-2.48748	0.000111715
caveolae associated 1	Cavin1	-1.10716	0.000111715
interferon-induced protein with tetratricopeptide repeats 3	Ifit3	-1.70207	0.000114255
leucine aminopeptidase 3	Lap3	1.24634	0.000114255
phosphodiesterase 1C	Pde1c	-2.73733	0.000115137
angiopoietin-like 4	Angptl4	-2.58051	0.000117436
kirre like nephrin family adhesion molecule 1	Kirrel	-1.64524	0.000117441
lysyl oxidase-like 1	Loxl1	-1.86939	0.000125843
prospero homeobox 1	Prox1	-2.08848	0.000126342
proteasome (prosome, macropain) subunit, beta type 8 (large multifunctional peptidase 7)	Psmb8	1.13123	0.000127142
suppressor of cytokine signaling 1	Socs1	1.4155	0.000129261
formin homology 2 domain containing 3	Fhod3	-2.15971	0.000129301
chromobox 6	Cbx6	-1.3619	0.000129301
proprotein convertase subtilisin/kexin type 1 inhibitor	Pcsk1n	-2.01217	0.000130458
insulin-like growth factor binding protein 7	Igfbp7	-1.34069	0.000130894
chemokine (C-X-C motif) ligand 2	Cxcl2	-1.95901	0.000137809
hedgehog interacting protein-like 1	Hhipl1	-2.49294	0.000137809
CAP-GLY domain containing linker protein family, member 4	Clip4	-2.60842	0.000138639
receptor tyrosine kinase-like orphan receptor 2	Ror2	-1.66137	0.000139426
neuropeptide Y receptor Y2	Npy2r	-2.56439	0.000140434
transmembrane and tetratricopeptide repeat containing 1	Tmtc1	-1.61955	0.000142976
bradykinin receptor, beta 1	Bdkrb1	-3.02115	0.000144555
sodium channel, voltage-gated, type VII, alpha	Scn7a	-1.73254	0.000146498
fibrinogen alpha chain	Fga	-6.15741	0.000148705
secreted frizzled-related protein 1	Sfrp1	-1.65135	0.000151183
homeobox B3	Hoxb3	-2.28866	0.000157012
myomesin 1	Myom1	-1.33222	0.000157251
predicted gene 45774	Gm45774	-2.50615	0.000158316
K+ voltage-gated channel, subfamily S, 1	Kcns1	-3.66955	0.000158389
peroxidasin	Pxdn	-1.32734	0.000158389
glypican 3	Gpc3	-1.99405	0.000158389
neuroligin 2	Nlgn2	-1.30139	0.000158389
transporter 1, ATP-binding cassette, sub-family B (MDR/TAP)	Tap1	1.10742	0.000160834
PDZ domain containing 7	Pdzd7	2.22795	0.000160835
solute carrier family 39 (zinc transporter), member 14	Slc39a14	-1.19204	0.000161293
teneurin transmembrane protein 3	Tenm3	-2.00869	0.000161848
predicted gene 45714	Gm45714	-2.5511	0.00016319
endothelin receptor type A	Ednra	-1.73138	0.000163365
R-spondin 3	Rspo3	-2.45777	0.000165092
matrix metallopeptidase 9	Mmp9	-2.18295	0.000166037
basic leucine zipper transcription factor, ATF-like 2	Batf2	1.41403	0.000173785
acetyl-Coenzyme A acyltransferase 1B	Acaa1b	-2.36976	0.000176837
inositol 1,4,5-triphosphate receptor interacting protein-like 2	Itpripl2	-1.30455	0.000176837
secretogranin III	Scg3	-1.80917	0.000181582
zinc finger protein 651	Zfp651	-1.53112	0.000184961
sulfatase 1	Sulf1	-1.61347	0.000188109
chondroitin sulfate N-acetylgalactosaminyltransferase 1	Csgalnact1	-2.35879	0.000189136
four jointed box 1	Fjx1	-2.30283	0.000190554
homeobox B4	Hoxb4	-2.06412	0.000190743
filamin, alpha	Flna	-1.06651	0.000196286
Ras association (RalGDS/AF-6) domain family (N-terminal) member 8	Rassf8	-1.87516	0.000197547
bone morphogenetic protein 3	Bmp3	-1.78158	0.000197547
cysteine-rich secretory protein LCCL domain containing 2	Crispld2	-2.39757	0.000202072
sparc/osteonectin, cwcv and kazal-like domains proteoglycan 2	Spock2	-1.81157	0.00020632
sine oculis binding protein	Sobp	-1.80021	0.00020632
cholinergic receptor, nicotinic, alpha polypeptide 3	Chrna3	-2.00129	0.000207996
collagen, type V, alpha 2	Col5a2	-1.28367	0.000208963
protocadherin gamma subfamily C, 4	Pcdhgc4	2.36975	0.000211513
cytotoxic T lymphocyte-associated protein 2 alpha	Ctla2a	-1.74519	0.00021178
BMP-binding endothelial regulator	Bmper	-1.9637	0.000213298
cytochrome P450, family 3, subfamily a, polypeptide 25	Cyp3a25	-11.9049	0.000219346
polypeptide N-acetylgalactosaminyltransferase 17	Galnt17	-2.25326	0.000223688
ATP-binding cassette, sub-family A (ABC1), member 13	Abca13	2.04421	0.000224655
deleted in liver cancer 1	Dlc1	-1.33043	0.000225263
histocompatibility 2, Q region locus 6	H2-Q6	1.11824	0.000225263
chemokine (C-C motif) ligand 11	Ccl11	-2.1932	0.000226145
mechanosensory transduction mediator	Stum	-1.36383	0.000226827
multiple PDZ domain protein	Mpdz	-1.56269	0.000232083
metallothionein 2	Mt2	-2.28946	0.000233218
maternally expressed 3	Meg3	-1.71487	0.000234801
tetraspanin 2	Tspan2	-1.39533	0.000236952
RIKEN cDNA A730049H05 gene	A730049H05Rik	-3.95801	0.000237784
CD3 antigen, gamma polypeptide	Cd3g	1.4925	0.000238648
predicted gene 11946	Gm11946	-1.91464	0.000238648
ATPase, Ca++ transporting, plasma membrane 4	Atp2b4	-1.65952	0.000238648
dynamin 1	Dnm1	-1.65101	0.000240782
predicted gene, 28032	Gm28032	6.79486	0.000241391
kelch-like 23	Klhl23	-1.51954	0.00024969
metallothionein 3	Mt3	-2.11345	0.000250453
secretogranin II	Scg2	-1.7316	0.000250667
protocadherin beta 9	Pcdhb9	-3.03917	0.00025145
G protein-coupled receptor, family C, group 5, member B	Gprc5b	-2.09448	0.00025145
predicted gene 10309	Gm10309	-4.55809	0.000252695
nuclear factor of activated T cells, cytoplasmic, calcineurin dependent 4	Nfatc4	-1.8734	0.000252859
deiodinase, iodothyronine type III, opposite strand	Dio3os	-4.27666	0.000256791
dual oxidase maturation factor 2	Duoxa2	-1.03492	0.000256791
mitogen-activated protein kinase 8 interacting protein 2	Mapk8ip2	-2.00378	0.000256791
chloride channel accessory 1	Clca1	1.32043	0.000257602
collagen, type VIII, alpha 1	Col8a1	-1.51287	0.00025888
tau tubulin kinase 1	Ttbk1	-2.69089	0.000271385
glial cell line derived neurotrophic factor family receptor alpha 1	Gfra1	-1.80227	0.000271385
RAB6B, member RAS oncogene family	Rab6b	-1.91466	0.000271385
SH2 domain containing 2A	Sh2d2a	2.1449	0.000289439
thyrotroph embryonic factor	Tef	-1.52699	0.000293923
collagen, type XII, alpha 1	Col12a1	-1.46807	0.000300153
Rap guanine nucleotide exchange factor (GEF)-like 1	Rapgefl1	1.0717	0.000303571
SPHK1 interactor, AKAP domain containing	Sphkap	-2.34681	0.000309303
collagen, type XVI, alpha 1	Col16a1	-1.5262	0.000309303
calcium channel, voltage-dependent, beta 2 subunit	Cacnb2	-1.89044	0.000313579
AE binding protein 1	Aebp1	-1.9737	0.000313579
PDZ and LIM domain 4	Pdlim4	-1.56249	0.000314491
A kinase (PRKA) anchor protein 6	Akap6	-1.754	0.000315331
RIKEN cDNA 4930429F24 gene	4930429F24Rik	-2.20672	0.000315331
matrix metallopeptidase 13	Mmp13	-2.27366	0.000318936
T cell receptor beta, constant 2	Trbc2	1.44383	0.000322007
doublecortin-like kinase 1	Dclk1	-1.63988	0.000324116
cadherin 19, type 2	Cdh19	-1.99712	0.000327633
transforming, acidic coiled-coil containing protein 1	Tacc1	-1.32429	0.000327759
lysyl oxidase-like 2	Loxl2	-1.28925	0.000338676
double C2, beta	Doc2b	-2.282	0.000338676
synaptogyrin 1	Syngr1	-1.83696	0.000339751
integrin alpha 5 (fibronectin receptor alpha)	Itga5	-1.10526	0.000340667
a disintegrin-like and metallopeptidase (reprolysin type) with thrombospondin type 1 motif, 9	Adamts9	-1.5463	0.000342318
bone morphogenetic protein 7	Bmp7	-1.77041	0.000347047
protein-L-isoaspartate (D-aspartate) O-methyltransferase domain containing 1	Pcmtd1	1.20977	0.000347118
solute carrier family 10 (sodium/bile acid cotransporter family), member 6	Slc10a6	-2.75566	0.000354014
phospholipase A2, group III	Pla2g3	1.85455	0.000354179
SPARC related modular calcium binding 1	Smoc1	-1.60243	0.000357123
synuclein, gamma	Sncg	-2.02423	0.000357123
proteasome (prosome, macropain) subunit, beta type 9 (large multifunctional peptidase 2)	Psmb9	1.1916	0.000359915
integrin beta 7	Itgb7	1.49105	0.000359915
solute carrier family 36 (proton/amino acid symporter), member 4	Slc36a4	-1.41655	0.000360329
calbindin 2	Calb2	-1.80045	0.000377884
neurobeachin	Nbea	-1.52442	0.000379936
heat shock protein 12A	Hspa12a	1.42185	0.000382304
elastin microfibril interfacer 1	Emilin1	-1.28386	0.000382304
odd-skipped related 2	Osr2	-4.57833	0.000389771
protease, serine 23	Prss23	-1.56819	0.000396875
dipeptidylpeptidase 6	Dpp6	-2.11068	0.000406617
serine (or cysteine) peptidase inhibitor, clade A, member 3N	Serpina3n	-2.50894	0.000407492
potassium voltage-gated channel, subfamily Q, member 4	Kcnq4	-1.82041	0.000407492
profilin 2	Pfn2	-1.67765	0.000411748
latent transforming growth factor beta binding protein 3	Ltbp3	-1.56227	0.000411979
collagen, type VI, alpha 2	Col6a2	-1.43571	0.000413276
ATPase, Na+/K+ transporting, beta 2 polypeptide	Atp1b2	-1.79545	0.000413918
collagen, type VI, alpha 1	Col6a1	-1.46404	0.000414238
WAP four-disulfide core domain 12	Wfdc12	-2.61139	0.000414515
vanin 1	Vnn1	-2.11964	0.000415538
interferon induced transmembrane protein 1	Ifitm1	-1.72395	0.00041615
nucleosome assembly protein 1-like 5	Nap1l5	-1.8501	0.00041615
lymphocyte protein tyrosine kinase	Lck	1.22085	0.000417122
bradykinin receptor, beta 2	Bdkrb2	-1.61834	0.00042324
a disintegrin and metallopeptidase domain 11	Adam11	-1.97454	0.000423283
syntrophin, gamma 2	Sntg2	-1.486	0.000423283
potassium voltage-gated channel, subfamily Q, member 3	Kcnq3	-2.1437	0.0004242
single-stranded DNA binding protein 2	Ssbp2	-1.39364	0.000426208
protein kinase inhibitor beta, cAMP dependent, testis specific	Pkib	-1.96071	0.000426208
MTSS I-BAR domain containing 2	Mtss2	-2.56784	0.000426208
blood vessel epicardial substance	Bves	-1.63867	0.000426208
calcineurin-like EF hand protein 2	Chp2	1.41952	0.000444741
centrosomal protein 85-like	Cep85l	-1.74521	0.000444741
carbohydrate sulfotransferase 15	Chst15	-1.49196	0.000455465
cathepsin K	Ctsk	-1.94037	0.000455465
cytochrome P450, family 2, subfamily d, polypeptide 26	Cyp2d26	-2.78749	0.000455465
olfactory receptor 165	Olfr165	2.16418	0.000456387
homeobox B2	Hoxb2	-1.94558	0.000456594
dishevelled-binding antagonist of beta-catenin 1	Dact1	-1.6239	0.000456594
suppressor of cytokine signaling 2	Socs2	-1.3948	0.000457738
transducin-like enhancer of split 3	Tle3	-1.00228	0.000462228
dual specificity phosphatase 26 (putative)	Dusp26	-2.58869	0.000462228
platelet derived growth factor receptor, alpha polypeptide	Pdgfra	-1.32784	0.00046755
ADAM-like, decysin 1	Adamdec1	-1.22528	0.000468522
ribonucleoprotein, PTB-binding 2	Raver2	-1.97197	0.000472047
protein phosphatase 2, regulatory subunit B, beta	Ppp2r2b	-2.39501	0.000473548
ERBB receptor feedback inhibitor 1	Errfi1	-1.10217	0.000479014
matrix-remodelling associated 8	Mxra8	-1.77679	0.000479014
protocadherin gamma subfamily A, 11	Pcdhga11	-3.28138	0.000479014
SLAM family member 8	Slamf8	1.6426	0.000481311
RIKEN cDNA F830016B08 gene	F830016B08Rik	2.25856	0.000483536
egl-9 family hypoxia-inducible factor 3	Egln3	-1.28695	0.00048467
glucosaminyl (N-acetyl) transferase 1, core 2	Gcnt1	1.0737	0.00048467
copine IV	Cpne4	-2.4892	0.000484835
monocyte to macrophage differentiation-associated	Mmd	-1.13147	0.000488377
calcitonin-related polypeptide, beta	Calcb	-2.31233	0.000488524
neuron specific gene family member 1	Nsg1	-1.87561	0.000488524
pleckstrin and Sec7 domain containing	Psd	-1.17891	0.000488524
collagen, type V, alpha 1	Col5a1	-1.31526	0.000488606
LIM and cysteine-rich domains 1	Lmcd1	-2.19029	0.000491809
G protein-coupled receptor 22	Gpr22	-2.00342	0.000494352
sodium channel, voltage-gated, type IX, alpha	Scn9a	-2.62777	0.000499761
TMF1-regulated nuclear protein 1	Trnp1	-1.7572	0.000499761
atypical chemokine receptor 3	Ackr3	-1.84557	0.000499761
interferon gamma induced GTPase	Igtp	1.60234	0.000500559
supervillin	Svil	-1.1467	0.000500559
RAB3C, member RAS oncogene family	Rab3c	-1.82766	0.000500559
patatin-like phospholipase domain containing 1	Pnpla1	2.07091	0.000503582
interferon induced transmembrane protein 2	Ifitm2	-1.01043	0.000504205
N-terminal EF-hand calcium binding protein 2	Necab2	-2.24161	0.000504205
ATP citrate lyase	Acly	1.0174	0.000504205
predicted gene 11992	Gm11992	2.49884	0.000506277
solute carrier family 10 (sodium/bile acid cotransporter family), member 4	Slc10a4	-2.23962	0.000507554
microRNA 5107	Mir5107	2.25312	0.000509798
TSC22 domain family, member 1	Tsc22d1	-1.11119	0.000510283
UDP-GalNAc:betaGlcNAc beta 1,3-galactosaminyltransferase, polypeptide 1	B3galnt1	-1.62086	0.000510283
stathmin-like 2	Stmn2	-1.84146	0.000510283
potassium channel, subfamily K, member 2	Kcnk2	-3.11934	0.000510283
isthmin 1, angiogenesis inhibitor	Ism1	-2.46476	0.000510283
TBC1 domain family, member 16	Tbc1d16	-1.41269	0.000515233
PICALM interacting mitotic regulator	Pimreg	1.83944	0.000515499
Abelson helper integration site 1	Ahi1	-1.79174	0.000521236
follistatin-like 1	Fstl1	-1.26393	0.000524685
necdin	Ndn	-1.63642	0.00052606
kinesin family member 5A	Kif5a	-1.68918	0.000532162
Meis homeobox 2	Meis2	-1.5659	0.000538866
solute carrier family 25 (mitochondrial carrier; phosphate carrier), member 23	Slc25a23	-1.16307	0.000538866
calcium homeostasis modulator family member 6	Calhm6	1.84164	0.000538866
RAB34, member RAS oncogene family	Rab34	-1.76356	0.000538866
contactin associated protein-like 2	Cntnap2	-2.51659	0.000541741
apolipoprotein L 10B	Apol10b	1.89654	0.000566759
neuroglobin	Ngb	-2.40188	0.000567252
neurexophilin 3	Nxph3	-2.45711	0.000567252
aldehyde dehydrogenase family 1, subfamily A3	Aldh1a3	-2.53344	0.000569
thrombospondin 3	Thbs3	-1.44452	0.000570143
mesoderm specific transcript	Mest	-1.76311	0.000579092
transmembrane protein 38B	Tmem38b	-1.11468	0.000585104
potassium voltage gated channel, Shab-related subfamily, member 2	Kcnb2	-2.14329	0.000589902
MRV integration site 1	Mrvi1	-1.17267	0.000594129
NEL-like 1	Nell1	-2.4564	0.000598886
cell adhesion molecule 4	Cadm4	-1.65844	0.000601424
tetraspanin 4	Tspan4	-1.51226	0.000616358
matrix metallopeptidase 10	Mmp10	-2.24578	0.000620724
T-box 3	Tbx3	-1.81574	0.000624241
RIKEN cDNA 2310069B03 gene	2310069B03Rik	-1.76312	0.000628901
homeobox A6	Hoxa6	2.30054	0.000628901
a disintegrin-like and metallopeptidase (reprolysin type) with thrombospondin type 1 motif, 7	Adamts7	-1.80148	0.000633186
phosphatase, orphan 1	Phospho1	-2.71632	0.000634011
junctophilin 1	Jph1	-2.49872	0.000634011
protein phosphatase 1, regulatory subunit 12B	Ppp1r12b	-1.00289	0.000638217
VGF nerve growth factor inducible	Vgf	-2.18747	0.000645229
transmembrane protein 130	Tmem130	-2.12695	0.000645229
potassium inwardly-rectifying channel, subfamily J, member 12	Kcnj12	-2.56492	0.000646237
Rho guanine nucleotide exchange factor (GEF) 17	Arhgef17	-1.40043	0.000651046
fascin actin-bundling protein 1	Fscn1	-1.6596	0.000659633
N-deacetylase/N-sulfotransferase (heparin glucosaminyl) 4	Ndst4	-2.48469	0.000659633
phytanoyl-CoA dioxygenase domain containing 1	Phyhd1	-2.33996	0.000661079
predicted gene, 39323	Gm39323	2.59574	0.000664877
haptoglobin	Hp	-2.3854	0.000668553
receptor (calcitonin) activity modifying protein 3	Ramp3	-1.83411	0.000671701
predicted gene, 28040	Gm28040	-8.03924	0.000679072
solute carrier family 26, member 3	Slc26a3	1.13562	0.000679072
Ras-like without CAAX 2	Rit2	-1.961	0.000687447
dickkopf WNT signaling pathway inhibitor 3	Dkk3	-1.68944	0.000687447
mitogen-activated protein kinase 8 interacting protein 1	Mapk8ip1	-1.57414	0.000697944
sphingosine kinase 1	Sphk1	-2.29448	0.000711274
growth factor receptor bound protein 10	Grb10	-1.43443	0.000711274
histone deacetylase 9	Hdac9	-2.12967	0.000711274
integrin beta 2	Itgb2	1.20591	0.000717129
protocadherin beta 7	Pcdhb7	-2.75764	0.000717129
cholinergic receptor, nicotinic, beta polypeptide 4	Chrnb4	-1.74173	0.000731552
sparc/osteonectin, cwcv and kazal-like domains proteoglycan 3	Spock3	-2.32509	0.000743887
killer cell lectin-like receptor subfamily C, member 1	Klrc1	2.14491	0.000746027
secreted acidic cysteine rich glycoprotein	Sparc	-1.26221	0.000747541
interleukin 12 receptor, beta 1	Il12rb1	1.63905	0.000759762
ficolin A	Fcna	-1.8427	0.000768817
guanine nucleotide binding protein (G protein), gamma 4	Gng4	-1.83365	0.000781113
T cell receptor beta, variable 16	Trbv16	2.85605	0.000787414
eukaryotic translation elongation factor 1 alpha 2	Eef1a2	-1.78313	0.000788401
angiopoietin 2	Angpt2	-1.62832	0.0007897
RIKEN cDNA 9130221F21 gene	9130221F21Rik	-12.3294	0.0007897
deoxyribonuclease 1-like 2	Dnase1l2	-2.1121	0.000797187
RAB31, member RAS oncogene family	Rab31	-1.52255	0.000801356
interleukin 5 receptor, alpha	Il5ra	-2.84328	0.000814101
polycystin 2, transient receptor potential cation channel	Pkd2	-1.0436	0.000814101
tumor necrosis factor (ligand) superfamily, member 11	Tnfsf11	-3.21087	0.000820077
homeobox B7	Hoxb7	-2.81913	0.000820451
Kv channel-interacting protein 1	Kcnip1	-2.18003	0.000826974
Kruppel-like factor 15	Klf15	-3.18629	0.000827082
potassium voltage gated channel, Shaw-related subfamily, member 2	Kcnc2	-2.90382	0.000833738
transmembrane 4 superfamily member 4	Tm4sf4	-2.0345	0.000846188
zinc finger protein 503	Zfp503	-1.69549	0.000846188
FK506 binding protein 10	Fkbp10	-1.47682	0.000848418
synaptogyrin 3	Syngr3	-1.96917	0.000848418
sushi-repeat-containing protein	Srpx	-1.53484	0.000848418
nidogen 1	Nid1	-1.12505	0.000848418
enolase 3, beta muscle	Eno3	1.70504	0.000848606
procollagen lysine, 2-oxoglutarate 5-dioxygenase 2	Plod2	-1.42552	0.000848967
zinc finger protein 708	Zfp708	11.4691	0.000851298
carcinoembryonic antigen-related cell adhesion molecule 10	Ceacam10	-1.87116	0.00086088
indoleamine 2,3-dioxygenase 2	Ido2	2.38214	0.000888753
CD247 antigen	Cd247	1.61613	0.00089159
zinc finger, CCHC domain containing 12	Zcchc12	-1.91998	0.00089159
tetraspanin 12	Tspan12	-1.48931	0.000922592
suppressor of cytokine signaling 3	Socs3	-1.09314	0.000924167
GULP, engulfment adaptor PTB domain containing 1	Gulp1	-1.49264	0.000924202
gamma-aminobutyric acid (GABA) A receptor, subunit gamma 3	Gabrg3	-2.24626	0.000926352
chondroitin sulfate proteoglycan 4	Cspg4	-1.3085	0.00093007
RIKEN cDNA A730056A06 gene	A730056A06Rik	-2.62244	0.00094011
epithelial mitogen	Epgn	-2.19082	0.000951522
guanylate binding protein 6	Gbp6	1.50856	0.000952819
matrix metallopeptidase 19	Mmp19	-1.75517	0.000953668
carbohydrate sulfotransferase 8	Chst8	-2.28019	0.00096079
sterile alpha motif domain containing 4	Samd4	-1.84851	0.00096079
melatonin receptor 1A	Mtnr1a	2.88559	0.00096079
growth associated protein 43	Gap43	-1.86558	0.000973062
large tumor suppressor 2	Lats2	-1.04591	0.000975478
A kinase (PRKA) anchor protein (gravin) 12	Akap12	-1.31189	0.00098484
ADAMTS-like 2	Adamtsl2	-2.30117	0.000993608
C1q and tumor necrosis factor related protein 7	C1qtnf7	-1.82376	0.00099455
Purkinje cell protein 4	Pcp4	-2.74866	0.00099455
potassium large conductance calcium-activated channel, subfamily M, beta member 4	Kcnmb4	-2.71781	0.00099455
pro-platelet basic protein	Ppbp	-5.75137	0.00101049
protein S (alpha)	Pros1	-1.30288	0.00101049
netrin 4	Ntn4	-1.4744	0.00101276
zinc finger, CCHC domain containing 18	Zcchc18	-1.90745	0.00102058
protocadherin beta 17	Pcdhb17	-1.81818	0.00102058
family with sequence similarity 162, member A	Fam162a	-1.42918	0.00102058
tubulin, beta 3 class III	Tubb3	-1.69596	0.00102891
glial cell line derived neurotrophic factor	Gdnf	-1.78093	0.00102975
cannabinoid receptor 1 (brain)	Cnr1	-1.83968	0.00103709
DENN/MADD domain containing 5A	Dennd5a	-1.13619	0.00103709
transient receptor potential cation channel, subfamily C, member 4	Trpc4	-2.34539	0.00104206
cartilage acidic protein 1	Crtac1	-2.26165	0.00105459
monoglyceride lipase	Mgll	-1.77011	0.00108483
naked cuticle 2	Nkd2	-1.46274	0.0011084
ELAV like RNA binding protein 3	Elavl3	-2.10736	0.00111524
hes family bHLH transcription factor 2	Hes2	1.96744	0.00111524
neurensin 1	Nrsn1	-1.90114	0.00115933
drebrin 1	Dbn1	-1.42854	0.00115954
BCLl2-like 15	Bcl2l15	-4.90448	0.00116704
Mir100 Mirlet7a-2 Mir125b-1 cluster host gene	Mir100hg	-1.41513	0.00117404
sema domain, immunoglobulin domain (Ig), short basic domain, secreted, (semaphorin) 3A	Sema3a	-1.9705	0.00120428
superoxide dismutase 3, extracellular	Sod3	-1.35736	0.00122533
ATP-binding cassette, sub-family A (ABC1), member 1	Abca1	-1.33744	0.00122533
chemokine (C-X-C motif) ligand 5	Cxcl5	-1.81233	0.00122834
ATPase, Ca++ transporting, plasma membrane 3	Atp2b3	-2.81076	0.00123252
V-set and immunoglobulin domain containing 2	Vsig2	-1.83997	0.00123263
peptidase domain containing associated with muscle regeneration 1	Pamr1	-1.72169	0.00123263
cytochrome P450, family 4, subfamily b, polypeptide 1	Cyp4b1	-2.65357	0.00123263
retinoic acid induced 2	Rai2	-1.72329	0.00123342
carbohydrate sulfotransferase 11	Chst11	-1.42982	0.00124316
neuronal pentraxin receptor	Nptxr	-1.61136	0.00124499
paired-like homeobox 2b	Phox2b	-1.87307	0.00124923
golgi associated kinase 1B	Gask1b	-1.50825	0.00124924
Kv channel interacting protein 4	Kcnip4	-1.6446	0.00125378
cytidine deaminase	Cda	-1.70231	0.00125378
MAP/microtubule affinity regulating kinase 1	Mark1	-1.43222	0.00125378
netrin G1	Ntng1	-3.3497	0.00125378
3-phosphoglycerate dehydrogenase	Phgdh	1.76571	0.00126226
transmembrane 4 superfamily member 1	Tm4sf1	-1.61472	0.00126388
linker for activation of T cells	Lat	1.49322	0.00127224
dystrophia myotonica-protein kinase	Dmpk	-1.19322	0.00127281
cathepsin W	Ctsw	1.55882	0.00128098
granzyme A	Gzma	1.5302	0.00128128
sodium leak channel, non-selective	Nalcn	-2.34249	0.00128452
epilepsy, progressive myoclonic epilepsy, type 2 gene alpha	Epm2a	-2.11752	0.00130792
potassium voltage-gated channel, shaker-related subfamily, member 5	Kcna5	-2.29197	0.00131069
proprotein convertase subtilisin/kexin type 1	Pcsk1	-1.40246	0.00133488
sprouty RTK signaling antagonist 1	Spry1	-1.48996	0.00133488
Kruppel-like factor 12	Klf12	1.62833	0.00133628
regenerating islet-derived family, member 4	Reg4	-3.37547	0.0013367
ADAMTS-like 1	Adamtsl1	-2.13408	0.00135162
UDP galactosyltransferase 8A	Ugt8a	-4.68245	0.00135162
junctophilin 2	Jph2	-1.07367	0.00135162
synaptosomal-associated protein 25	Snap25	-1.51157	0.00135985
PNMA-like 2	Pnmal2	-1.52493	0.00136595
alkylglycerol monooxygenase	Agmo	-1.64661	0.00137378
sodium channel, voltage-gated, type V, alpha	Scn5a	-2.31051	0.00137852
RAB12, member RAS oncogene family	Rab12	-1.18856	0.00138066
frizzled class receptor 1	Fzd1	-1.12859	0.00138997
caldesmon 1	Cald1	-1.11039	0.00139966
hexokinase 3	Hk3	1.66525	0.00140781
stathmin-like 3	Stmn3	-1.79096	0.00141217
ADP-ribosylation factor-like 4D	Arl4d	-1.90006	0.00141951
a disintegrin-like and metallopeptidase (reprolysin type) with thrombospondin type 1 motif, 19	Adamts19	-2.23627	0.00141951
angiopoietin 1	Angpt1	-1.79323	0.00142504
myelin regulatory factor-like	Myrfl	-6.89817	0.00143019
lipoma HMGIC fusion partner-like protein 4	Lhfpl4	-2.10613	0.00143478
glutamyl aminopeptidase	Enpep	-1.58451	0.00144939
pogo transposable element with KRAB domain	Pogk	-1.7405	0.00146171
protein phosphatase 1E (PP2C domain containing)	Ppm1e	-1.63524	0.00146171
mannose receptor, C type 1	Mrc1	-1.63904	0.00146171
reversion-inducing-cysteine-rich protein with kazal motifs	Reck	-1.58144	0.00146171
kelch-like 29	Klhl29	-1.83222	0.00146171
proline arginine-rich end leucine-rich repeat	Prelp	-1.36883	0.00146171
terminal nucleotidyltransferase 5B	Tent5b	-1.80301	0.00148184
predicted gene 2061	Gm2061	-3.19827	0.00148746
predicted gene, 48878	Gm48878	-2.60681	0.00151976
envoplakin	Evpl	1.16119	0.00151976
C1q and tumor necrosis factor related protein 1	C1qtnf1	-1.84912	0.00151976
fucosyltransferase 9	Fut9	2.31754	0.00152195
latent transforming growth factor beta binding protein 4	Ltbp4	-1.38525	0.00154291
T cell receptor alpha constant	Trac	1.38873	0.00154291
procollagen-proline, 2-oxoglutarate 4-dioxygenase (proline 4-hydroxylase), alpha II polypeptide	P4ha2	-1.38548	0.00154291
interferon induced protein with tetratricopeptide repeats 1B like 2	Ifit1bl2	-1.42246	0.00154365
CD3 antigen, delta polypeptide	Cd3d	1.61743	0.00157281
solute carrier family 44, member 5	Slc44a5	-2.26521	0.00157616
insulin-like growth factor binding protein 4	Igfbp4	-1.74318	0.00157641
sodium channel, nonvoltage-gated 1 alpha	Scnn1a	1.11896	0.00163572
amine oxidase, copper containing 3	Aoc3	-1.25689	0.00165986
BCL2/adenovirus E1B interacting protein 3	Bnip3	-1.3049	0.0016674
natriuretic peptide receptor 2	Npr2	-1.40821	0.0016778
predicted gene 3650	Gm3650	6.93695	0.00168387
numb-like	Numbl	-1.58192	0.00168387
cysteine and tyrosine-rich protein 1	Cyyr1	-1.66963	0.00169577
prickle planar cell polarity protein 1	Prickle1	-1.57892	0.00170418
phospholipid phosphatase related 5	Plppr5	-2.11367	0.00171056
neural cell adhesion molecule 1	Ncam1	-1.71528	0.00171371
chordin-like 2	Chrdl2	-1.58381	0.00172239
repulsive guidance molecule family member A	Rgma	-1.32148	0.00177764
placental growth factor	Pgf	-2.265	0.00177764
G protein-coupled receptor 146	Gpr146	-1.74237	0.00178175
guanylate cyclase 1, soluble, alpha 1	Gucy1a1	-1.23356	0.00179955
PHD finger protein 21B	Phf21b	1.23435	0.00179955
prodynorphin	Pdyn	-2.27966	0.00180887
RIKEN cDNA F630028O10 gene	F630028O10Rik	-4.30561	0.00182162
proline-rich transmembrane protein 2	Prrt2	-3.95182	0.00182162
islet cell autoantigen 1-like	Ica1l	-1.89437	0.001829
adenosine deaminase, RNA-specific, B1	Adarb1	-2.04621	0.00183096
internexin neuronal intermediate filament protein, alpha	Ina	-1.89043	0.00185447
gamma-aminobutyric acid (GABA) A receptor, subunit beta 3	Gabrb3	-2.18304	0.00186853
nuclear receptor subfamily 4, group A, member 1	Nr4a1	-1.73126	0.00187099
LIM and calponin homology domains 1	Limch1	-1.90688	0.00187241
chemokine (C-X-C motif) ligand 3	Cxcl3	-2.21989	0.00187241
secretogranin V	Scg5	-1.82509	0.00188749
protein tyrosine phosphatase, non-receptor type 5	Ptpn5	-2.73195	0.00189415
coiled-coil domain containing 85B	Ccdc85b	-1.20831	0.00190681
tetraspanin 18	Tspan18	-1.57284	0.00190681
neurexin II	Nrxn2	-1.95472	0.00191922
CD109 antigen	Cd109	-1.41719	0.00193316
interleukin 6 signal transducer	Il6st	-1.09739	0.00194682
MX dynamin-like GTPase 2	Mx2	-1.98382	0.00195076
mitogen-activated protein kinase 4	Mapk4	-2.01605	0.00198856
long noncoding RNA near Ppara	Lncppara	-3.46169	0.00198856
apolipoprotein L domain containing 1	Apold1	-1.58839	0.00200321
peptidylprolyl isomerase C	Ppic	-1.42817	0.00201238
CD163 antigen	Cd163	-2.52306	0.00202995
lipocalin 2	Lcn2	-2.38042	0.00202995
mucin 16	Muc16	-4.03531	0.0020421
contactin 1	Cntn1	-1.8046	0.00205149
interleukin 11	Il11	-2.76792	0.002057
platelet derived growth factor receptor, beta polypeptide	Pdgfrb	-1.04398	0.00206042
orosomucoid 3	Orm3	-5.718	0.00207071
G protein-coupled receptor 37-like 1	Gpr37l1	-1.69616	0.00207842
methyltransferase like 7A2	Mettl7a2	3.67698	0.00207842
leucine rich repeat containing 3	Lrrc3	-1.48351	0.00207842
regulation of nuclear pre-mRNA domain containing 1B	Rprd1b	1.64552	0.00211169
discs large MAGUK scaffold protein 4	Dlg4	-1.54956	0.00212679
sprouty RTK signaling antagonist 4	Spry4	-1.36938	0.00212684
insulin-like 3	Insl3	2.78182	0.0021613
La ribonucleoprotein domain family, member 6	Larp6	-2.24382	0.00216721
ganglioside-induced differentiation-associated-protein 1	Gdap1	-2.43166	0.00216721
ELAV like RNA binding protein 4	Elavl4	-1.90935	0.00216721
ependymin related protein 1 (zebrafish)	Epdr1	-1.67169	0.00216721
choline acetyltransferase	Chat	-2.05426	0.00216721
kinesin family member 1A	Kif1a	-1.54642	0.00217414
saccharopine dehydrogenase (putative)	Sccpdh	-1.18226	0.00219683
ataxia, cerebellar, Cayman type, opposite strand	Atcayos	-2.42768	0.00219683
versican	Vcan	-1.45686	0.00223587
potassium voltage-gated channel, subfamily H (eag-related), member 2	Kcnh2	-1.32744	0.00226445
neurofilament, light polypeptide	Nefl	-1.68506	0.00227801
microtubule-associated protein 1B	Map1b	-1.29255	0.00228097
Meis homeobox 1	Meis1	-1.48503	0.00229974
retinol binding protein 1, cellular	Rbp1	-1.61839	0.00230088
homeobox B3 and homeobox B2, opposite strand	Hoxb3os	-2.5744	0.0023144
poly(rC) binding protein 3	Pcbp3	-1.60577	0.00234818
calcitonin receptor-like	Calcrl	-1.33763	0.00234818
predicted gene 12185	Gm12185	1.94965	0.00236093
Kruppel-like factor 2 (lung)	Klf2	-1.32033	0.00236561
avian musculoaponeurotic fibrosarcoma oncogene homolog	Maf	-1.1918	0.00236561
zinc finger protein 354C	Zfp354c	-1.72559	0.00237766
predicted gene 43719	Gm43719	-2.06616	0.00240009
ring finger protein 144A	Rnf144a	-1.81854	0.00240031
adenosine A1 receptor	Adora1	-2.24328	0.00240586
tumor necrosis factor alpha induced protein 6	Tnfaip6	-2.08335	0.00243539
mannose receptor, C type 2	Mrc2	-1.44514	0.00243613
interferon-induced protein with tetratricopeptide repeats 1	Ifit1	-1.41538	0.00243613
carbonic anhydrase 11	Car11	-1.96547	0.00244127
predicted gene, 20559	Gm20559	-1.27347	0.002488
RAS protein-specific guanine nucleotide-releasing factor 2	Rasgrf2	-1.83267	0.002488
transmembrane protein 200A	Tmem200a	-1.81066	0.00251537
follistatin-like 5	Fstl5	-2.23898	0.00251537
G protein-coupled receptor kinase 3	Grk3	-1.0765	0.00251537
carboxylesterase 2E	Ces2e	-1.09046	0.00251673
reticulon 1	Rtn1	-1.65474	0.00252368
protocadherin beta 14	Pcdhb14	-1.93965	0.00253205
par-6 family cell polarity regulator gamma	Pard6g	-1.71536	0.00253668
interleukin-1 receptor-associated kinase 1 binding protein 1	Irak1bp1	-1.72781	0.00255704
CAP-GLY domain containing linker protein 3	Clip3	-1.60219	0.00256905
phosphodiesterase 1A, calmodulin-dependent	Pde1a	-1.42456	0.00256905
5-hydroxytryptamine (serotonin) receptor 3A	Htr3a	-1.95496	0.00258648
guanine nucleotide binding protein (G protein), gamma 11	Gng11	-1.2545	0.0026114
gamma-glutamyltransferase 1	Ggt1	-1.42338	0.0026219
DENN/MADD domain containing 2A	Dennd2a	-1.6131	0.00265588
interleukin 33	Il33	-1.75854	0.00265819
Ca2+-dependent secretion activator	Cadps	-1.81395	0.00267748
matrilin 4	Matn4	-2.62033	0.0027032
Sp140 nuclear body protein	Sp140	1.25099	0.00272387
fibroblast growth factor 13	Fgf13	-1.8685	0.00272565
chromodomain helicase DNA binding protein 5	Chd5	-1.68643	0.00275488
twist basic helix-loop-helix transcription factor 1	Twist1	-1.8737	0.00275558
Rho GTPase activating protein 23	Arhgap23	-1.40384	0.00286916
transmembrane protein 178B	Tmem178b	-1.76689	0.00287407
ubiquitin associated and SH3 domain containing, A	Ubash3a	2.10621	0.00287407
homeobox D8	Hoxd8	-1.99428	0.00288873
RAS guanyl releasing protein 1	Rasgrp1	1.39478	0.00292368
hypoxia inducible lipid droplet associated	Hilpda	-1.3921	0.0029616
phosphatase and actin regulator 3	Phactr3	-3.02153	0.00296235
metallothionein 1	Mt1	-1.87396	0.00299645
keratin 222	Krt222	-2.30043	0.00301654
histocompatibility 60c	H60c	2.42309	0.00306715
LIM and senescent cell antigen like domains 2	Lims2	-1.19765	0.00306715
zinc finger protein, multitype 2	Zfpm2	-1.90781	0.00307555
prostaglandin I receptor (IP)	Ptgir	-2.0607	0.00312049
neuralized E3 ubiquitin protein ligase 1A	Neurl1a	-1.63041	0.00312235
RNA binding protein with multiple splicing 2	Rbpms2	-1.46993	0.00314463
leucine rich repeat transmembrane neuronal 4	Lrrtm4	-4.42162	0.00315938
CCAAT/enhancer binding protein (C/EBP), beta	Cebpb	-1.16087	0.00320224
ryanodine receptor 3	Ryr3	-1.38913	0.00322532
cytochrome P450, family 2, subfamily c, polypeptide 66	Cyp2c66	-5.36467	0.00322745
polypyrimidine tract binding protein 2	Ptbp2	-1.13506	0.00322903
piggyBac transposable element derived 5	Pgbd5	-1.64352	0.00327989
collagen, type XIII, alpha 1	Col13a1	-1.87665	0.00327989
RAS-like, family 10, member B	Rasl10b	-1.88952	0.00331976
vasoactive intestinal polypeptide	Vip	-2.05777	0.00332515
synaptotagmin XIV	Syt14	-2.29847	0.00333607
immunoglobulin superfamily containing leucine-rich repeat 2	Islr2	-2.09628	0.00333697
adhesion G protein-coupled receptor B3	Adgrb3	-2.26407	0.00336809
homeobox B6	Hoxb6	-2.8596	0.00341581
regulating synaptic membrane exocytosis 3	Rims3	-1.72853	0.00341775
collagen, type III, alpha 1	Col3a1	-1.34473	0.00342183
pleiomorphic adenoma gene-like 1	Plagl1	-1.48475	0.00343573
endothelin receptor type B	Ednrb	-1.81798	0.00343573
apolipoprotein O, pseudogene	Apoo-ps	2.08937	0.00347651
guanine nucleotide binding protein (G protein), gamma 3	Gng3	-1.86446	0.003564
catenin (cadherin associated protein), alpha 2	Ctnna2	-1.95982	0.00357762
synaptotagmin I	Syt1	-1.663	0.00362379
GTPase, IMAP family member 7	Gimap7	1.51158	0.00362399
ring finger protein 144B	Rnf144b	-1.8535	0.00362399
NADPH oxidase 1	Nox1	1.97987	0.00362399
schwannomin interacting protein 1	Schip1	-1.44856	0.00362506
Ras interacting protein 1	Rasip1	-1.37826	0.00362578
predicted gene 2663	Gm2663	-5.20449	0.00362578
BicC family RNA binding protein 1	Bicc1	-1.6495	0.00362578
periostin, osteoblast specific factor	Postn	-1.1172	0.00366137
novel protein	AL731706	-6.40648	0.0036694
MINDY lysine 48 deubiquitinase 4	Mindy4	-1.95721	0.0036694
protocadherin 17	Pcdh17	-1.61181	0.00367877
RIKEN cDNA B230118H07 gene	B230118H07Rik	-1.37107	0.00380915
interleukin 2 receptor, beta chain	Il2rb	1.09718	0.00382603
amyloid beta (A4) precursor protein-binding, family B, member 1	Apbb1	-1.50288	0.00382709
armadillo repeat containing, X-linked 4	Armcx4	-1.53322	0.00382709
receptor accessory protein 1	Reep1	-1.41568	0.00382709
HtrA serine peptidase 1	Htra1	-1.18187	0.0038429
junction adhesion molecule 3	Jam3	-1.35494	0.0038429
amyloid beta (A4) precursor protein-binding, family A, member 2	Apba2	1.85654	0.00388056
protein kinase, cAMP dependent regulatory, type I beta	Prkar1b	-1.49402	0.00388991
SH3 and multiple ankyrin repeat domains 1	Shank1	-1.80663	0.00391424
cadherin-like and PC-esterase domain containing 1	Cped1	-1.20614	0.00391747
platelet factor 4	Pf4	-2.15001	0.00391747
potassium inwardly-rectifying channel, subfamily J, member 15	Kcnj15	-2.14243	0.00398113
nucleoredoxin	Nxn	-1.16232	0.00398534
filamin A interacting protein 1	Filip1	-1.30735	0.00400273
EYA transcriptional coactivator and phosphatase 4	Eya4	-2.40698	0.00402108
FMS-like tyrosine kinase 1	Flt1	-1.53426	0.00402171
sterile alpha motif domain containing 14	Samd14	-1.47926	0.00402171
chemokine (C-C motif) ligand 21A (serine)	Ccl21a	-1.90194	0.00402171
procollagen-proline, 2-oxoglutarate 4-dioxygenase (proline 4-hydroxylase), alpha polypeptide III	P4ha3	-1.64217	0.00404482
F-box protein 2	Fbxo2	-2.09274	0.00407075
solute carrier family 16 (monocarboxylic acid transporters), member 7	Slc16a7	-1.4722	0.00407454
SRC kinase signaling inhibitor 1	Srcin1	-1.63552	0.00408111
tripartite motif-containing 9	Trim9	-2.13218	0.00408581
RNA imprinted and accumulated in nucleus	Rian	-1.47992	0.00411916
predicted gene 44645	Gm44645	-1.94314	0.00413752
pentraxin related gene	Ptx3	-2.80509	0.00413752
tubulin, beta 4A class IVA	Tubb4a	-1.49686	0.00421183
transmembrane protein 179	Tmem179	-2.27496	0.00422183
fibrillin 1	Fbn1	-1.14698	0.00422776
glutamate receptor, metabotropic 7	Grm7	-2.16364	0.00425202
potassium channel tetramerisation domain containing 15	Kctd15	-1.39129	0.00429152
echinoderm microtubule associated protein like 1	Eml1	-1.19285	0.00431342
transforming growth factor, beta 3	Tgfb3	-1.38998	0.00431342
armadillo-like helical domain containing 4	Armh4	-1.5062	0.00433107
mab-21-like 2	Mab21l2	-1.2089	0.00439473
synemin, intermediate filament protein	Synm	-1.04787	0.00440961
zinc finger protein 235	Zfp235	1.29716	0.00442653
quaking	Qk	-1.12988	0.00442915
predicted gene 15931	Gm15931	1.94849	0.00444014
astrotactin 1	Astn1	-1.5685	0.00445857
synapse defective 1, Rho GTPase, homolog 1 (C. elegans)	Syde1	-1.25148	0.00446111
zinc finger protein 469	Zfp469	-2.04426	0.00446131
leucine-rich repeat LGI family, member 4	Lgi4	-1.93243	0.00446131
ephrin A5	Efna5	-1.79241	0.00446926
glycophorin C	Gypc	-1.48682	0.00446999
odd-skipped related transcription factor 1	Osr1	-2.23514	0.00449068
protein tyrosine phosphatase, non-receptor type 14	Ptpn14	-1.24345	0.00454552
glial cell line derived neurotrophic factor family receptor alpha 2	Gfra2	-1.5756	0.00457858
p21 (RAC1) activated kinase 3	Pak3	-1.81394	0.00466067
Ras association (RalGDS/AF-6) domain family (N-terminal) member 10	Rassf10	-1.98412	0.00467409
arachidonate 5-lipoxygenase	Alox5	-1.86836	0.00467681
glutamine fructose-6-phosphate transaminase 2	Gfpt2	-2.14435	0.00468723
dishevelled-binding antagonist of beta-catenin 3	Dact3	-1.17634	0.00468723
tachykinin receptor 1	Tacr1	-1.65169	0.00468723
pleckstrin homology like domain, family B, member 2	Phldb2	-1.2821	0.00468723
DEP domain containing 7	Depdc7	-2.08475	0.00468723
gastrin releasing peptide	Grp	-1.84285	0.00468723
CD27 antigen	Cd27	1.53864	0.00468723
fibronectin leucine rich transmembrane protein 2	Flrt2	-2.03583	0.00470234
kinesin family member 26B	Kif26b	-2.03154	0.00470234
sphingosine-1-phosphate receptor 3	S1pr3	-1.49931	0.00470234
inositol 1,4,5-trisphosphate 3-kinase B	Itpkb	-1.00566	0.00470234
cortexin 1	Ctxn1	-1.25627	0.00471439
potassium channel, subfamily T, member 2	Kcnt2	-2.01452	0.00472766
astrotactin 2	Astn2	-2.67596	0.00474045
membrane integral NOTCH2 associated receptor 2	Minar2	-2.06611	0.00474045
guanine nucleotide binding protein, alpha O	Gnao1	-1.22343	0.004787
mitogen-activated protein kinase kinase kinase 8	Map3k8	-1.57543	0.00479764
prostaglandin E synthase	Ptges	-1.62794	0.00482722
angiotensin II receptor, type 1a	Agtr1a	-2.02092	0.00482722
parathyroid hormone 1 receptor	Pth1r	-1.54741	0.00482722
cell adhesion molecule 3	Cadm3	-2.23398	0.00489951
immunoglobulin heavy variable 5-6	Ighv5-6	4.90336	0.00491432
protein tyrosine phosphatase, non-receptor type 7	Ptpn7	1.7126	0.00491432
CART prepropeptide	Cartpt	-1.78195	0.00494057
nephronectin	Npnt	-1.58632	0.00494057
V-set and transmembrane domain containing 4	Vstm4	-1.7625	0.00494057
predicted gene 13160	Gm13160	1.6259	0.0049751
integrin beta 3	Itgb3	-1.27171	0.00501759
synaptotagmin XVII	Syt17	-1.77948	0.00501886
Rho-related BTB domain containing 3	Rhobtb3	-1.36292	0.00504237
maturin, neural progenitor differentiation regulator homolog (Xenopus)	Mturn	-1.37514	0.00504237
homeobox B8	Hoxb8	-2.17066	0.00504575
cerebellin 2 precursor protein	Cbln2	-2.02056	0.00504575
Rho guanine nucleotide exchange factor (GEF) 25	Arhgef25	-1.23752	0.00504575
cytoplasmic polyadenylation element binding protein 1	Cpeb1	-1.76442	0.00519908
F-box and leucine-rich repeat protein 16	Fbxl16	-1.48718	0.00525045
immunoglobulin kappa chain variable 13-84	Igkv13-84	3.03114	0.00528394
dynein, axonemal, heavy chain 2	Dnah2	-1.94855	0.00531925
creatine kinase, muscle	Ckm	-1.74618	0.00531925
palmdelphin	Palmd	-1.42892	0.00531925
FERM domain containing 5	Frmd5	-2.10848	0.00531925
smoothelin-like 2	Smtnl2	-1.82203	0.00532508
cytochrome P450, family 2, subfamily c, polypeptide 68	Cyp2c68	2.04495	0.00536552
adducin 2 (beta)	Add2	-1.74969	0.00536552
keratin 14	Krt14	-3.10257	0.00537504
NIMA (never in mitosis gene a)-related expressed kinase 7	Nek7	-1.888	0.00544571
collagen, type IX, alpha 2	Col9a2	-1.95595	0.00546536
cadherin 2	Cdh2	-1.57546	0.00550394
AXL receptor tyrosine kinase	Axl	-1.21685	0.00550794
platelet derived growth factor, B polypeptide	Pdgfb	-1.23889	0.00551384
IKAROS family zinc finger 1	Ikzf1	1.28207	0.00551948
CD302 antigen	Cd302	-1.38099	0.00556399
Eph receptor A5	Epha5	-2.10397	0.00557783
aryl hydrocarbon receptor nuclear translocator 2	Arnt2	-1.68769	0.00559342
adenylate kinase 1	Ak1	-1.30035	0.00569423
lumican	Lum	-1.3986	0.00573451
family with sequence similarity 220, member A	Fam220a	-1.81327	0.00573903
alkaline phosphatase, liver/bone/kidney	Alpl	-1.65352	0.00574522
wingless-type MMTV integration site family, member 5A	Wnt5a	-1.31868	0.00576039
solute carrier family 13 (sodium-dependent dicarboxylate transporter), member 3	Slc13a3	-2.28353	0.00576039
predicted gene, 37928	Gm37928	-2.24845	0.00576908
sidekick cell adhesion molecule 1	Sdk1	-1.3906	0.00578029
PDZ domain containing 4	Pdzd4	-1.54626	0.00585373
family with sequence similarity 13, member C	Fam13c	-1.87891	0.00588396
opioid receptor, delta 1	Oprd1	-2.04999	0.00588396
hedgehog acyltransferase-like	Hhatl	-2.8055	0.00592133
RIKEN cDNA D630039A03 gene	D630039A03Rik	1.33033	0.00592133
multivesicular body subunit 12B	Mvb12b	-1.052	0.00592133
transmembrane and coiled-coil domains 2	Tmcc2	-1.58049	0.00599444
thrombospondin, type I, domain containing 7A	Thsd7a	-1.67087	0.00599972
elongation of very long chain fatty acids (FEN1/Elo2, SUR4/Elo3, yeast)-like 4	Elovl4	-2.42997	0.00601154
collagen, type XXVII, alpha 1	Col27a1	-1.1724	0.00607141
solute carrier family 34 (sodium phosphate), member 2	Slc34a2	1.46514	0.00607389
sushi-repeat-containing protein, X-linked 2	Srpx2	-1.35221	0.00614386
Fc receptor-like S, scavenger receptor	Fcrls	-2.21699	0.00616257
nerve growth factor receptor (TNFR superfamily, member 16)	Ngfr	-1.65594	0.00617361
endomucin	Emcn	-1.35757	0.00619634
proprotein convertase subtilisin/kexin type 2	Pcsk2	-1.80746	0.00621919
IL2 inducible T cell kinase	Itk	1.37073	0.00630688
LIM domain binding 2	Ldb2	-1.49112	0.00631446
RIKEN cDNA 9530077C05 gene	9530077C05Rik	-1.60903	0.00631446
retinol dehydrogenase 1 (all trans)	Rdh1	-2.03488	0.00634602
tubulin polymerization-promoting protein family member 3	Tppp3	-1.02482	0.00634799
FXYD domain-containing ion transport regulator 7	Fxyd7	-2.08061	0.00634799
SH3-domain GRB2-like (endophilin) interacting protein 1	Sgip1	-1.94658	0.00634799
neurturin	Nrtn	-1.64239	0.00634799
collagen and calcium binding EGF domains 1	Ccbe1	-1.40704	0.00636937
macrophage receptor with collagenous structure	Marco	-2.45101	0.00640393
prolyl 3-hydroxylase 2	P3h2	-1.30828	0.00642889
CD3 antigen, epsilon polypeptide	Cd3e	1.2765	0.0064419
sulfotransferase family 4A, member 1	Sult4a1	-1.57496	0.00647057
RUN and SH3 domain containing 2	Rusc2	-1.30389	0.00647057
calcium channel, voltage-dependent, L type, alpha 1C subunit	Cacna1c	-1.06366	0.0065027
protocadherin 20	Pcdh20	-1.97325	0.0065138
prolyl 4-hydroxylase, transmembrane (endoplasmic reticulum)	P4htm	-1.60053	0.00652831
gap junction protein, gamma 1	Gjc1	-1.37961	0.0065314
EvC ciliary complex subunit 2	Evc2	-1.47788	0.00653632
GRP1 (general receptor for phosphoinositides 1)-associated scaffold protein	Grasp	-1.41388	0.00654139
coiled-coil domain containing 9B	Ccdc9b	-1.1726	0.00670135
pellino 2	Peli2	-1.23621	0.0068033
family with sequence similarity 167, member A	Fam167a	-1.9323	0.00683855
forkhead box F2	Foxf2	-1.16511	0.00684788
opioid receptor-like 1	Oprl1	-1.8763	0.00686763
cytochrome P450, family 2, subfamily e, polypeptide 1	Cyp2e1	-3.14679	0.00688084
sortilin-related VPS10 domain containing receptor 1	Sorcs1	-1.81663	0.00692204
dermokine	Dmkn	-1.77484	0.0069774
prolyl 3-hydroxylase family member 4 (non-enzymatic)	P3h4	-1.32066	0.00699317
interleukin 13 receptor, alpha 2	Il13ra2	-3.65894	0.00706366
interferon inducible GTPase 1	Iigp1	1.47054	0.00707522
chemokine (C-C motif) receptor 7	Ccr7	-2.13395	0.0070847
SH3 and PX domains 2B	Sh3pxd2b	-1.06398	0.00708924
cytosolic arginine sensor for mTORC1 subunit 2	Castor2	-1.23468	0.00713742
mitochondrially encoded tRNA cysteine	mt-Tc	-1.95521	0.0071562
inka box actin regulator 2	Inka2	-1.30582	0.0071836
ENAH actin regulator	Enah	-1.18489	0.0071836
regulator of G-protein signalling 7 binding protein	Rgs7bp	-1.4921	0.00725277
mitochondrially encoded tRNA tyrosine	mt-Ty	-1.80259	0.00726118
EP300 interacting inhibitor of differentiation 2	Eid2	-1.51551	0.00726118
RNA binding protein gene with multiple splicing	Rbpms	-1.00557	0.00732413
potassium voltage-gated channel, subfamily H (eag-related), member 1	Kcnh1	-2.07402	0.00736062
a disintegrin-like and metallopeptidase (reprolysin type) with thrombospondin type 1 motif, 5 (aggrecanase-2)	Adamts5	-1.69645	0.00736408
phospholipid phosphatase 3	Plpp3	-1.13616	0.00746688
solute carrier family 30, member 10	Slc30a10	-3.0347	0.00756019
transmembrane protein 59-like	Tmem59l	-1.87664	0.00756019
guanine nucleotide binding protein (G protein), alpha inhibiting 1	Gnai1	-1.14607	0.00756019
cytoplasmic FMR1 interacting protein 2	Cyfip2	-1.09576	0.00756086
homeobox D9	Hoxd9	-2.53572	0.00756157
ATP-binding cassette, sub-family A (ABC1), member 8a	Abca8a	-1.76313	0.00758462
potassium channel tetramerisation domain containing 12b	Kctd12b	-1.38704	0.00760026
eva-1 homolog C (C. elegans)	Eva1c	-2.11998	0.00768065
polypeptide N-acetylgalactosaminyltransferase 18	Galnt18	-1.63487	0.0076945
fibronectin type III domain containing 4	Fndc4	-1.86704	0.00773785
frizzled-related protein	Frzb	-1.62146	0.00778787
paired-like homeodomain transcription factor 2	Pitx2	-5.1713	0.00780667
complexin 1	Cplx1	-1.71228	0.00780667
thrombospondin 2	Thbs2	-1.37347	0.00783756
heat shock protein 1	Hspb1	-1.45044	0.00785513
RIKEN cDNA 9330182L06 gene	9330182L06Rik	-1.72839	0.00797135
bone morphogenetic protein 6	Bmp6	-1.56105	0.00802908
glutamate receptor, ionotropic, kainate 1	Grik1	-2.32471	0.00811317
ubiquitin-conjugating enzyme E2Q family-like 1	Ube2ql1	-2.67413	0.00818567
PDZ domain containing 2	Pdzd2	-1.092	0.00825289
CUGBP, Elav-like family member 6	Celf6	-1.43289	0.00825289
reelin	Reln	-2.20339	0.00825678
SHC (Src homology 2 domain containing) family, member 4	Shc4	-1.80424	0.00832346
T cell receptor beta, constant region 1	Trbc1	1.2465	0.00842097
low density lipoprotein receptor-related protein 3	Lrp3	-1.63855	0.00847524
immunity-related GTPase family M member 2	Irgm2	1.08318	0.00850387
homeobox A9	Hoxa9	1.60438	0.00851725
transmembrane protein 108	Tmem108	-1.88343	0.00858515
leukotriene C4 synthase	Ltc4s	-1.61615	0.00860185
tetraspanin 9	Tspan9	-1.04203	0.008631
scavenger receptor class F, member 2	Scarf2	-1.19122	0.00864453
oligodendrocyte myelin glycoprotein	Omg	-1.94231	0.00868511
tumor necrosis factor receptor superfamily, member 11b (osteoprotegerin)	Tnfrsf11b	-1.448	0.00868958
acid-sensing (proton-gated) ion channel 2	Asic2	-1.86333	0.00877319
non-specific cytotoxic cell receptor protein 1 homolog (zebrafish)	Nccrp1	2.45414	0.00877319
citron	Cit	1.05263	0.00878055
CDC42 guanine nucleotide exchange factor (GEF) 9	Arhgef9	-1.45437	0.00881193
solute carrier family 8 (sodium/calcium exchanger), member 2	Slc8a2	-1.46177	0.00881193
glutathione peroxidase 3	Gpx3	-1.51179	0.00884266
CXXC finger 5	Cxxc5	-1.36252	0.00884266
neuroligin 1	Nlgn1	-2.62137	0.0089031
EGF-like domain 7	Egfl7	-1.13188	0.00898396
dihydropyrimidinase-like 3	Dpysl3	-1.03852	0.00899616
asporin	Aspn	-1.11819	0.00902394
angiomotin-like 1	Amotl1	-1.10071	0.00903298
atypical chemokine receptor 4	Ackr4	-1.40165	0.00903298
family with sequence similarity 107, member A	Fam107a	-1.56552	0.0091081
angiopoietin-like 2	Angptl2	-1.15872	0.0091081
glucosaminyl (N-acetyl) transferase 3, mucin type	Gcnt3	-1.29866	0.00917116
CDC14 cell division cycle 14B	Cdc14b	1.49806	0.00925703
thrombomodulin	Thbd	-1.33148	0.00926216
p21 (RAC1) activated kinase 6	Pak6	1.30377	0.0092889
predicted gene 13237	Gm13237	1.23813	0.0093137
snail family zinc finger 1	Snai1	-1.57322	0.00931886
prolyl 3-hydroxylase 3	P3h3	-1.43386	0.00940078
biglycan	Bgn	-1.06462	0.00944006
peptidoglycan recognition protein 2	Pglyrp2	1.86644	0.00948159
protease, serine 22	Prss22	-1.875	0.00948452
pygopus 1	Pygo1	-1.79784	0.00952337
cerebellar degeneration related antigen 1, opposite strand	Cdr1os	-2.56566	0.00953092
very low density lipoprotein receptor	Vldlr	-1.31211	0.00954122
transmembrane protein 204	Tmem204	-1.40496	0.00957939
spalt like transcription factor 2	Sall2	-1.42133	0.00962549
podocalyxin-like 2	Podxl2	-1.6215	0.00967503
sestrin 1	Sesn1	-1.27489	0.0097502
ATP-binding cassette, sub-family A (ABC1), member 5	Abca5	-1.63606	0.00975098
predicted gene 28373	Gm28373	2.03227	0.00975703
PNMA-like 1	Pnmal1	-1.62101	0.00975703
phospholipid scramblase 4	Plscr4	-1.38118	0.00986473
integrin alpha 9	Itga9	-1.0957	0.00986473
Ras-related GTP binding D	Rragd	-1.665	0.00986473
RIKEN cDNA 2700081O15 gene	2700081O15Rik	-1.17124	0.00989464
nuclear receptor subfamily 2, group F, member 1	Nr2f1	-1.73701	0.00992866
UTP20 small subunit processome component	Utp20	1.03939	0.00992866
echinoderm microtubule associated protein like 5	Eml5	-1.34548	0.00992904
solute carrier family 6 (neurotransmitter transporter), member 15	Slc6a15	-2.97593	0.00996076
reticulon 4 receptor-like 2	Rtn4rl2	-2.6211	0.00998452
CUGBP, Elav-like family member 3	Celf3	-1.29058	0.00998769
GLI-Kruppel family member GLI3	Gli3	-1.42819	0.00998769
chemokine (C-X-C motif) receptor 2	Cxcr2	-1.62734	0.0100325
dickkopf-like 1	Dkkl1	1.99209	0.0100329
Rab interacting lysosomal protein-like 1	Rilpl1	-1.2378	0.0100329
a disintegrin-like and metallopeptidase (reprolysin type) with thrombospondin type 1 motif, 2	Adamts2	-1.42266	0.0100341
chemokine (C-X-C motif) receptor 3	Cxcr3	1.49162	0.0100341
potassium voltage-gated channel, subfamily Q, member 2	Kcnq2	-1.56459	0.0100474
WAP four-disulfide core domain 17	Wfdc17	-1.1685	0.0100776
Hand2, opposite strand 1	Hand2os1	-1.35571	0.0100797
protein tyrosine phosphatase, receptor type, M	Ptprm	-1.17487	0.0100797
exocyst complex component 3-like 4	Exoc3l4	-1.43085	0.0100848
uroplakin 1B	Upk1b	-1.7897	0.0101297
serine (or cysteine) peptidase inhibitor, clade H, member 1	Serpinh1	-1.17263	0.0101357
transient receptor potential cation channel, subfamily M, member 5	Trpm5	-2.25252	0.0102307
LRRN4 C-terminal like	Lrrn4cl	-2.37642	0.0103576
enolase 2, gamma neuronal	Eno2	-1.60019	0.0104636
Kruppel-like factor 11	Klf11	-1.16418	0.0104656
zonadhesin	Zan	1.01084	0.0105607
Dmx-like 2	Dmxl2	-1.20295	0.0105614
neuronal growth regulator 1	Negr1	-1.46474	0.0105886
junction adhesion molecule 2	Jam2	-1.1132	0.0105977
ubiquitin specific peptidase 13 (isopeptidase T-3)	Usp13	-1.62075	0.0106606
unc-80, NALCN activator	Unc80	-1.78669	0.0107143
sprouty-related EVH1 domain containing 3	Spred3	-1.58309	0.0108438
CD96 antigen	Cd96	1.45168	0.0108776
family with sequence similarity 155, member A	Fam155a	-1.92176	0.0109817
cadherin 5	Cdh5	-1.01057	0.0110284
ankyrin repeat domain 37	Ankrd37	-1.24396	0.0110284
ST3 beta-galactoside alpha-2,3-sialyltransferase 5	St3gal5	-1.91457	0.0110444
solute carrier family 5 (choline transporter), member 7	Slc5a7	-1.90611	0.0110596
mab-21-like 1	Mab21l1	-2.15103	0.0111375
popeye domain containing 2	Popdc2	-1.11218	0.0112617
wingless-type MMTV integration site family, member 11	Wnt11	-1.78432	0.0112617
MORN repeat containing 4	Morn4	-1.74334	0.0112617
G0/G1 switch gene 2	G0s2	-1.51403	0.0112698
small integral membrane protein 38	Smim38	-2.8482	0.0114514
early growth response 1	Egr1	-1.44169	0.0114847
three prime repair exonuclease 1	Trex1	-1.5389	0.0114904
NIMA (never in mitosis gene a)- related kinase 10	Nek10	-2.93978	0.011534
chemokine (C-C motif) ligand 22	Ccl22	-1.6646	0.0115841
synaptotagmin XI	Syt11	-1.2051	0.0115892
WAP four-disulfide core domain 21	Wfdc21	-2.95994	0.0115892
v-maf musculoaponeurotic fibrosarcoma oncogene family, protein F (avian)	Maff	-1.00001	0.011606
amphiphysin	Amph	-1.44527	0.0116331
calsyntenin 2	Clstn2	-2.24128	0.0117205
kallikrein 1	Klk1	-1.04917	0.0117373
TAFA chemokine like family member 5	Tafa5	-1.49198	0.0117791
Fas ligand (TNF superfamily, member 6)	Fasl	1.67859	0.0118238
RIKEN cDNA 9330159F19 gene	9330159F19Rik	-1.67398	0.0118238
collagen, type XI, alpha 1	Col11a1	-1.99737	0.0118238
ATPase, Na+/K+ transporting, alpha 2 polypeptide	Atp1a2	-1.71354	0.0118238
NEL-like 2	Nell2	-2.05032	0.011967
deltex 3, E3 ubiquitin ligase	Dtx3	-1.09821	0.0119999
immunoglobulin heavy variable 1-78	Ighv1-78	-2.42351	0.0120084
transmembrane channel-like gene family 3	Tmc3	-3.04774	0.0120506
Meis homeobox 3	Meis3	-1.08002	0.0120515
protocadherin 7	Pcdh7	-1.34324	0.0120515
predicted gene 11775	Gm11775	1.46523	0.0120726
arachidonate 15-lipoxygenase	Alox15	2.1228	0.0120785
cilia and flagella associated protein 69	Cfap69	-1.57462	0.0120836
cubilin (intrinsic factor-cobalamin receptor)	Cubn	-2.26771	0.0121524
tribbles pseudokinase 2	Trib2	-1.21959	0.0121524
interleukin 1 receptor-like 1	Il1rl1	-1.91803	0.0121776
microfibrillar-associated protein 4	Mfap4	-1.38356	0.0122297
predicted gene, 17334	Gm17334	1.30131	0.0123316
RAR-related orphan receptor alpha	Rora	-1.58219	0.0123324
FXYD domain-containing ion transport regulator 1	Fxyd1	-1.16918	0.0123413
lactate dehydrogenase B	Ldhb	-1.19734	0.012356
tubby bipartite transcription factor	Tub	-1.61548	0.0123805
UDP-Gal:betaGlcNAc beta 1,3-galactosyltransferase, polypeptide 2	B3galt2	-1.48747	0.0125379
ring finger protein 112	Rnf112	-1.70448	0.0125418
carbamoyl-phosphate synthetase 1	Cps1	-2.77936	0.0125501
multimerin 1	Mmrn1	-1.89448	0.0125904
elastin	Eln	-1.30764	0.0126282
endothelial cell-specific adhesion molecule	Esam	-1.16467	0.0127191
neuronal pentraxin 2	Nptx2	-1.96122	0.0127614
solute carrier family 39 (zinc transporter), member 9	Slc39a9	-1.44724	0.0127614
coiled-coil domain containing 136	Ccdc136	-1.34223	0.0127614
5-hydroxytryptamine (serotonin) receptor 2B	Htr2b	-1.69972	0.0127614
GTPase, IMAP family member 4	Gimap4	1.16472	0.0128446
adhesion G protein-coupled receptor G6	Adgrg6	-1.45417	0.0128728
sphingosine-1-phosphate receptor 1	S1pr1	-1.11611	0.0128865
solute carrier family 45, member 1	Slc45a1	-2.12974	0.0128943
NK3 homeobox 2	Nkx3-2	-1.95039	0.0128943
tissue factor pathway inhibitor	Tfpi	-1.29043	0.0128943
RIKEN cDNA 6330403K07 gene	6330403K07Rik	-1.66456	0.0128974
ring finger protein 207	Rnf207	-2.05241	0.0128974
solute carrier family 39 (metal ion transporter), member 8	Slc39a8	-1.04164	0.0129713
ADP-ribosyltransferase 3	Art3	-1.33021	0.0129713
cadherin 11	Cdh11	-1.04076	0.0129778
carbonic anhydrase 1	Car1	-1.59683	0.0129962
ST6 (alpha-N-acetyl-neuraminyl-2,3-beta-galactosyl-1,3)-N-acetylgalactosaminide alpha-2,6-sialyltransferase 4	St6galnac4	1.02668	0.0129962
transmembrane protein with EGF-like and two follistatin-like domains 2	Tmeff2	-1.78274	0.0130492
glutamate receptor interacting protein 2	Grip2	-1.95156	0.0131275
tripartite motif-containing 47	Trim47	-1.21827	0.0132252
transmembrane protein 200B	Tmem200b	-1.30449	0.0132568
mitogen-activated protein kinase 10	Mapk10	-1.57655	0.0133642
transcription factor 21	Tcf21	-1.27266	0.0133642
glycine receptor, beta subunit	Glrb	-1.79123	0.01338
early B cell factor 4	Ebf4	-2.05181	0.0135769
phosphodiesterase 7B	Pde7b	-1.3324	0.013676
SV2 related protein	Svop	-2.14816	0.0137637
RAB3B, member RAS oncogene family	Rab3b	-1.34589	0.0137821
predicted gene 10254	Gm10254	1.24196	0.0138585
cullin 9	Cul9	-1.25743	0.0139073
transient receptor potential cation channel, subfamily A, member 1	Trpa1	-1.98599	0.0139372
adrenergic receptor, alpha 2a	Adra2a	-1.64334	0.0140505
fucosyltransferase 1	Fut1	2.85949	0.0140804
solute carrier family 35, member D3	Slc35d3	-1.74437	0.0141578
capping protein regulator and myosin 1 linker 3	Carmil3	-1.59986	0.014225
protein phosphatase 2, regulatory subunit B'', alpha	Ppp2r3a	-1.10234	0.0142568
a disintegrin-like and metallopeptidase (reprolysin type) with thrombospondin type 1 motif, 3	Adamts3	-1.832	0.0142602
protocadherin beta 16	Pcdhb16	-1.72512	0.0142746
highly divergent homeobox	Hdx	-2.26427	0.0143079
glutamate receptor, ionotropic, AMPA1 (alpha 1)	Gria1	-1.7651	0.014313
cytochrome P450, family 2, subfamily c, polypeptide 55	Cyp2c55	-2.79877	0.0143159
Rho GTPase activating protein 6	Arhgap6	-1.2554	0.0143995
serine (or cysteine) peptidase inhibitor, clade I, member 1	Serpini1	-1.58212	0.0144319
3-hydroxy-3-methylglutaryl-Coenzyme A synthase 2	Hmgcs2	-1.65326	0.0144445
interleukin 6	Il6	-1.98702	0.0144445
synaptic vesicle glycoprotein 2 a	Sv2a	-1.46705	0.0144445
RIKEN cDNA D430040D24 gene	D430040D24Rik	-1.82292	0.0144445
Rap guanine nucleotide exchange factor (GEF) 4	Rapgef4	-1.29873	0.0145008
transmembrane protease, serine 5 (spinesin)	Tmprss5	-1.52743	0.0145081
synaptic vesicle glycoprotein 2 b	Sv2b	-1.68129	0.0145165
myosin VIIA and Rab interacting protein	Myrip	-1.52358	0.0145529
N-acetylneuraminate pyruvate lyase	Npl	-1.52999	0.0145631
transforming growth factor, beta 2	Tgfb2	-1.32759	0.01458
RIKEN cDNA A630023A22 gene	A630023A22Rik	-1.76973	0.0146373
zinc finger E-box binding homeobox 1	Zeb1	-1.03858	0.014753
serine (or cysteine) peptidase inhibitor, clade A, member 3M	Serpina3m	-2.98275	0.0147685
pappalysin 2	Pappa2	-2.12082	0.0149217
golgi autoantigen, golgin subfamily a, 7B	Golga7b	-1.66329	0.0149217
potassium inwardly-rectifying channel, subfamily J, member 5	Kcnj5	-2.03185	0.0150155
glutathione S-transferase, alpha 4	Gsta4	-1.0996	0.0151309
sarcoglycan, epsilon	Sgce	-1.13292	0.0151903
synaptotagmin VI	Syt6	-1.55141	0.015284
dihydropyrimidine dehydrogenase	Dpyd	-1.73004	0.0152874
proprotein convertase subtilisin/kexin type 9	Pcsk9	1.44965	0.0153563
phospholamban	Pln	-1.71329	0.0153705
tripartite motif-containing 30B	Trim30b	-1.58308	0.0153705
guanylate binding protein 7	Gbp7	1.00708	0.0153716
homeobox D3, opposite strand 1	Hoxd3os1	-2.91083	0.0154008
mitochondrially encoded ATP synthase 6	mt-Atp6	1.36799	0.015401
ets variant 1	Etv1	-1.58238	0.0154434
SPEG complex locus	Speg	-1.06784	0.0154456
leucine rich repeat protein 2, neuronal	Lrrn2	-1.62711	0.0155145
sorbitol dehydrogenase	Sord	-1.04688	0.0155155
tumor necrosis factor receptor superfamily, member 12a	Tnfrsf12a	-1.01349	0.0156299
RIKEN cDNA A730089K16 gene	A730089K16Rik	1.44249	0.0157283
seizure related 6 homolog like	Sez6l	-1.85464	0.015741
ret proto-oncogene	Ret	-1.38354	0.0158446
HtrA serine peptidase 3	Htra3	-1.94181	0.0159604
apolipoprotein E	Apoe	-1.21116	0.016055
N-acetyltransferase 8-like	Nat8l	-1.82992	0.0161367
melanin-concentrating hormone receptor 1	Mchr1	-2.10953	0.016145
heat shock protein 1 (chaperonin), pseudogene 3	Hspd1-ps3	1.53245	0.0162195
lymphocyte antigen 6 complex, locus M	Ly6m	-1.25404	0.0162195
regulator of G-protein signaling 9	Rgs9	-1.67795	0.0162195
3-hydroxymethyl-3-methylglutaryl-Coenzyme A lyase-like 1	Hmgcll1	-1.64372	0.0162195
nuclear receptor coactivator 7	Ncoa7	-1.15395	0.0162314
calcium/calmodulin-dependent protein kinase kinase 2, beta	Camkk2	-1.61342	0.0162437
pregnancy upregulated non-ubiquitously expressed CaM kinase	Pnck	-1.43251	0.0163596
transglutaminase 5	Tgm5	1.6254	0.0163813
colipase, pancreatic	Clps	-1.40684	0.016479
retrotransposon Gag like 8A	Rtl8a	-1.07394	0.0165019
SLIT-ROBO Rho GTPase activating protein 3	Srgap3	-1.13196	0.0165019
collagen, type XXVIII, alpha 1	Col28a1	-1.29577	0.0165484
phospholipase A1 member A	Pla1a	-1.40684	0.0166446
transglutaminase 1, K polypeptide	Tgm1	-1.63521	0.0166986
interferon-induced protein 44	Ifi44	-1.27262	0.0167742
synaptophysin	Syp	-1.12666	0.0168472
receptor accessory protein 2	Reep2	-1.35929	0.0168718
dysferlin	Dysf	-1.0385	0.0171726
stathmin-like 4	Stmn4	-1.78173	0.0171726
Rho GTPase activating protein 27, opposite strand 2	Arhgap27os2	-1.54063	0.0171726
predicted gene 20633	Gm20633	-2.59317	0.0171872
immunoglobulin kappa variable 6-20	Igkv6-20	4.52869	0.017217
interleukin 17D	Il17d	-1.40252	0.0172254
potassium voltage-gated channel, subfamily Q, member 5	Kcnq5	-1.65141	0.0172887
microtubule associated monooxygenase, calponin and LIM domain containing -like 1	Micall1	1.135	0.0172887
ankyrin 2, brain	Ank2	-1.35656	0.0173196
microtubule-associated protein 6	Map6	-1.34234	0.0173196
predicted gene 15283	Gm15283	-1.79023	0.0173196
complement component 6	C6	-1.683	0.0173262
kinase insert domain protein receptor	Kdr	-1.13324	0.0174006
phosphatidylinositol transfer protein, cytoplasmic 1	Pitpnc1	-1.03864	0.0174129
slit guidance ligand 2	Slit2	-1.50997	0.017457
leucine-rich repeats and calponin homology (CH) domain containing 2	Lrch2	-1.42404	0.0174764
APC regulator of WNT signaling pathway 2	Apc2	-1.39579	0.0174871
neurotrophic tyrosine kinase, receptor, type 3	Ntrk3	-1.51454	0.0174871
netrin 1	Ntn1	-1.61265	0.0174987
glycine/arginine rich protein 1	Grrp1	-1.67317	0.0175353
WAS protein family, member 3	Wasf3	-1.3707	0.0176254
interferon regulatory factor 1	Irf1	1.06616	0.0178961
SLAM family member 7	Slamf7	1.26557	0.0179125
RIC3 acetylcholine receptor chaperone	Ric3	-1.36832	0.0179232
predicted gene, 38699	Gm38699	2.18619	0.018011
myosin IF	Myo1f	1.09913	0.0180564
spondin 1, (f-spondin) extracellular matrix protein	Spon1	-1.27064	0.0180953
cytidine monophosphate (UMP-CMP) kinase 2, mitochondrial	Cmpk2	-1.0033	0.0181655
dual oxidase 1	Duox1	1.52755	0.0181874
2'-5' oligoadenylate synthetase 2	Oas2	-1.28909	0.0182562
synapsin I	Syn1	-1.41138	0.0182924
RIKEN cDNA 4833422C13 gene	4833422C13Rik	-2.2132	0.0183537
cholecystokinin A receptor	Cckar	-1.54999	0.0183944
immunoglobulin kappa variable 17-121	Igkv17-121	2.76221	0.0183944
erythroferrone	Erfe	1.06365	0.0184462
microfibrillar-associated protein 2	Mfap2	-1.47623	0.0186603
inhibitory synaptic factor 1	Insyn1	-1.52637	0.0187218
immunoglobulin heavy variable V9-3	Ighv9-3	2.37505	0.0187218
retrotransposon Gag like 8B	Rtl8b	-1.14902	0.018758
junctional cadherin 5 associated	Jcad	-1.38213	0.0187582
ST3 beta-galactoside alpha-2,3-sialyltransferase 2	St3gal2	-1.07631	0.0188047
transcription elongation factor A (SII)-like 3	Tceal3	-1.46252	0.0188121
family with sequence similarity 169, member A	Fam169a	-1.83112	0.0188231
predicted gene, 49395	Gm49395	-1.35932	0.0188642
cerebellar degeneration-related protein 2-like	Cdr2l	-1.15677	0.0188756
predicted gene 2115	Gm2115	-1.23047	0.0189205
SRY (sex determining region Y)-box 7	Sox7	-1.53179	0.0189966
paralemmin A kinase anchor protein	Pakap	-1.05939	0.0192185
POU domain, class 3, transcription factor 3	Pou3f3	-1.80754	0.019244
predicted gene 4951	Gm4951	1.58744	0.0193245
dystrobrevin alpha	Dtna	-1.09019	0.0193429
adipocyte-related X-chromosome expressed sequence 2	Arxes2	-1.67193	0.0194229
autophagy related 9B	Atg9b	1.47626	0.0195821
immunoglobulin heavy variable V1-20	Ighv1-20	3.62934	0.0195821
N-ethylmaleimide sensitive fusion protein attachment protein beta	Napb	-1.27279	0.0195857
seizure related gene 6	Sez6	-1.50023	0.0195867
T cell receptor delta, constant region	Trdc	-1.42683	0.0196677
chemokine (C-C motif) ligand 7	Ccl7	-1.91757	0.0196885
sucrase isomaltase (alpha-glucosidase)	Sis	-3.72992	0.0196885
CD2 antigen	Cd2	1.32845	0.0197003
adipocyte-related X-chromosome expressed sequence 1	Arxes1	-1.99842	0.0198213
DDB1 and CUL4 associated factor 12-like 1	Dcaf12l1	-2.33204	0.0200744
transmembrane protein 158	Tmem158	-1.3589	0.0200744
bile acid-Coenzyme A: amino acid N-acyltransferase	Baat	1.41814	0.0200744
adhesion molecule with Ig like domain 2	Amigo2	-1.30687	0.0201826
trophinin	Tro	-1.59795	0.0202761
matrix metallopeptidase 7	Mmp7	2.15459	0.0204276
phospholipase C-like 1	Plcl1	-1.25383	0.0205562
solute carrier family 18 (vesicular monoamine), member 2	Slc18a2	-1.13149	0.0207209
coagulation factor X	F10	1.43484	0.020733
Fas apoptotic inhibitory molecule 2	Faim2	-1.75061	0.0209273
sema domain, immunoglobulin domain (Ig), short basic domain, secreted, (semaphorin) 3F	Sema3f	-1.04681	0.0209273
scavenger receptor class A, member 3	Scara3	-1.59313	0.0209273
chemokine (C-C motif) ligand 2	Ccl2	-1.58847	0.0209314
protocadherin gamma subfamily A, 7	Pcdhga7	-1.77616	0.0209438
SHC (Src homology 2 domain containing) transforming protein 2	Shc2	-1.37144	0.0210355
gamma-glutamyltransferase 5	Ggt5	-1.16861	0.0212227
fibronectin 1	Fn1	-1.21093	0.0212719
gasdermin C3	Gsdmc3	1.01422	0.0214114
unc-79 homolog	Unc79	-1.4742	0.0214114
CUGBP, Elav-like family member 4	Celf4	-1.40738	0.0214114
fucosyltransferase 10	Fut10	-1.60626	0.0215069
limbic system-associated membrane protein	Lsamp	-1.52832	0.021581
complement component 7	C7	-1.88909	0.021581
interferon-induced protein with tetratricopeptide repeats 3B	Ifit3b	-1.48877	0.021581
expressed sequence C78859	C78859	-1.73167	0.021611
pleckstrin homology domain containing, family B (evectins) member 1	Plekhb1	-1.15876	0.0216502
SRY (sex determining region Y)-box 10	Sox10	-1.29988	0.0216647
complement component 1, q subcomponent-like 1	C1ql1	-1.71512	0.0217202
predicted gene 10591	Gm10591	-1.61768	0.0217714
platelet-derived growth factor, C polypeptide	Pdgfc	-1.10639	0.0217982
neurotrophic tyrosine kinase, receptor, type 2	Ntrk2	-1.92551	0.0218042
spectrin beta, erythrocytic	Sptb	-1.38473	0.0218148
liver glycogen phosphorylase	Pygl	-1.09688	0.0219116
predicted gene, 49027	Gm49027	-2.52606	0.0219116
cDNA sequence BC049987	BC049987	1.7744	0.0219514
reticulocalbin 3, EF-hand calcium binding domain	Rcn3	-1.13493	0.0219593
predicted gene 45145	Gm45145	-1.62686	0.0219743
melanoma antigen, family E, 1	Magee1	-1.22802	0.0219743
predicted pseudogene 10184	Gm10184	1.14298	0.0219743
immunoglobulin heavy variable 14-2	Ighv14-2	2.55969	0.0220447
ectonucleotide pyrophosphatase/phosphodiesterase 1	Enpp1	-1.05305	0.0221226
integral membrane protein 2A	Itm2a	-1.57469	0.0221226
cytoplasmic endogenous regulator of oxidative phosphorylation 1	Cerox1	-1.76035	0.0221833
MAM and LDL receptor class A domain containing 1	Malrd1	-2.21165	0.022193
pyruvate dehydrogenase kinase, isoenzyme 4	Pdk4	-1.73588	0.0222421
lipolysis stimulated lipoprotein receptor	Lsr	1.06385	0.0223103
DLG associated protein 5	Dlgap5	1.20264	0.0223905
SH3-domain GRB2-like 3	Sh3gl3	-1.58311	0.0225914
Rho GTPase activating protein 8	Arhgap8	1.08651	0.0225914
discs large MAGUK scaffold protein 2	Dlg2	-1.48092	0.0225914
gamma-aminobutyric acid (GABA) A receptor, subunit alpha 3	Gabra3	-1.95338	0.0225914
plasminogen activator, tissue	Plat	-1.75955	0.0226845
SOGA family member 3	Soga3	-2.09653	0.0229835
phosphodiesterase 8A	Pde8a	-1.09378	0.0231419
RIKEN cDNA D430019H16 gene	D430019H16Rik	-1.68893	0.0231455
5-hydroxytryptamine (serotonin) receptor 3B	Htr3b	-3.29007	0.0231518
amnionless	Amn	-1.71754	0.0231707
cytochrome P450, family 2, subfamily w, polypeptide 1	Cyp2w1	-1.87441	0.0232105
phospholipase A2 receptor 1	Pla2r1	-1.19731	0.0232105
solute carrier family 4 (anion exchanger), member 3	Slc4a3	-1.14998	0.023256
BTB and CNC homology, basic leucine zipper transcription factor 2	Bach2	1.68773	0.0233127
cystatin A1	Csta1	-1.47431	0.0233793
regulator of cell cycle	Rgcc	-1.49806	0.0234363
flap structure specific endonuclease 1	Fen1	1.08926	0.0234509
adenylate cyclase activating polypeptide 1 receptor 1	Adcyap1r1	-1.66271	0.0237363
predicted gene 1966	Gm1966	1.41148	0.0237721
serum/glucocorticoid regulated kinase 1	Sgk1	-1.44832	0.023801
sushi, von Willebrand factor type A, EGF and pentraxin domain containing 1	Svep1	-1.35125	0.023801
predicted gene 10638	Gm10638	-2.07822	0.023801
lymphocyte antigen 6 complex, locus G6C	Ly6g6c	1.87122	0.0238157
methionine sulfoxide reductase B2	Msrb2	-1.32902	0.0241711
coiled-coil domain containing 184	Ccdc184	-1.6533	0.0241946
killer cell lectin-like receptor subfamily K, member 1	Klrk1	1.26454	0.0241946
protein kinase, cGMP-dependent, type II	Prkg2	-1.78211	0.0242059
chemokine (C-C motif) ligand 5	Ccl5	1.0064	0.0242856
predicted gene, 33167	Gm33167	-2.70835	0.0243129
family with sequence similarity 171, member A2	Fam171a2	-1.59248	0.0243129
protein tyrosine phosphatase, receptor type, U	Ptpru	-1.63313	0.0243129
RIKEN cDNA 5730409E04Rik gene	5730409E04Rik	-1.26736	0.0243129
synaptosomal-associated protein 91	Snap91	-1.65914	0.0243129
testis development related protein	Tdrp	-1.431	0.0243256
NLR family, CARD domain containing 3	Nlrc3	1.0967	0.0245314
transmembrane protease, serine 2	Tmprss2	1.09634	0.0245635
NLR family, pyrin domain containing 10	Nlrp10	1.20955	0.0245652
cytochrome P450, family 2, subfamily c, polypeptide 65	Cyp2c65	-2.47323	0.0248483
glycosylphosphatidylinositol anchored molecule like	Gml	-2.0306	0.0248483
docking protein 2	Dok2	1.64626	0.0249867
predicted gene 13304	Gm13304	-1.64495	0.0250447
phosphoserine aminotransferase 1	Psat1	1.1664	0.0250447
muscle glycogen phosphorylase	Pygm	-1.19308	0.0250447
spire type actin nucleation factor 1	Spire1	-1.09332	0.0251317
kinesin family member 5C	Kif5c	-1.27915	0.0254136
H2B clustered histone 6	H2bc6	-1.75021	0.0256829
predicted gene 3776	Gm3776	-1.25729	0.0258263
phosphodiesterase 4B, cAMP specific	Pde4b	-1.2479	0.0259647
leucine rich repeat containing 4B	Lrrc4b	-1.91699	0.0260289
protein tyrosine phosphatase, receptor type, O	Ptpro	1.53645	0.0261208
CD160 antigen	Cd160	1.25556	0.0261538
SWI/SNF related, matrix associated, actin dependent regulator of chromatin, subfamily d, member 3	Smarcd3	-1.20532	0.0262425
cellular communication network factor 1	Ccn1	-1.10886	0.0262819
cartilage intermediate layer protein, nucleotide pyrophosphohydrolase	Cilp	-1.33609	0.02634
HDGF like 3	Hdgfl3	-1.10085	0.0263735
solute carrier family 39 (metal ion transporter), member 6	Slc39a6	-1.05038	0.0264451
N-terminal EF-hand calcium binding protein 1	Necab1	-2.27992	0.0264848
apoptosis-associated tyrosine kinase	Aatk	-1.37421	0.0265769
regenerating islet-derived 3 alpha	Reg3a	-3.26184	0.0265769
ecto-NOX disulfide-thiol exchanger 1	Enox1	-1.54779	0.0265769
RAN binding protein 17	Ranbp17	-1.39214	0.026578
glutaminyl-peptide cyclotransferase (glutaminyl cyclase)	Qpct	-1.12646	0.026646
collagen, type I, alpha 2	Col1a2	-1.00034	0.026646
interleukin 19	Il19	-2.88568	0.0266591
Na+/K+ transporting ATPase interacting 4	Nkain4	-2.09131	0.0267345
acid-sensing (proton-gated) ion channel family member 4	Asic4	-2.45152	0.0267345
interferon gamma inducible protein 47	Ifi47	1.30748	0.0268066
transcriptional repressor GATA binding 1	Trps1	-1.11894	0.0268412
myosin binding protein C, fast-type	Mybpc2	-2.11467	0.026916
stereocilin	Strc	1.45751	0.0270123
a disintegrin and metallopeptidase domain 22	Adam22	-1.09896	0.0270342
glutamate receptor, ionotropic, kainate 5 (gamma 2)	Grik5	-1.09168	0.0270342
RAS-like, family 11, member A	Rasl11a	-1.52476	0.0270342
proline/serine-rich coiled-coil 1	Psrc1	1.18445	0.0270951
ribosomal protein S12, pseudogene 24	Rps12-ps24	-2.03398	0.0270957
neuronal tyrosine-phosphorylated phosphoinositide 3-kinase adaptor 1	Nyap1	-1.30059	0.0270984
RasGEF domain family, member 1C	Rasgef1c	-1.66116	0.0270984
proline rich 36	Prr36	1.27363	0.0270984
jagged 2	Jag2	-1.19997	0.0272023
solute carrier family 2 (facilitated glucose transporter), member 4	Slc2a4	-1.31197	0.0272857
RIKEN cDNA 1810065E05 gene	1810065E05Rik	-1.47616	0.0273311
tyrosine kinase with immunoglobulin-like and EGF-like domains 1	Tie1	-1.10253	0.0273423
predicted gene, 18852	Gm18852	1.42187	0.0273423
coiled-coil domain containing 18	Ccdc18	1.4405	0.0273423
predicted gene 14150	Gm14150	2.24241	0.0275369
transferrin	Trf	-1.32716	0.0276188
fibroblast growth factor 10	Fgf10	-1.49823	0.0276188
WAP four-disulfide core domain 1	Wfdc1	-1.1916	0.0276188
prostaglandin-endoperoxide synthase 2	Ptgs2	-1.58895	0.0276613
chimerin 1	Chn1	-1.18571	0.0277178
Rho family GTPase 2	Rnd2	-1.25203	0.0278288
ataxia, cerebellar, Cayman type	Atcay	-1.63757	0.0278519
calsequestrin 2	Casq2	-1.53034	0.0278833
calcium channel, voltage-dependent, gamma subunit 7	Cacng7	-1.14347	0.0279226
matrix-remodelling associated 7	Mxra7	-1.09447	0.0281308
zinc finger homeodomain 4	Zfhx4	-1.26421	0.0281641
hydroxysteroid (17-beta) dehydrogenase 14	Hsd17b14	-1.99233	0.0281641
cyclin N-terminal domain containing 1	Cntd1	1.43597	0.0283768
transient receptor potential cation channel, subfamily C, member 1	Trpc1	-1.20696	0.0283971
collagen, type IV, alpha 5	Col4a5	-1.24753	0.0284617
collagen, type XXIV, alpha 1	Col24a1	-1.59956	0.0284668
G protein-coupled receptor 153	Gpr153	-1.57429	0.0287259
actin binding LIM protein family, member 3	Ablim3	-1.49712	0.0288885
chordin-like 1	Chrdl1	-1.46986	0.0288885
potassium inwardly-rectifying channel, subfamily J, member 3	Kcnj3	-1.66441	0.0289277
potassium channel, subfamily K, member 3	Kcnk3	-1.19728	0.0289337
cold inducible RNA binding protein	Cirbp	-1.19027	0.0291082
predicted gene, 47163	Gm47163	-1.60673	0.0291082
PILR alpha associated neural protein	Pianp	-1.3726	0.0292701
homeobox B5 and homeobox B6, opposite strand	Hoxb5os	-1.3495	0.0292724
insulin-like growth factor 2 mRNA binding protein 1	Igf2bp1	-2.28604	0.0292724
predicted pseudogene 5529	Gm5529	1.18547	0.0292724
NOVA alternative splicing regulator 1	Nova1	-1.45767	0.0293118
predicted gene 43697	Gm43697	-5.82203	0.0293759
transmembrane protein 150A	Tmem150a	-1.17295	0.0296968
cytochrome P450, family 2, subfamily d, polypeptide 37, pseudogene	Cyp2d37-ps	1.16807	0.0297411
splA/ryanodine receptor domain and SOCS box containing 1	Spsb1	-1.21917	0.0298328
G protein-coupled receptor 141	Gpr141	1.34263	0.0298328
GTPase activating RANGAP domain-like 3	Garnl3	-1.48998	0.0298328
microtubule crosslinking factor 1	Mtcl1	-1.15901	0.0299338
family with sequence similarity 20, member C	Fam20c	-1.35082	0.0301065
pleckstrin homology domain containing, family D (with coiled-coil domains) member 1	Plekhd1	1.25697	0.0301065
RNA binding motif, single stranded interacting protein	Rbms3	-1.14663	0.0301065
calcyon neuron-specific vesicular protein	Caly	-1.7532	0.0301823
dynamin 3, opposite strand	Dnm3os	-1.85715	0.0301823
microtubule-associated protein 1 A	Map1a	-1.07258	0.0302969
FMS-like tyrosine kinase 4	Flt4	-1.59103	0.0303248
solute carrier family 46, member 3	Slc46a3	-1.01454	0.0305396
dachsous cadherin related 1	Dchs1	-1.15033	0.0305396
transcription elongation factor A (SII)-like 1	Tceal1	-1.36988	0.0305397
GLI-Kruppel family member GLI2	Gli2	-1.29467	0.0307274
musculoskeletal, embryonic nuclear protein 1	Mustn1	-1.0124	0.0308378
Eph receptor B6	Ephb6	2.0414	0.0308378
Rab40B, member RAS oncogene family	Rab40b	-1.61965	0.0309551
complement component 2 (within H-2S)	C2	1.05008	0.0310635
brain-enriched guanylate kinase-associated	Begain	-1.60485	0.0310635
predicted gene, 20234	Gm20234	-1.44192	0.0311032
homeobox D3	Hoxd3	-1.67028	0.0311161
cystatin domain containing 4	Cstdc4	-2.73311	0.0313501
tenascin R	Tnr	-1.70819	0.0313501
cDNA sequence BC023105	BC023105	2.0093	0.0313522
fibrinogen gamma chain	Fgg	-3.65939	0.03148
endonuclease/exonuclease/phosphatase family domain containing 1	Eepd1	-1.19371	0.0316125
predicted gene, 35189	Gm35189	1.70431	0.0316125
family with sequence similarity 163, member A	Fam163a	-1.57626	0.031613
immunoglobulin heavy variable 5-9-1	Ighv5-9-1	2.98916	0.0317143
zinc finger protein 667	Zfp667	-1.15598	0.0317232
ST8 alpha-N-acetyl-neuraminide alpha-2,8-sialyltransferase 3	St8sia3	-1.63502	0.0317586
H1.2 linker histone, cluster member	H1f2	-1.08174	0.03183
neurensin 2	Nrsn2	-2.21749	0.0319114
LON peptidase N-terminal domain and ring finger 2	Lonrf2	-1.53127	0.0321006
calcium channel, voltage-dependent, beta subunit associated regulatory protein	Cbarp	-1.54758	0.0321587
predicted gene 4316	Gm4316	1.96586	0.0323829
DnaJ heat shock protein family (Hsp40) member C6	Dnajc6	-1.52616	0.0324157
high mobility group nucleosomal binding domain 3	Hmgn3	-1.13632	0.0324307
DLG associated protein 3	Dlgap3	-2.71442	0.0326179
delta/notch-like EGF repeat containing	Dner	-1.49914	0.0326653
proteolipid protein (myelin) 1	Plp1	-1.16922	0.0328242
shadow of prion protein	Sprn	-1.52335	0.0329803
mitochondrially encoded tRNA asparagine	mt-Tn	-1.37595	0.033135
ankyrin repeat domain 6	Ankrd6	-1.42698	0.0331672
paralemmin A kinase anchor protein	Pakap	-3.91176	0.0333565
D-aspartate oxidase	Ddo	-1.57469	0.0333565
DEP domain containing 1a	Depdc1a	1.25211	0.0334311
serine/threonine kinase 32A	Stk32a	-1.417	0.0335344
proline rich Gla (G-carboxyglutamic acid) 3 (transmembrane)	Prrg3	-1.41873	0.0335524
protocadherin beta 20	Pcdhb20	-1.67257	0.0335524
predicted gene, 49527	Gm49527	-4.72625	0.0336413
bMERB domain containing 1	Bmerb1	-1.70006	0.0336774
collagen, type XX, alpha 1	Col20a1	-1.06135	0.0336819
transmembrane protein 45a	Tmem45a	-1.28625	0.0338614
adhesion G protein-coupled receptor L3	Adgrl3	-1.41855	0.0339934
keratin 78	Krt78	2.35026	0.0340657
family with sequence similarity 131, member B	Fam131b	-1.53217	0.0341105
protein tyrosine phosphatase domain containing 1	Ptpdc1	-1.2432	0.0341525
prostaglandin F receptor	Ptgfr	-2.01793	0.0341525
purinergic receptor P2X, ligand-gated ion channel, 2	P2rx2	-1.45254	0.0341525
neurexin I	Nrxn1	-1.65476	0.0342701
RIKEN cDNA 1700060J05 gene	1700060J05Rik	1.37521	0.0344561
junctophilin 3	Jph3	-1.60842	0.034469
seizure related 6 homolog like 2	Sez6l2	-1.20675	0.0347475
adrenomedullin 2	Adm2	2.44384	0.0351238
RIKEN cDNA 2010001M07 gene	2010001M07Rik	-2.34281	0.0354532
serum amyloid A 2	Saa2	-1.33166	0.0357321
adenomatosis polyposis coli down-regulated 1	Apcdd1	-1.29268	0.0357321
transformation related protein 53 inducible protein 13	Trp53i13	-1.01102	0.0358363
RIKEN cDNA 5033425B01 gene	5033425B01Rik	1.3823	0.0358556
angiotensinogen (serpin peptidase inhibitor, clade A, member 8)	Agt	-1.23304	0.0358999
hepatocyte growth factor	Hgf	-1.28042	0.0360068
growth differentiation factor 10	Gdf10	-1.40535	0.0360781
transmembrane protein 255B	Tmem255b	-1.38195	0.0360781
homeobox D10	Hoxd10	-2.44654	0.0360947
src family associated phosphoprotein 1	Skap1	1.12248	0.0362348
glutamic acid decarboxylase 2	Gad2	1.84826	0.0362434
neurofascin	Nfasc	-1.45065	0.0362434
EH-domain containing 3	Ehd3	-1.09976	0.0363308
glutathione S-transferase, alpha 1 (Ya)	Gsta1	-1.06908	0.0363308
predicted pseudogene 5560	Gm5560	1.04873	0.036342
piccolo (presynaptic cytomatrix protein)	Pclo	-1.40833	0.0363684
immunoglobulin-like domain containing receptor 2	Ildr2	-1.80501	0.036511
glutathione peroxidase 2, pseudogene 1	Gpx2-ps1	1.33902	0.036573
formin-like 2	Fmnl2	-1.0742	0.0369615
hyaluronan mediated motility receptor (RHAMM)	Hmmr	1.16272	0.0369798
phospholipase A2, group IIF	Pla2g2f	1.1111	0.0370321
angiopoietin-like 1	Angptl1	-1.4004	0.0373089
immunoglobulin heavy variable 8-8	Ighv8-8	3.24984	0.0373503
lymphocyte antigen 6 complex, locus H	Ly6h	-1.64149	0.0374798
heart and neural crest derivatives expressed 1	Hand1	-1.23242	0.0375671
ATP-binding cassette, sub-family A (ABC1), member 8b	Abca8b	-1.3911	0.0375928
family with sequence similarity 171, member B	Fam171b	-1.21591	0.0375928
RUNX1 translocation partner 1	Runx1t1	-1.5171	0.0376955
catenin (cadherin associated protein), delta 2	Ctnnd2	-1.53839	0.0377588
aldo-keto reductase family 1, member C18	Akr1c18	-1.97293	0.0379732
2'-5' oligoadenylate synthetase 1B	Oas1b	-1.25236	0.038103
desmoglein 3	Dsg3	-1.39097	0.0383418
prolyl 3-hydroxylase 1	P3h1	-1.36715	0.0385218
GPI-anchored HDL-binding protein 1	Gpihbp1	-1.64884	0.0385218
predicted gene 11496	Gm11496	-1.01395	0.038585
transmembrane protein 266	Tmem266	-1.40155	0.0388115
coiled-coil domain containing 8	Ccdc8	-1.22363	0.0389433
unc-5 netrin receptor C	Unc5c	-1.84332	0.0389433
transgelin 3	Tagln3	-1.48279	0.0389433
myosin, heavy polypeptide 10, non-muscle	Myh10	-1.0753	0.0389433
apolipoprotein L 7e	Apol7e	1.12113	0.0392358
Ras-related GTP binding B	Rragb	-1.57374	0.0393109
papilin, proteoglycan-like sulfated glycoprotein	Papln	-1.38208	0.0393109
ATP binding cassette subfamily G member 4	Abcg4	-1.52358	0.0393109
nephrosis 1, nephrin	Nphs1	-1.83908	0.0393109
Eph receptor A7	Epha7	-1.23165	0.0394616
CD28 antigen	Cd28	1.2152	0.0396137
predicted gene 1123	Gm1123	-1.13178	0.0396137
carboxypeptidase A6	Cpa6	-1.44424	0.0396548
coatomer protein complex, subunit zeta 2	Copz2	-1.01517	0.0399406
kinesin family member 18B	Kif18b	1.14028	0.040073
proteoglycan 4 (megakaryocyte stimulating factor, articular superficial zone protein)	Prg4	-1.68221	0.040073
spinster homolog 2	Spns2	-1.2202	0.0401131
zinc finger CCCH-type containing 12B	Zc3h12b	-1.50899	0.040473
methionine sulfoxide reductase A	Msra	-1.12469	0.0404915
cholesterol 25-hydroxylase	Ch25h	-1.514	0.0404915
protein phosphatase 2, regulatory subunit B, gamma	Ppp2r2c	-1.21427	0.0405658
TLC domain containing 5	Tlcd5	-1.55804	0.0410935
fatty acid binding protein 4, adipocyte	Fabp4	-1.49227	0.0412863
insulin-like growth factor binding protein 6	Igfbp6	-1.95588	0.0414349
butyrylcholinesterase	Bche	-1.10716	0.0416959
spindle and kinetochore associated complex subunit 1	Ska1	1.20953	0.0417583
ADAMTS-like 3	Adamtsl3	-1.19534	0.0417621
circadian associated repressor of transcription	Ciart	-1.24123	0.0418613
intraflagellar transport 57	Ift57	-1.18828	0.0418755
potassium voltage-gated channel, shaker-related subfamily, beta member 1	Kcnab1	-1.42126	0.042054
immunoglobulin heavy variable 1-82	Ighv1-82	2.21851	0.042054
expressed sequence AW551984	AW551984	-1.22142	0.0420999
F-box protein 32	Fbxo32	-1.05987	0.0420999
a disintegrin and metallopeptidase domain 23	Adam23	-1.587	0.042111
sema domain, immunoglobulin domain (Ig), short basic domain, secreted, (semaphorin) 3D	Sema3d	-1.50113	0.0423867
POU domain, class 2, transcription factor 3	Pou2f3	-2.76024	0.0423867
solute carrier family 22 (organic cation transporter), member 17	Slc22a17	-1.22397	0.0425538
predicted gene 9790	Gm9790	-1.23832	0.0425538
coagulation factor XIII, A1 subunit	F13a1	-1.60856	0.0426422
protein phosphatase 1, regulatory subunit 3C	Ppp1r3c	-1.21664	0.0427722
N-myc downstream regulated gene 4	Ndrg4	-1.33861	0.0428045
adaptor-related protein complex 3, beta 2 subunit	Ap3b2	-1.53718	0.0428045
SRY (sex determining region Y)-box 2	Sox2	-2.11479	0.0428095
growth factor receptor bound protein 14	Grb14	-1.08951	0.0429369
leptin receptor	Lepr	-1.52423	0.0429547
non-SMC condensin I complex, subunit G	Ncapg	1.14084	0.0429584
tumor protein D52-like 1	Tpd52l1	-1.40922	0.0429855
BR serine/threonine kinase 2	Brsk2	-1.45309	0.0431922
fin bud initiation factor homolog (zebrafish)	Fibin	-1.13096	0.0431996
FK506 binding protein 7	Fkbp7	-1.09373	0.0433365
arginine vasopressin receptor 1A	Avpr1a	-1.37274	0.0433648
transient receptor potential cation channel, subfamily C, member 3	Trpc3	-1.54079	0.0435811
integrin alpha 8	Itga8	-1.43965	0.0438487
starch binding domain 1	Stbd1	-1.33631	0.0439934
zinc finger protein 62	Zfp62	-1.52043	0.0440734
Spi-B transcription factor (Spi-1/PU.1 related)	Spib	-1.41159	0.0441152
pleckstrin homology domain containing, family A (phosphoinositide binding specific) member 4	Plekha4	-1.35114	0.0441553
Fras1 related extracellular matrix protein 1	Frem1	-1.7554	0.0443003
somatostatin receptor 1	Sstr1	-1.71886	0.0444146
ADP-ribosylation factor-like 6	Arl6	-1.13197	0.0446177
cytochrome P450, family 2, subfamily d, polypeptide 13, pseudogene	AC118710	1.40735	0.0446177
sterile alpha motif domain containing 5	Samd5	-1.43953	0.0448516
wingless-type MMTV integration site family, member 4	Wnt4	-1.35008	0.0448516
kinesin family member C5B	Kifc5b	1.21888	0.0452458
cadherin 3	Cdh3	-1.73201	0.0452458
rhomboid like 3	Rhbdl3	-1.17529	0.04532
synuclein, alpha	Snca	-1.5466	0.0454764
insulin-like growth factor 1	Igf1	-1.02261	0.0455412
protocadherin 9	Pcdh9	-1.83309	0.0457167
SWI/SNF related, matrix associated, actin dependent regulator of chromatin, subfamily a, member 1	Smarca1	-1.5354	0.0457608
predicted gene 4673	Gm4673	1.14212	0.045769
predicted gene 29560	Gm29560	1.46868	0.0461046
EGF-like repeats and discoidin I-like domains 3	Edil3	-1.63082	0.0461046
predicted gene, 47302	Gm47302	-1.5728	0.0461881
glycoprotein m6b	Gpm6b	-1.68855	0.0461881
immediate early response 5-like	Ier5l	-1.34711	0.0462169
oxoglutarate dehydrogenase-like	Ogdhl	-1.33307	0.0462669
predicted gene 2436	Gm2436	2.82708	0.0465637
TSPY-like 4	Tspyl4	-1.05952	0.0467296
HECT, C2 and WW domain containing E3 ubiquitin protein ligase 2	Hecw2	-1.65122	0.0467296
adhesion G protein-coupled receptor G3	Adgrg3	-1.52545	0.046849
proline-rich acidic protein 1	Prap1	-2.0026	0.0471149
lymphatic vessel endothelial hyaluronan receptor 1	Lyve1	-1.40356	0.0471329
transcription factor 23	Tcf23	-1.25476	0.047174
plexin A4	Plxna4	-1.31761	0.047188
sarcosine dehydrogenase	Sardh	-1.11591	0.0482883
nuclear protein transcription regulator 1	Nupr1	-1.15955	0.0483016
cannabinoid receptor interacting protein 1	Cnrip1	-1.2401	0.0483621
ELKS/RAB6-interacting/CAST family member 2	Erc2	-1.69251	0.0483621
ectodysplasin-A	Eda	-1.40349	0.0483621
immunoglobulin kappa chain variable 6-25	Igkv6-25	2.81052	0.0483621
dynein cytoplasmic 2 light intermediate chain 1	Dync2li1	-1.26095	0.0486383
cardiac mesoderm enhancer-associated non-coding RNA	Carmn	-1.45824	0.0488217
BUB1, mitotic checkpoint serine/threonine kinase	Bub1	1.18245	0.0488568
C1q and tumor necrosis factor related protein 9	C1qtnf9	-1.27392	0.0489243
zinc finger protein 449	Zfp449	-1.53709	0.0489243
RIKEN cDNA A330023F24 gene	A330023F24Rik	-1.02441	0.0489805
prostaglandin I2 (prostacyclin) synthase	Ptgis	-1.42726	0.0493361
cytochrome P450, family 1, subfamily b, polypeptide 1	Cyp1b1	-2.08871	0.0494875
predicted gene, 19585	Gm19585	2.29561	0.0496336

## Sheet: immune
gene_id	gene_name	transcript_id	GO	KEGG	KO_ENTRY	EC	Description	trans_type	FPKM.DssQL_1	FPKM.DssQL_2	FPKM.DssQL_3	FPKM.DssQL_4	FPKM.DssQL_5	FPKM.Dss_1	FPKM.Dss_2	FPKM.Dss_3	FPKM.Dss_4	FPKM.Dss_5	fc	log2(fc)	pval	qval	regulation	significant
ENSMUSG00000056071	S100a9	ENSMUST00000069960;ENSMUST00000117167	GO:0002376(immune system process);GO:0002523(leukocyte migration involved in inflammatory response);GO:0002793(positive regulation of peptide secretion);GO:0005509(calcium ion binding);GO:0005576(extracellular region);GO:0005615(extracellular space);GO:0005654(nucleoplasm);GO:0005737(cytoplasm);GO:0005829(cytosol);GO:0005856(cytoskeleton);GO:0005886(plasma membrane);GO:0006417(regulation of trans…	04657(IL-17 signaling pathway);04657(IL-17 signaling pathway)	K21128	NA	S100 calcium binding protein A9 (calgranulin B) [Source:MGI Symbol;Acc:MGI:1338947]	protein_coding	25.1762	19.7854	6.92721	19.6774	12.353	72.8147	55.4163	147.46	100.507	216.281	0.141641	-2.81969	1.21248e-13	9.10851e-11	down	yes
ENSMUSG00000022504	Ciita	ENSMUST00000230392;ENSMUST00000023147;ENSMUST00000230533;ENSMUST00000230450;ENSMUST00000230395;ENSMUST00000229906;ENSMUST00000230892;ENSMUST00000230146	GO:0000122(negative regulation of transcription by RNA polymerase II);GO:0000166(nucleotide binding);GO:0000976(transcription regulatory region sequence-specific DNA binding);GO:0005515(protein binding);GO:0005524(ATP binding);GO:0005525(GTP binding);GO:0005634(nucleus);GO:0005654(nucleoplasm);GO:0005829(cytosol);GO:0006355(regulation of transcription, DNA-templated);GO:0006954(inflammatory respo…	04612(Antigen processing and presentation);05145(Toxoplasmosis);05152(Tuberculosis);05164(Influenza A);05340(Primary immunodeficiency);05340(Primary immunodeficiency)	K08060	NA	class II transactivator [Source:MGI Symbol;Acc:MGI:108445]	protein_coding;retained_intron;processed_transcript	7.13338	3.92672	5.61198	5.0575	6.05194	0.4133	0.338809	1.39923	0.284821	1.30778	7.42038	2.89149	1.03044e-12	6.0822e-10	up	yes
ENSMUSG00000056054	S100a8	ENSMUST00000069927;ENSMUST00000198156	GO:0002376(immune system process);GO:0002523(leukocyte migration involved in inflammatory response);GO:0002793(positive regulation of peptide secretion);GO:0005509(calcium ion binding);GO:0005576(extracellular region);GO:0005615(extracellular space);GO:0005737(cytoplasm);GO:0005829(cytosol);GO:0005856(cytoskeleton);GO:0005886(plasma membrane);GO:0006914(autophagy);GO:0006915(apoptotic process);GO…	04657(IL-17 signaling pathway);04657(IL-17 signaling pathway)	K21127	NA	S100 calcium binding protein A8 (calgranulin A) [Source:MGI Symbol;Acc:MGI:88244]	protein_coding;retained_intron	10.0132	10.8019	2.67619	7.56169	4.23185	37.4142	22.5991	64.2257	47.3952	105.207	0.127455	-2.97194	3.02888e-12	1.61478e-09	down	yes
ENSMUSG00000029380	Cxcl1	ENSMUST00000031327;ENSMUST00000201245	GO:0002237(response to molecule of bacterial origin);GO:0002526(acute inflammatory response);GO:0005125(cytokine activity);GO:0005576(extracellular region);GO:0005615(extracellular space);GO:0006935(chemotaxis);GO:0006952(defense response);GO:0006954(inflammatory response);GO:0006955(immune response);GO:0007165(signal transduction);GO:0007204(positive regulation of cytosolic calcium ion concentra…	04060(Cytokine-cytokine receptor interaction);04062(Chemokine signaling pathway);04621(NOD-like receptor signaling pathway);04657(IL-17 signaling pathway);04668(TNF signaling pathway);05132(Salmonella infection);05134(Legionellosis);05167(Kaposi sarcoma-associated herpesvirus infection);05167(Kaposi sarcoma-associated herpesvirus infection)	K05505	NA	chemokine (C-X-C motif) ligand 1 [Source:MGI Symbol;Acc:MGI:108068]	protein_coding;retained_intron	2.49839	1.58456	1.8448	2.83017	0.612229	5.46036	5.86573	8.99508	10.8848	37.1032	0.137173	-2.86593	1.68718e-08	2.55817e-06	down	yes
ENSMUSG00000058427	Cxcl2	ENSMUST00000075433;ENSMUST00000200919;ENSMUST00000202317;ENSMUST00000200681	GO:0001975(response to amphetamine);GO:0002237(response to molecule of bacterial origin);GO:0005125(cytokine activity);GO:0005576(extracellular region);GO:0005615(extracellular space);GO:0006935(chemotaxis);GO:0006952(defense response);GO:0006954(inflammatory response);GO:0006955(immune response);GO:0007165(signal transduction);GO:0007204(positive regulation of cytosolic calcium ion concentration…	04060(Cytokine-cytokine receptor interaction);04062(Chemokine signaling pathway);04064(NF-kappa B signaling pathway);04621(NOD-like receptor signaling pathway);04657(IL-17 signaling pathway);04668(TNF signaling pathway);05132(Salmonella infection);05134(Legionellosis);05167(Kaposi sarcoma-associated herpesvirus infection);05167(Kaposi sarcoma-associated herpesvirus infection)	K05505	NA	chemokine (C-X-C motif) ligand 2 [Source:MGI Symbol;Acc:MGI:1340094]	protein_coding;retained_intron	3.06875	2.4491	1.95066	4.31294	2.07066	7.01412	4.525	7.75365	8.37699	26.1867	0.257204	-1.95901	2.43632e-06	0.000137809	down	yes
ENSMUSG00000041347	Bdkrb1	ENSMUST00000041229;ENSMUST00000183086;ENSMUST00000182899	GO:0001933(negative regulation of protein phosphorylation);GO:0002687(positive regulation of leukocyte migration);GO:0004930(G protein-coupled receptor activity);GO:0004947(bradykinin receptor activity);GO:0005886(plasma membrane);GO:0006954(inflammatory response);GO:0007165(signal transduction);GO:0007186(G protein-coupled receptor signaling pathway);GO:0007205(protein kinase C-activating G prot…	04020(Calcium signaling pathway);04080(Neuroactive ligand-receptor interaction);04610(Complement and coagulation cascades);04750(Inflammatory mediator regulation of TRP channels);04810(Regulation of actin cytoskeleton);05200(Pathways in cancer);05200(Pathways in cancer)	K03915	NA	bradykinin receptor, beta 1 [Source:MGI Symbol;Acc:MGI:88144]	protein_coding	0.420454	0.214452	0.475926	0.256902	0.107386	1.09059	0.823449	0.938484	2.35548	6.76724	0.123181	-3.02115	2.60648e-06	0.000144555	down	yes
ENSMUSG00000020676	Ccl11	ENSMUST00000000342	GO:0001938(positive regulation of endothelial cell proliferation);GO:0002544(chronic inflammatory response);GO:0002548(monocyte chemotaxis);GO:0002551(mast cell chemotaxis);GO:0005125(cytokine activity);GO:0005576(extracellular region);GO:0005615(extracellular space);GO:0006935(chemotaxis);GO:0006954(inflammatory response);GO:0006955(immune response);GO:0007010(cytoskeleton organization);GO:00070…	04060(Cytokine-cytokine receptor interaction);04062(Chemokine signaling pathway);04657(IL-17 signaling pathway);05310(Asthma)	K16597	NA	chemokine (C-C motif) ligand 11 [Source:MGI Symbol;Acc:MGI:103576]	protein_coding	6.39081	3.24778	2.20237	2.13403	2.28478	14.8741	8.49753	6.77484	8.06614	36.1463	0.218666	-2.1932	4.68042e-06	0.000226145	down	yes
ENSMUSG00000021070	Bdkrb2	ENSMUST00000001652	GO:0002020(protease binding);GO:0002438(acute inflammatory response to antigenic stimulus);GO:0004930(G protein-coupled receptor activity);GO:0004947(bradykinin receptor activity);GO:0005768(endosome);GO:0005886(plasma membrane);GO:0006939(smooth muscle contraction);GO:0007165(signal transduction);GO:0007186(G protein-coupled receptor signaling pathway);GO:0007204(positive regulation of cytosolic…	04020(Calcium signaling pathway);04022(cGMP-PKG signaling pathway);04071(Sphingolipid signaling pathway);04080(Neuroactive ligand-receptor interaction);04610(Complement and coagulation cascades);04750(Inflammatory mediator regulation of TRP channels);04810(Regulation of actin cytoskeleton);04961(Endocrine and other factor-regulated calcium reabsorption);05142(Chagas disease (American trypanosomia…	K03916	NA	bradykinin receptor, beta 2 [Source:MGI Symbol;Acc:MGI:102845]	protein_coding	1.57827	1.82167	1.9944	1.11989	1.24093	2.56957	2.61108	3.84028	5.40934	9.37976	0.32571	-1.61834	1.07558e-05	0.00042324	down	yes
ENSMUSG00000000290	Itgb2	ENSMUST00000000299;ENSMUST00000131023;ENSMUST00000156644;ENSMUST00000153541;ENSMUST00000130059	GO:0002523(leukocyte migration involved in inflammatory response);GO:0005886(plasma membrane);GO:0006909(phagocytosis);GO:0007155(cell adhesion);GO:0007159(leukocyte cell-cell adhesion);GO:0007160(cell-matrix adhesion);GO:0007229(integrin-mediated signaling pathway);GO:0007568(aging);GO:0008305(integrin complex);GO:0009986(cell surface);GO:0016020(membrane);GO:0016021(integral component of membra…	04015(Rap1 signaling pathway);04145(Phagosome);04390(Hippo signaling pathway);04514(Cell adhesion molecules (CAMs));04610(Complement and coagulation cascades);04650(Natural killer cell mediated cytotoxicity);04670(Leukocyte transendothelial migration);04810(Regulation of actin cytoskeleton);05133(Pertussis);05134(Legionellosis);05140(Leishmaniasis);05144(Malaria);05146(Amoebiasis);05150(Staphyloc…	K06464	NA	integrin beta 2 [Source:MGI Symbol;Acc:MGI:96611]	protein_coding;nonsense_mediated_decay	11.3718	10.7206	11.5713	11.9854	10.5637	4.31719	2.35861	4.08226	4.02754	9.58236	2.30683	1.20591	2.28467e-05	0.000717129	up	yes
ENSMUSG00000029371	Cxcl5	ENSMUST00000031318;ENSMUST00000202380	GO:0001776(leukocyte homeostasis);GO:0001816(cytokine production);GO:0005125(cytokine activity);GO:0005576(extracellular region);GO:0005615(extracellular space);GO:0006935(chemotaxis);GO:0006952(defense response);GO:0006954(inflammatory response);GO:0006955(immune response);GO:0008009(chemokine activity);GO:0010976(positive regulation of neuron projection development);GO:0030593(neutrophil chemot…	04060(Cytokine-cytokine receptor interaction);04062(Chemokine signaling pathway);04657(IL-17 signaling pathway);05133(Pertussis);05323(Rheumatoid arthritis);05323(Rheumatoid arthritis)	K05506	NA	chemokine (C-X-C motif) ligand 5 [Source:MGI Symbol;Acc:MGI:1096868]	protein_coding;retained_intron	3.96304	9.09697	7.27573	4.42065	1.80461	10.6906	8.60545	12.0808	20.5178	41.39	0.284731	-1.81233	4.51143e-05	0.00122834	down	yes
ENSMUSG00000030742	Lat	ENSMUST00000032997;ENSMUST00000205398;ENSMUST00000205426;ENSMUST00000206793;ENSMUST00000205642;ENSMUST00000206731	GO:0001772(immunological synapse);GO:0002250(adaptive immune response);GO:0002260(lymphocyte homeostasis);GO:0002376(immune system process);GO:0005515(protein binding);GO:0005794(Golgi apparatus);GO:0005886(plasma membrane);GO:0005887(integral component of plasma membrane);GO:0005911(cell-cell junction);GO:0006954(inflammatory response);GO:0006955(immune response);GO:0006968(cellular defense resp…	04014(Ras signaling pathway);04015(Rap1 signaling pathway);04064(NF-kappa B signaling pathway);04650(Natural killer cell mediated cytotoxicity);04658(Th1 and Th2 cell differentiation);04659(Th17 cell differentiation);04660(T cell receptor signaling pathway);04664(Fc epsilon RI signaling pathway);04666(Fc gamma R-mediated phagocytosis);04666(Fc gamma R-mediated phagocytosis)	K07362	NA	linker for activation of T cells [Source:MGI Symbol;Acc:MGI:1342293]	protein_coding;retained_intron	2.76936	3.21361	4.24509	3.61565	3.94007	1.76022	0.503712	1.05044	1.45423	1.54851	2.81517	1.49322	4.80353e-05	0.00127224	up	yes
ENSMUSG00000029379	Cxcl3	ENSMUST00000031326;ENSMUST00000201840	GO:0005125(cytokine activity);GO:0005515(protein binding);GO:0005576(extracellular region);GO:0005615(extracellular space);GO:0006935(chemotaxis);GO:0006952(defense response);GO:0006954(inflammatory response);GO:0006955(immune response);GO:0007204(positive regulation of cytosolic calcium ion concentration);GO:0008009(chemokine activity);GO:0030593(neutrophil chemotaxis);GO:0030595(leukocyte chemo…	04060(Cytokine-cytokine receptor interaction);04062(Chemokine signaling pathway);04621(NOD-like receptor signaling pathway);04657(IL-17 signaling pathway);04668(TNF signaling pathway);05132(Salmonella infection);05134(Legionellosis);05167(Kaposi sarcoma-associated herpesvirus infection);05167(Kaposi sarcoma-associated herpesvirus infection)	K05505	NA	chemokine (C-X-C motif) ligand 3 [Source:MGI Symbol;Acc:MGI:3037818]	protein_coding;retained_intron	0.267123	0.252487	0.134547	0.462528	0.137319	2.1022	0.402685	0.51015	0.646136	2.18072	0.214657	-2.21989	7.90794e-05	0.00187241	down	yes
ENSMUSG00000027347	Rasgrp1	ENSMUST00000102534;ENSMUST00000173252;ENSMUST00000174770;ENSMUST00000178884;ENSMUST00000172901;ENSMUST00000173541;ENSMUST00000110898	GO:0000139(Golgi membrane);GO:0001816(cytokine production);GO:0001934(positive regulation of protein phosphorylation);GO:0002437(inflammatory response to antigenic stimulus);GO:0005085(guanyl-nucleotide exchange factor activity);GO:0005088(Ras guanyl-nucleotide exchange factor activity);GO:0005509(calcium ion binding);GO:0005737(cytoplasm);GO:0005783(endoplasmic reticulum);GO:0005789(endoplasmic …	04010(MAPK signaling pathway);04014(Ras signaling pathway);04611(Platelet activation);04660(T cell receptor signaling pathway);05200(Pathways in cancer);05200(Pathways in cancer)	K04350	NA	RAS guanyl releasing protein 1 [Source:MGI Symbol;Acc:MGI:1314635]	protein_coding;nonsense_mediated_decay;retained_intron	0.862629	0.775884	1.09553	1.30952	0.996985	0.235368	0.269392	0.45654	0.34384	0.611798	2.62948	1.39478	0.000139046	0.00292368	up	yes
ENSMUSG00000056501	Cebpb	ENSMUST00000070642	GO:0000122(negative regulation of transcription by RNA polymerase II);GO:0000779(condensed chromosome, centromeric region);GO:0000790(nuclear chromatin);GO:0000976(transcription regulatory region sequence-specific DNA binding);GO:0000977(RNA polymerase II regulatory region sequence-specific DNA binding);GO:0000978(RNA polymerase II cis-regulatory region sequence-specific DNA binding);GO:0000979(R…	04657(IL-17 signaling pathway);04668(TNF signaling pathway);05152(Tuberculosis);05202(Transcriptional misregulation in cancer)	K10048	NA	CCAAT/enhancer binding protein (C/EBP), beta [Source:MGI Symbol;Acc:MGI:88373]	protein_coding	11.5383	10.6769	10.5316	6.64703	8.49766	19.158	15.4398	12.7708	18.783	40.9301	0.447242	-1.16087	0.000154619	0.00320224	down	yes
ENSMUSG00000032238	Rora	ENSMUST00000034766;ENSMUST00000140351;ENSMUST00000143507;ENSMUST00000174296;ENSMUST00000132355;ENSMUST00000113624	GO:0000977(RNA polymerase II regulatory region sequence-specific DNA binding);GO:0000978(RNA polymerase II cis-regulatory region sequence-specific DNA binding);GO:0001222(transcription corepressor binding);GO:0001223(transcription coactivator binding);GO:0001525(angiogenesis);GO:0003677(DNA binding);GO:0003700(DNA-binding transcription factor activity);GO:0003707(steroid hormone receptor activity…	04659(Th17 cell differentiation);04710(Circadian rhythm);05321(Inflammatory bowel disease (IBD));05321(Inflammatory bowel disease (IBD))	K08532	NA	RAR-related orphan receptor alpha [Source:MGI Symbol;Acc:MGI:104661]	protein_coding;processed_transcript;nonsense_mediated_decay	0.182351	0.290211	0.0375478	0.167972	0.301962	0.658374	0.48298	0.377158	0.519564	0.896408	0.333975	-1.58219	0.000903647	0.0123324	down	yes
ENSMUSG00000050222	Il17d	ENSMUST00000089494	GO:0005125(cytokine activity);GO:0005576(extracellular region);GO:0005615(extracellular space);GO:0006954(inflammatory response);GO:0007165(signal transduction);GO:0032725(positive regulation of granulocyte macrophage colony-stimulating factor production);GO:0032755(positive regulation of interleukin-6 production);GO:0032757(positive regulation of interleukin-8 production);GO:0042803(protein homo…	04060(Cytokine-cytokine receptor interaction);04625(C-type lectin receptor signaling pathway);04630(Jak-STAT signaling pathway);04657(IL-17 signaling pathway);04659(Th17 cell differentiation)	K05492	NA	interleukin 17D [Source:MGI Symbol;Acc:MGI:2446510]	protein_coding	1.14331	1.02488	1.14604	1.03942	1.52917	5.32182	4.52986	1.93069	2.08134	1.68832	0.378267	-1.40252	0.00140184	0.0172254	down	yes
ENSMUSG00000035373	Ccl7	ENSMUST00000021011	GO:0002548(monocyte chemotaxis);GO:0005125(cytokine activity);GO:0005576(extracellular region);GO:0005615(extracellular space);GO:0006935(chemotaxis);GO:0006954(inflammatory response);GO:0006955(immune response);GO:0007010(cytoskeleton organization);GO:0007165(signal transduction);GO:0007186(G protein-coupled receptor signaling pathway);GO:0008009(chemokine activity);GO:0008201(heparin binding);G…	04060(Cytokine-cytokine receptor interaction);04062(Chemokine signaling pathway);04657(IL-17 signaling pathway)	K05509	NA	chemokine (C-C motif) ligand 7 [Source:MGI Symbol;Acc:MGI:99512]	protein_coding	13.8201	2.21615	12.1333	5.98954	5.71297	4.44492	16.472	13.5766	25.9011	90.2367	0.264699	-1.91757	0.00168677	0.0196885	down	yes
ENSMUSG00000035385	Ccl2	ENSMUST00000000193;ENSMUST00000124479	GO:0001525(angiogenesis);GO:0001664(G protein-coupled receptor binding);GO:0001666(response to hypoxia);GO:0001912(positive regulation of leukocyte mediated cytotoxicity);GO:0001938(positive regulation of endothelial cell proliferation);GO:0002523(leukocyte migration involved in inflammatory response);GO:0002544(chronic inflammatory response);GO:0002548(monocyte chemotaxis);GO:0002687(positive re…	04060(Cytokine-cytokine receptor interaction);04062(Chemokine signaling pathway);04621(NOD-like receptor signaling pathway);04657(IL-17 signaling pathway);04668(TNF signaling pathway);04933(AGE-RAGE signaling pathway in diabetic complications);05142(Chagas disease (American trypanosomiasis));05144(Malaria);05163(Human cytomegalovirus infection);05164(Influenza A);05168(Herpes simplex virus 1 infe…	K14624	NA	chemokine (C-C motif) ligand 2 [Source:MGI Symbol;Acc:MGI:98259]	protein_coding;retained_intron	14.2539	3.46297	9.49398	8.56328	7.2283	7.89731	15.2508	12.9645	16.7544	76.4541	0.332525	-1.58847	0.00181869	0.0209314	down	yes
ENSMUSG00000032487	Ptgs2	ENSMUST00000035065;ENSMUST00000190784	GO:0001516(prostaglandin biosynthetic process);GO:0001525(angiogenesis);GO:0004601(peroxidase activity);GO:0004666(prostaglandin-endoperoxide synthase activity);GO:0005515(protein binding);GO:0005634(nucleus);GO:0005637(nuclear inner membrane);GO:0005640(nuclear outer membrane);GO:0005737(cytoplasm);GO:0005783(endoplasmic reticulum);GO:0005789(endoplasmic reticulum membrane);GO:0005901(caveola);G…	00590(Arachidonic acid metabolism);04064(NF-kappa B signaling pathway);04370(VEGF signaling pathway);04625(C-type lectin receptor signaling pathway);04657(IL-17 signaling pathway);04668(TNF signaling pathway);04723(Retrograde endocannabinoid signaling);04726(Serotonergic synapse);04913(Ovarian steroidogenesis);04921(Oxytocin signaling pathway);04923(Regulation of lipolysis in adipocytes);05140(Le…	K11987	EC:1.14.99.1	prostaglandin-endoperoxide synthase 2 [Source:MGI Symbol;Acc:MGI:97798]	protein_coding	2.11607	0.66516	1.23445	4.06552	1.48537	1.33789	2.7399	4.79458	4.84557	15.0612	0.332413	-1.58895	0.0026796	0.0276613	down	yes

## Sheet: up
gene_id	gene_name	transcript_id	GO	KEGG	KO_ENTRY	EC	Description	trans_type	FPKM.DssQL_1	FPKM.DssQL_2	FPKM.DssQL_3	FPKM.DssQL_4	FPKM.DssQL_5	FPKM.Dss_1	FPKM.Dss_2	FPKM.Dss_3	FPKM.Dss_4	FPKM.Dss_5	fc	log2(fc)	pval	qval	regulation	significant
ENSMUSG00000024610	Cd74	ENSMUST00000050487;ENSMUST00000097563;ENSMUST00000237097;ENSMUST00000238179;ENSMUST00000167610	GO:0000187(activation of MAPK activity);GO:0001516(prostaglandin biosynthetic process);GO:0001540(amyloid-beta binding);GO:0001934(positive regulation of protein phosphorylation);GO:0001961(positive regulation of cytokine-mediated signaling pathway);GO:0002250(adaptive immune response);GO:0002286(T cell activation involved in immune response);GO:0002376(immune system process);GO:0002606(positive …	04612(Antigen processing and presentation);05152(Tuberculosis);05168(Herpes simplex virus 1 infection);05168(Herpes simplex virus 1 infection)	K06505	NA	CD74 antigen (invariant polypeptide of major histocompatibility complex, class II antigen-associated) [Source:MGI Symbol;Acc:MGI:96534]	protein_coding;retained_intron	875.057	864.397	1021.21	652.214	796.571	148.848	90.6371	207.741	113.526	222.934	5.37134	2.42528	2.31229e-20	7.64306e-17	up	yes
ENSMUSG00000035186	Ubd	ENSMUST00000038844	GO:0001650(fibrillar center);GO:0005515(protein binding);GO:0005634(nucleus);GO:0005654(nucleoplasm);GO:0005737(cytoplasm);GO:0006511(ubiquitin-dependent protein catabolic process);GO:0016235(aggresome);GO:0016567(protein ubiquitination);GO:0032446(protein modification by small protein conjugation);GO:0034341(response to interferon-gamma);GO:0034612(response to tumor necrosis factor);GO:0043011(m…	NA	K12157	NA	ubiquitin D [Source:MGI Symbol;Acc:MGI:1344410]	protein_coding	155.741	178.303	290.291	119.701	120.795	13.693	13.1795	26.8738	17.7597	39.4161	7.79675	2.96287	9.55874e-20	2.63295e-16	up	yes
ENSMUSG00000079547	H2-DMb1	ENSMUST00000114232;ENSMUST00000173262;ENSMUST00000174765	GO:0002250(adaptive immune response);GO:0002504(antigen processing and presentation of peptide or polysaccharide antigen via MHC class II);GO:0006955(immune response);GO:0016020(membrane);GO:0016021(integral component of membrane);GO:0019882(antigen processing and presentation);GO:0042613(MHC class II protein complex);GO:0042613(MHC class II protein complex)	04145(Phagosome);04514(Cell adhesion molecules (CAMs));04612(Antigen processing and presentation);04640(Hematopoietic cell lineage);04658(Th1 and Th2 cell differentiation);04659(Th17 cell differentiation);04672(Intestinal immune network for IgA production);04940(Type I diabetes mellitus);05140(Leishmaniasis);05145(Toxoplasmosis);05150(Staphylococcus aureus infection);05152(Tuberculosis);05164(Inf…	K06752	NA	histocompatibility 2, class II, locus Mb1 [Source:MGI Symbol;Acc:MGI:95922]	protein_coding;retained_intron;processed_transcript	69.3767	61.4474	81.2066	45.1405	60.4517	10.7728	6.5237	17.5771	7.99829	13.8768	5.597	2.48465	8.66789e-19	2.04649e-15	up	yes
ENSMUSG00000075010	AW112010	ENSMUST00000099676;ENSMUST00000238097	NA	NA	NA	NA	expressed sequence AW112010 [Source:MGI Symbol;Acc:MGI:2147706]	lincRNA	806.156	654.531	1236.44	624.835	813.274	165.429	224.415	219.781	199.482	207.883	4.06615	2.02366	1.22025e-18	2.52088e-15	up	yes
ENSMUSG00000033576	Apol6	ENSMUST00000127957;ENSMUST00000149569;ENSMUST00000129468;ENSMUST00000139304;ENSMUST00000142405;ENSMUST00000148197;ENSMUST00000152949	GO:0005575(cellular_component);GO:0005576(extracellular region);GO:0006869(lipid transport);GO:0008150(biological_process);GO:0008289(lipid binding);GO:0016020(membrane);GO:0016021(integral component of membrane);GO:0042157(lipoprotein metabolic process);GO:0042157(lipoprotein metabolic process)	NA	K14480	NA	apolipoprotein L 6 [Source:MGI Symbol;Acc:MGI:1919189]	protein_coding;processed_transcript;nonsense_mediated_decay	16.7076	8.19557	25.8233	17.7516	13.4357	2.35505	3.98523	3.59291	2.76952	3.29834	5.11927	2.35594	5.35629e-17	9.83594e-14	up	yes
ENSMUSG00000031551	Ido1	ENSMUST00000033956;ENSMUST00000110667	GO:0002376(immune system process);GO:0002534(cytokine production involved in inflammatory response);GO:0002666(positive regulation of T cell tolerance induction);GO:0002678(positive regulation of chronic inflammatory response);GO:0002830(positive regulation of type 2 immune response);GO:0004833(tryptophan 2,3-dioxygenase activity);GO:0005515(protein binding);GO:0005737(cytoplasm);GO:0005829(cytos…	00380(Tryptophan metabolism);05143(African trypanosomiasis);05143(African trypanosomiasis)	K00463	EC:1.13.11.52	indoleamine 2,3-dioxygenase 1 [Source:MGI Symbol;Acc:MGI:96416]	protein_coding	350.687	213.304	240.279	80.63	245.682	2.62457	11.4543	26.7644	6.05918	5.18302	21.7063	4.44004	1.9367e-16	3.20079e-13	up	yes
ENSMUSG00000037649	H2-DMa	ENSMUST00000042121;ENSMUST00000237402;ENSMUST00000173907;ENSMUST00000236322;ENSMUST00000236938;ENSMUST00000237476;ENSMUST00000235408;ENSMUST00000235910	GO:0002250(adaptive immune response);GO:0002503(peptide antigen assembly with MHC class II protein complex);GO:0002504(antigen processing and presentation of peptide or polysaccharide antigen via MHC class II);GO:0006955(immune response);GO:0009986(cell surface);GO:0016020(membrane);GO:0016021(integral component of membrane);GO:0019882(antigen processing and presentation);GO:0023026(MHC class II …	04145(Phagosome);04514(Cell adhesion molecules (CAMs));04612(Antigen processing and presentation);04640(Hematopoietic cell lineage);04658(Th1 and Th2 cell differentiation);04659(Th17 cell differentiation);04672(Intestinal immune network for IgA production);04940(Type I diabetes mellitus);05140(Leishmaniasis);05145(Toxoplasmosis);05150(Staphylococcus aureus infection);05152(Tuberculosis);05164(Inf…	K06752	NA	histocompatibility 2, class II, locus DMa [Source:MGI Symbol;Acc:MGI:95921]	protein_coding;retained_intron;processed_transcript	17.3239	16.4521	22.9077	12.3912	14.753	4.66792	3.05133	4.98216	3.50752	4.62994	4.02267	2.00815	3.74283e-16	5.62343e-13	up	yes
ENSMUSG00000028270	Gbp2	ENSMUST00000165774;ENSMUST00000169572	GO:0000139(Golgi membrane);GO:0000166(nucleotide binding);GO:0003924(GTPase activity);GO:0005525(GTP binding);GO:0005634(nucleus);GO:0005654(nucleoplasm);GO:0005737(cytoplasm);GO:0005794(Golgi apparatus);GO:0005829(cytosol);GO:0009617(response to bacterium);GO:0015629(actin cytoskeleton);GO:0016020(membrane);GO:0016787(hydrolase activity);GO:0020005(symbiont-containing vacuole membrane);GO:003141…	04621(NOD-like receptor signaling pathway);04621(NOD-like receptor signaling pathway)	K20897	NA	guanylate binding protein 2 [Source:MGI Symbol;Acc:MGI:102772]	protein_coding;nonsense_mediated_decay	268.4	183.513	412.137	145.892	228.865	11.904	32.2877	45.5735	48.4253	48.5069	6.63536	2.73018	2.20183e-15	2.7992e-12	up	yes
ENSMUSG00000036594	H2-Aa	ENSMUST00000040655;ENSMUST00000173944;ENSMUST00000165139;ENSMUST00000174751	GO:0002250(adaptive immune response);GO:0002376(immune system process);GO:0002504(antigen processing and presentation of peptide or polysaccharide antigen via MHC class II);GO:0005515(protein binding);GO:0005764(lysosome);GO:0005886(plasma membrane);GO:0006955(immune response);GO:0009897(external side of plasma membrane);GO:0016020(membrane);GO:0016021(integral component of membrane);GO:0019882(a…	04145(Phagosome);04514(Cell adhesion molecules (CAMs));04612(Antigen processing and presentation);04640(Hematopoietic cell lineage);04658(Th1 and Th2 cell differentiation);04659(Th17 cell differentiation);04672(Intestinal immune network for IgA production);04940(Type I diabetes mellitus);05140(Leishmaniasis);05145(Toxoplasmosis);05150(Staphylococcus aureus infection);05152(Tuberculosis);05164(Inf…	K06752	NA	histocompatibility 2, class II antigen A, alpha [Source:MGI Symbol;Acc:MGI:95895]	protein_coding;retained_intron;processed_transcript	139.929	134.104	183.883	133.61	152.493	35.5799	19.683	34.0787	26.3054	61.5686	4.19839	2.06983	3.77373e-15	4.43783e-12	up	yes
ENSMUSG00000055170	Ifng	ENSMUST00000068592;ENSMUST00000220309	GO:0000122(negative regulation of transcription by RNA polymerase II);GO:0001774(microglial cell activation);GO:0001781(neutrophil apoptotic process);GO:0001934(positive regulation of protein phosphorylation);GO:0002026(regulation of the force of heart contraction);GO:0002250(adaptive immune response);GO:0002281(macrophage activation involved in immune response);GO:0002302(CD8-positive, alpha-bet…	03050(Proteasome);04060(Cytokine-cytokine receptor interaction);04066(HIF-1 signaling pathway);04217(Necroptosis);04350(TGF-beta signaling pathway);04380(Osteoclast differentiation);04612(Antigen processing and presentation);04630(Jak-STAT signaling pathway);04650(Natural killer cell mediated cytotoxicity);04657(IL-17 signaling pathway);04658(Th1 and Th2 cell differentiation);04659(Th17 cell diff…	K04687	NA	interferon gamma [Source:MGI Symbol;Acc:MGI:107656]	protein_coding;retained_intron	3.79933	0.788903	3.48959	2.80389	4.39022	0.0974197	0.032213	0.212449	0.0589928	0.148091	27.8094	4.7975	4.0278e-15	4.43783e-12	up	yes
ENSMUSG00000015437	Gzmb	ENSMUST00000015581	GO:0001913(T cell mediated cytotoxicity);GO:0004252(serine-type endopeptidase activity);GO:0005515(protein binding);GO:0005737(cytoplasm);GO:0005829(cytosol);GO:0006508(proteolysis);GO:0006915(apoptotic process);GO:0008233(peptidase activity);GO:0008236(serine-type peptidase activity);GO:0008626(granzyme-mediated apoptotic signaling pathway);GO:0016787(hydrolase activity);GO:0019835(cytolysis);GO…	04210(Apoptosis);04650(Natural killer cell mediated cytotoxicity);04940(Type I diabetes mellitus);05202(Transcriptional misregulation in cancer);05320(Autoimmune thyroid disease);05330(Allograft rejection);05332(Graft-versus-host disease)	K01353	EC:3.4.21.79	granzyme B [Source:MGI Symbol;Acc:MGI:109267]	protein_coding	42.9535	27.5005	56.838	36.1976	65.7734	6.45249	4.38507	13.0973	11.2181	7.58422	5.36449	2.42344	2.6091e-14	2.39559e-11	up	yes
ENSMUSG00000029417	Cxcl9	ENSMUST00000113093;ENSMUST00000202404	GO:0005125(cytokine activity);GO:0005576(extracellular region);GO:0005615(extracellular space);GO:0006935(chemotaxis);GO:0006952(defense response);GO:0006954(inflammatory response);GO:0006955(immune response);GO:0007189(adenylate cyclase-activating G protein-coupled receptor signaling pathway);GO:0008009(chemokine activity);GO:0009617(response to bacterium);GO:0009897(external side of plasma memb…	04060(Cytokine-cytokine receptor interaction);04062(Chemokine signaling pathway);04620(Toll-like receptor signaling pathway);04620(Toll-like receptor signaling pathway)	K05416	NA	chemokine (C-X-C motif) ligand 9 [Source:MGI Symbol;Acc:MGI:1352449]	protein_coding;retained_intron	43.4605	20.7344	63.2222	29.2793	38.6769	0.913658	3.54241	7.38722	5.19192	1.57116	10.5004	3.39237	2.64798e-13	1.82346e-10	up	yes
ENSMUSG00000079363	Gbp4	ENSMUST00000100962;ENSMUST00000196204;ENSMUST00000199629;ENSMUST00000198278;ENSMUST00000196677;ENSMUST00000197799	GO:0000122(negative regulation of transcription by RNA polymerase II);GO:0001933(negative regulation of protein phosphorylation);GO:0003924(GTPase activity);GO:0005515(protein binding);GO:0005525(GTP binding);GO:0020005(symbiont-containing vacuole membrane);GO:0031397(negative regulation of protein ubiquitination);GO:0031410(cytoplasmic vesicle);GO:0032687(negative regulation of interferon-alpha …	NA	K20908	NA	guanylate binding protein 4 [Source:MGI Symbol;Acc:MGI:97072]	protein_coding;nonsense_mediated_decay;retained_intron	25.8509	12.9775	24.2496	13.074	19.2437	0.712954	3.49895	4.42646	3.63798	2.86531	6.30022	2.6554	3.22961e-13	2.13503e-10	up	yes
ENSMUSG00000021266	Wars	ENSMUST00000161154;ENSMUST00000162952;ENSMUST00000109848;ENSMUST00000160974;ENSMUST00000161410;ENSMUST00000162748;ENSMUST00000160477	GO:0000166(nucleotide binding);GO:0001525(angiogenesis);GO:0001933(negative regulation of protein phosphorylation);GO:0004812(aminoacyl-tRNA ligase activity);GO:0004830(tryptophan-tRNA ligase activity);GO:0005524(ATP binding);GO:0005634(nucleus);GO:0005737(cytoplasm);GO:0005829(cytosol);GO:0006412(translation);GO:0006418(tRNA aminoacylation for protein translation);GO:0006436(tryptophanyl-tRNA am…	00970(Aminoacyl-tRNA biosynthesis);00970(Aminoacyl-tRNA biosynthesis)	NA	NA	tryptophanyl-tRNA synthetase [Source:MGI Symbol;Acc:MGI:104630]	protein_coding;retained_intron;nonsense_mediated_decay	119.004	56.1477	88.2601	66.6484	89.0615	11.4724	28.8266	27.5989	16.9674	16.4763	4.13574	2.04814	6.15483e-13	3.91234e-10	up	yes
ENSMUSG00000022504	Ciita	ENSMUST00000230392;ENSMUST00000023147;ENSMUST00000230533;ENSMUST00000230450;ENSMUST00000230395;ENSMUST00000229906;ENSMUST00000230892;ENSMUST00000230146	GO:0000122(negative regulation of transcription by RNA polymerase II);GO:0000166(nucleotide binding);GO:0000976(transcription regulatory region sequence-specific DNA binding);GO:0005515(protein binding);GO:0005524(ATP binding);GO:0005525(GTP binding);GO:0005634(nucleus);GO:0005654(nucleoplasm);GO:0005829(cytosol);GO:0006355(regulation of transcription, DNA-templated);GO:0006954(inflammatory respo…	04612(Antigen processing and presentation);05145(Toxoplasmosis);05152(Tuberculosis);05164(Influenza A);05340(Primary immunodeficiency);05340(Primary immunodeficiency)	K08060	NA	class II transactivator [Source:MGI Symbol;Acc:MGI:108445]	protein_coding;retained_intron;processed_transcript	7.13338	3.92672	5.61198	5.0575	6.05194	0.4133	0.338809	1.39923	0.284821	1.30778	7.42038	2.89149	1.03044e-12	6.0822e-10	up	yes
ENSMUSG00000022586	Ly6i	ENSMUST00000166694;ENSMUST00000023250	GO:0005886(plasma membrane);GO:0016020(membrane);GO:0030550(acetylcholine receptor inhibitor activity);GO:0031225(anchored component of membrane);GO:0033130(acetylcholine receptor binding);GO:0045202(synapse);GO:0095500(acetylcholine receptor signaling pathway);GO:2000272(negative regulation of signaling receptor activity);GO:2000272(negative regulation of signaling receptor activity)	NA	K06846	NA	lymphocyte antigen 6 complex, locus I [Source:MGI Symbol;Acc:MGI:1888480]	protein_coding	8.05012	10.3676	10.0071	7.03268	5.32847	0.935692	0.798109	0.899553	0.942526	2.27699	6.96854	2.80086	1.10993e-12	6.11461e-10	up	yes
ENSMUSG00000073421	H2-Ab1	ENSMUST00000040828;ENSMUST00000235980;ENSMUST00000174875;ENSMUST00000237342;ENSMUST00000236643;ENSMUST00000173103;ENSMUST00000237866;ENSMUST00000237429	GO:0002250(adaptive immune response);GO:0002344(B cell affinity maturation);GO:0002376(immune system process);GO:0002381(immunoglobulin production involved in immunoglobulin mediated immune response);GO:0002455(humoral immune response mediated by circulating immunoglobulin);GO:0002504(antigen processing and presentation of peptide or polysaccharide antigen via MHC class II);GO:0002579(positive re…	04145(Phagosome);04514(Cell adhesion molecules (CAMs));04612(Antigen processing and presentation);04640(Hematopoietic cell lineage);04658(Th1 and Th2 cell differentiation);04659(Th17 cell differentiation);04672(Intestinal immune network for IgA production);04940(Type I diabetes mellitus);05140(Leishmaniasis);05145(Toxoplasmosis);05150(Staphylococcus aureus infection);05152(Tuberculosis);05164(Inf…	K06752	NA	histocompatibility 2, class II antigen A, beta 1 [Source:MGI Symbol;Acc:MGI:103070]	protein_coding;retained_intron;processed_transcript	166.901	178.975	191.599	133.374	158.525	54.4488	31.2545	45.7799	43.9114	83.0299	3.20935	1.68228	3.70934e-12	1.91576e-09	up	yes
ENSMUSG00000034438	Gbp8	ENSMUST00000199483;ENSMUST00000198326;ENSMUST00000112718;ENSMUST00000031235	GO:0003924(GTPase activity);GO:0005525(GTP binding);GO:0020005(symbiont-containing vacuole membrane);GO:0031410(cytoplasmic vesicle);GO:0042832(defense response to protozoan);GO:0050830(defense response to Gram-positive bacterium);GO:0071346(cellular response to interferon-gamma);GO:0071346(cellular response to interferon-gamma)	NA	K20908	NA	guanylate-binding protein 8 [Source:MGI Symbol;Acc:MGI:1923324]	processed_transcript;retained_intron;protein_coding	14.5951	10.4245	13.3506	10.225	13.0283	2.00184	2.76007	5.48049	2.87089	2.30229	3.99749	1.99909	3.97786e-12	1.99218e-09	up	yes
ENSMUSG00000037202	Prf1	ENSMUST00000219375;ENSMUST00000035419	GO:0001771(immunological synapse formation);GO:0001913(T cell mediated cytotoxicity);GO:0002357(defense response to tumor cell);GO:0002418(immune response to tumor cell);GO:0005509(calcium ion binding);GO:0005576(extracellular region);GO:0005615(extracellular space);GO:0005768(endosome);GO:0005829(cytosol);GO:0005886(plasma membrane);GO:0006915(apoptotic process);GO:0007623(circadian rhythm);GO:0…	04210(Apoptosis);04650(Natural killer cell mediated cytotoxicity);04940(Type I diabetes mellitus);05320(Autoimmune thyroid disease);05330(Allograft rejection);05332(Graft-versus-host disease);05416(Viral myocarditis);05416(Viral myocarditis)	K07818	NA	perforin 1 (pore forming protein) [Source:MGI Symbol;Acc:MGI:97551]	protein_coding	1.00745	1.16625	1.34821	1.15177	1.5	0.137152	0.172682	0.148635	0.177216	0.237903	7.06702	2.8211	7.0301e-12	3.31962e-09	up	yes
ENSMUSG00000040264	Gbp2b	ENSMUST00000029936	GO:0003924(GTPase activity);GO:0005525(GTP binding)	04621(NOD-like receptor signaling pathway)	K20899	NA	guanylate binding protein 2b [Source:MGI Symbol;Acc:MGI:95666]	protein_coding	3.1235	1.40737	2.46052	0.959104	0.808227	0.064135	0.082853	0.18107	0.198312	0.211012	11.8781	3.57024	7.32563e-12	3.36307e-09	up	yes
ENSMUSG00000020407	Upp1	ENSMUST00000130522;ENSMUST00000146696;ENSMUST00000020677;ENSMUST00000172452;ENSMUST00000101525;ENSMUST00000164791;ENSMUST00000166455;ENSMUST00000168121;ENSMUST00000170444	GO:0003824(catalytic activity);GO:0004850(uridine phosphorylase activity);GO:0005654(nucleoplasm);GO:0005737(cytoplasm);GO:0006218(uridine catabolic process);GO:0006220(pyrimidine nucleotide metabolic process);GO:0009116(nucleoside metabolic process);GO:0009166(nucleotide catabolic process);GO:0016740(transferase activity);GO:0016757(transferase activity, transferring glycosyl groups);GO:0016763(…	00240(Pyrimidine metabolism);00983(Drug metabolism - other enzymes);00983(Drug metabolism - other enzymes)	K00757	EC:2.4.2.3	uridine phosphorylase 1 [Source:MGI Symbol;Acc:MGI:1097668]	protein_coding;retained_intron	375.817	263.581	510.252	204.402	360.437	32.0294	69.3043	125.672	72.0288	116.009	4.13087	2.04644	1.32704e-10	4.66639e-08	up	yes
ENSMUSG00000060586	H2-Eb1	ENSMUST00000235530;ENSMUST00000236232;ENSMUST00000235729;ENSMUST00000074557;ENSMUST00000235501	GO:0002250(adaptive immune response);GO:0002504(antigen processing and presentation of peptide or polysaccharide antigen via MHC class II);GO:0006955(immune response);GO:0016020(membrane);GO:0016021(integral component of membrane);GO:0019882(antigen processing and presentation);GO:0042613(MHC class II protein complex);GO:0042613(MHC class II protein complex)	04145(Phagosome);04514(Cell adhesion molecules (CAMs));04612(Antigen processing and presentation);04640(Hematopoietic cell lineage);04658(Th1 and Th2 cell differentiation);04659(Th17 cell differentiation);04672(Intestinal immune network for IgA production);04940(Type I diabetes mellitus);05140(Leishmaniasis);05145(Toxoplasmosis);05150(Staphylococcus aureus infection);05152(Tuberculosis);05164(Inf…	K06752	NA	histocompatibility 2, class II antigen E beta [Source:MGI Symbol;Acc:MGI:95901]	protein_coding;nonsense_mediated_decay;retained_intron	93.7696	88.1709	116.387	80.3858	89.3219	31.2232	18.4949	28.2813	23.4	54.7728	2.99692	1.58348	6.30859e-10	1.89568e-07	up	yes
ENSMUSG00000025203	Scd2	ENSMUST00000026221;ENSMUST00000237039	GO:0004768(stearoyl-CoA 9-desaturase activity);GO:0005506(iron ion binding);GO:0005783(endoplasmic reticulum);GO:0005789(endoplasmic reticulum membrane);GO:0006629(lipid metabolic process);GO:0006631(fatty acid metabolic process);GO:0006633(fatty acid biosynthetic process);GO:0006636(unsaturated fatty acid biosynthetic process);GO:0016020(membrane);GO:0016021(integral component of membrane);GO:00…	01040(Biosynthesis of unsaturated fatty acids);03320(PPAR signaling pathway);04152(AMPK signaling pathway);04152(AMPK signaling pathway)	K00507	EC:1.14.19.1	stearoyl-Coenzyme A desaturase 2 [Source:MGI Symbol;Acc:MGI:98240]	protein_coding;nonsense_mediated_decay	35.3627	26.492	32.4364	57.9011	38.1111	16.1914	14.6501	13.6306	10.2322	12.1548	2.84634	1.50911	7.61119e-10	2.16879e-07	up	yes
ENSMUSG00000105096	Gbp10	ENSMUST00000065588;ENSMUST00000196634	GO:0003924(GTPase activity);GO:0005525(GTP binding);GO:0020005(symbiont-containing vacuole membrane);GO:0031410(cytoplasmic vesicle);GO:0042832(defense response to protozoan);GO:0050830(defense response to Gram-positive bacterium);GO:0071222(cellular response to lipopolysaccharide);GO:0071346(cellular response to interferon-gamma);GO:0071346(cellular response to interferon-gamma)	NA	K20908	NA	guanylate-binding protein 10 [Source:MGI Symbol;Acc:MGI:4359647]	protein_coding;retained_intron	10.7118	1.50567	10.628	4.7151	8.35408	0.055452	0.436954	1.10723	0.795733	0.52806	12.2851	3.61884	9.47818e-10	2.52655e-07	up	yes
ENSMUSG00000049109	Themis	ENSMUST00000056097;ENSMUST00000105516;ENSMUST00000162202;ENSMUST00000162343;ENSMUST00000159927;ENSMUST00000161345;ENSMUST00000219119;ENSMUST00000060409	GO:0002250(adaptive immune response);GO:0002376(immune system process);GO:0005515(protein binding);GO:0005634(nucleus);GO:0005737(cytoplasm);GO:0005911(cell-cell junction);GO:0007275(multicellular organism development);GO:0008180(COP9 signalosome);GO:0043368(positive T cell selection);GO:0043383(negative T cell selection);GO:0050852(T cell receptor signaling pathway);GO:0050852(T cell receptor si…	NA	NA	NA	thymocyte selection associated [Source:MGI Symbol;Acc:MGI:2443552]	protein_coding;nonsense_mediated_decay;retained_intron	0.236044	0.353437	0.351455	0.408716	0.359756	0.0470722	0.034459	0.00799945	0.0716861	0.053842	7.94856	2.99069	1.00961e-09	2.60715e-07	up	yes
ENSMUSG00000060550	H2-Q7	ENSMUST00000173788;ENSMUST00000071951;ENSMUST00000078205;ENSMUST00000116598;ENSMUST00000173016;ENSMUST00000076256	GO:0002376(immune system process);GO:0002474(antigen processing and presentation of peptide antigen via MHC class I);GO:0002476(antigen processing and presentation of endogenous peptide antigen via MHC class Ib);GO:0005102(signaling receptor binding);GO:0005615(extracellular space);GO:0005783(endoplasmic reticulum);GO:0005794(Golgi apparatus);GO:0005797(Golgi medial cisterna);GO:0005886(plasma me…	04144(Endocytosis);04145(Phagosome);04218(Cellular senescence);04514(Cell adhesion molecules (CAMs));04612(Antigen processing and presentation);04650(Natural killer cell mediated cytotoxicity);04940(Type I diabetes mellitus);05163(Human cytomegalovirus infection);05165(Human papillomavirus infection);05166(Human T-cell leukemia virus 1 infection);05167(Kaposi sarcoma-associated herpesvirus infect…	K06751	NA	histocompatibility 2, Q region locus 7 [Source:MGI Symbol;Acc:MGI:95936]	retained_intron;protein_coding	58.9188	78.9552	74.595	49.8551	50.5329	14.0782	15.984	27.2339	17.3817	34.3049	2.8707	1.5214	1.8685e-09	4.11744e-07	up	yes
ENSMUSG00000004612	Nkg7	ENSMUST00000206741;ENSMUST00000070518;ENSMUST00000206251	GO:0016020(membrane);GO:0016021(integral component of membrane);GO:0016021(integral component of membrane)	NA	NA	NA	natural killer cell group 7 sequence [Source:MGI Symbol;Acc:MGI:1931250]	protein_coding;retained_intron	10.7441	16.9321	20.8246	14.2906	18.6	4.15915	2.73454	3.6028	6.31814	2.67657	4.1758	2.06205	2.99183e-09	6.33923e-07	up	yes
ENSMUSG00000075296	Aldh3b2	ENSMUST00000143380	GO:0004028(3-chloroallyl aldehyde dehydrogenase activity);GO:0004029(aldehyde dehydrogenase (NAD+) activity);GO:0005811(lipid droplet);GO:0006068(ethanol catabolic process);GO:0006081(cellular aldehyde metabolic process);GO:0016491(oxidoreductase activity);GO:0016620(oxidoreductase activity, acting on the aldehyde or oxo group of donors, NAD or NADP as acceptor);GO:0043878(glyceraldehyde-3-phosph…	00010(Glycolysis / Gluconeogenesis);00340(Histidine metabolism);00350(Tyrosine metabolism);00360(Phenylalanine metabolism);00410(beta-Alanine metabolism);00980(Metabolism of xenobiotics by cytochrome P450);00982(Drug metabolism - cytochrome P450);05204(Chemical carcinogenesis)	K00129	EC:1.2.1.5	aldehyde dehydrogenase 3 family, member B2 [Source:MGI Symbol;Acc:MGI:2147613]	protein_coding	7.78971	7.07171	12.438	7.35318	7.44567	0.855291	1.32399	2.65347	2.34371	0.528291	5.46393	2.44994	3.58921e-09	7.32331e-07	up	yes
ENSMUSG00000053977	Cd8a	ENSMUST00000172321;ENSMUST00000205054;ENSMUST00000066747	GO:0002250(adaptive immune response);GO:0002376(immune system process);GO:0002456(T cell mediated immunity);GO:0005515(protein binding);GO:0005886(plasma membrane);GO:0007166(cell surface receptor signaling pathway);GO:0009897(external side of plasma membrane);GO:0009986(cell surface);GO:0016020(membrane);GO:0016021(integral component of membrane);GO:0019901(protein kinase binding);GO:0023024(MHC…	04514(Cell adhesion molecules (CAMs));04612(Antigen processing and presentation);04640(Hematopoietic cell lineage);04660(T cell receptor signaling pathway);05340(Primary immunodeficiency);05340(Primary immunodeficiency)	K06458	NA	CD8 antigen, alpha chain [Source:MGI Symbol;Acc:MGI:88346]	protein_coding;retained_intron	4.19417	5.86149	6.68791	7.25421	6.00197	1.36697	0.619638	1.62398	2.55211	0.89714	4.24936	2.08725	6.69846e-09	1.23469e-06	up	yes
ENSMUSG00000056290	Ms4a4b	ENSMUST00000035258;ENSMUST00000152242;ENSMUST00000142135;ENSMUST00000136366;ENSMUST00000144135;ENSMUST00000145160;ENSMUST00000123758	GO:0005887(integral component of plasma membrane);GO:0016020(membrane);GO:0016021(integral component of membrane);GO:0016021(integral component of membrane)	NA	K22190	NA	membrane-spanning 4-domains, subfamily A, member 4B [Source:MGI Symbol;Acc:MGI:1913083]	protein_coding;retained_intron;nonsense_mediated_decay	1.39762	1.69861	2.45222	2.67468	2.93425	0.348994	0.317564	0.735887	0.830348	0.637168	3.88764	1.95889	7.40779e-09	1.31241e-06	up	yes
ENSMUSG00000037679	Inf2	ENSMUST00000101029;ENSMUST00000222275;ENSMUST00000220786	GO:0003779(actin binding);GO:0016043(cellular component organization);GO:0017048(Rho GTPase binding);GO:0030036(actin cytoskeleton organization);GO:0048471(perinuclear region of cytoplasm);GO:0090140(regulation of mitochondrial fission);GO:0090140(regulation of mitochondrial fission)	NA	NA	NA	inverted formin, FH2 and WH2 domain containing [Source:MGI Symbol;Acc:MGI:1917685]	protein_coding	42.5408	13.8183	21.0467	18.1846	25.4794	3.42579	9.08136	5.46998	5.00281	10.923	3.57107	1.83636	9.01344e-09	1.53572e-06	up	yes
ENSMUSG00000051457	Spn	ENSMUST00000049931;ENSMUST00000143713;ENSMUST00000205483	GO:0001562(response to protozoan);GO:0001808(negative regulation of type IV hypersensitivity);GO:0001931(uropod);GO:0001934(positive regulation of protein phosphorylation);GO:0002296(T-helper 1 cell lineage commitment);GO:0004888(transmembrane signaling receptor activity);GO:0005515(protein binding);GO:0005604(basement membrane);GO:0005615(extracellular space);GO:0005634(nucleus);GO:0005887(integ…	04514(Cell adhesion molecules (CAMs));04514(Cell adhesion molecules (CAMs))	K06477	NA	sialophorin [Source:MGI Symbol;Acc:MGI:98384]	protein_coding;nonsense_mediated_decay	2.30413	2.63402	3.12784	3.79082	3.42901	0.870259	0.43418	1.04084	0.99894	0.586309	3.889	1.9594	9.98104e-09	1.6757e-06	up	yes
ENSMUSG00000053063	Clec12a	ENSMUST00000065289;ENSMUST00000147106;ENSMUST00000151671;ENSMUST00000133756	GO:0016020(membrane);GO:0016021(integral component of membrane);GO:0016021(integral component of membrane)	NA	K17516	NA	C-type lectin domain family 12, member a [Source:MGI Symbol;Acc:MGI:3040968]	protein_coding;retained_intron	1.23526	1.48804	1.52752	0.975455	0.596009	0.0637324	0.194353	0.200131	0.206047	0.352194	5.72803	2.51804	1.19755e-08	1.97918e-06	up	yes
ENSMUSG00000032038	St3gal4	ENSMUST00000034537;ENSMUST00000213526;ENSMUST00000215089;ENSMUST00000214526;ENSMUST00000215463;ENSMUST00000215638;ENSMUST00000217542;ENSMUST00000216557;ENSMUST00000217149	GO:0003836(beta-galactoside (CMP) alpha-2,3-sialyltransferase activity);GO:0005794(Golgi apparatus);GO:0006486(protein glycosylation);GO:0008118(N-acetyllactosaminide alpha-2,3-sialyltransferase activity);GO:0008373(sialyltransferase activity);GO:0009101(glycoprotein biosynthetic process);GO:0009247(glycolipid biosynthetic process);GO:0009312(oligosaccharide biosynthetic process);GO:0016020(membr…	00601(Glycosphingolipid biosynthesis - lacto and neolacto series);00601(Glycosphingolipid biosynthesis - lacto and neolacto series)	K03494	EC:2.4.99.4	ST3 beta-galactoside alpha-2,3-sialyltransferase 4 [Source:MGI Symbol;Acc:MGI:1316743]	protein_coding	102.394	95.5005	142.242	141.409	128.322	35.5024	67.9499	43.1607	34.6816	64.4646	2.48157	1.31125	1.5603e-08	2.41001e-06	up	yes
ENSMUSG00000078922	Tgtp1	ENSMUST00000068063;ENSMUST00000146439;ENSMUST00000132745	GO:0000166(nucleotide binding);GO:0002376(immune system process);GO:0003924(GTPase activity);GO:0005525(GTP binding);GO:0005737(cytoplasm);GO:0005783(endoplasmic reticulum);GO:0005789(endoplasmic reticulum membrane);GO:0005794(Golgi apparatus);GO:0006952(defense response);GO:0006955(immune response);GO:0009615(response to virus);GO:0009617(response to bacterium);GO:0016020(membrane);GO:0016787(hy…	NA	NA	NA	T cell specific GTPase 1 [Source:MGI Symbol;Acc:MGI:98734]	protein_coding	70.5768	33.1732	85.7927	34.6868	63.8134	1.59315	10.1387	19.8803	10.4581	9.3372	5.60314	2.48624	1.77459e-08	2.61862e-06	up	yes
ENSMUSG00000024665	Fads2	ENSMUST00000025567;ENSMUST00000238023;ENSMUST00000235937	GO:0004768(stearoyl-CoA 9-desaturase activity);GO:0005783(endoplasmic reticulum);GO:0005789(endoplasmic reticulum membrane);GO:0006629(lipid metabolic process);GO:0006631(fatty acid metabolic process);GO:0006633(fatty acid biosynthetic process);GO:0006636(unsaturated fatty acid biosynthetic process);GO:0016020(membrane);GO:0016021(integral component of membrane);GO:0016213(linoleoyl-CoA desaturas…	00592(alpha-Linolenic acid metabolism);01040(Biosynthesis of unsaturated fatty acids);03320(PPAR signaling pathway);03320(PPAR signaling pathway)	K10226	EC:1.14.19.3	fatty acid desaturase 2 [Source:MGI Symbol;Acc:MGI:1930079]	protein_coding;processed_transcript	75.1192	93.8729	148.811	129.108	82.8338	22.4641	47.2043	41.4769	29.6808	55.6757	2.69588	1.43075	2.80941e-08	3.90178e-06	up	yes
ENSMUSG00000053044	Cd8b1	ENSMUST00000065248	GO:0002250(adaptive immune response);GO:0002376(immune system process);GO:0005515(protein binding);GO:0005886(plasma membrane);GO:0009897(external side of plasma membrane);GO:0009986(cell surface);GO:0015026(coreceptor activity);GO:0016020(membrane);GO:0016021(integral component of membrane);GO:0042288(MHC class I protein binding);GO:0050776(regulation of immune response)	04514(Cell adhesion molecules (CAMs));04612(Antigen processing and presentation);04640(Hematopoietic cell lineage);04660(T cell receptor signaling pathway);05340(Primary immunodeficiency)	K06459	NA	CD8 antigen, beta chain 1 [Source:MGI Symbol;Acc:MGI:88347]	protein_coding	4.88073	6.44487	8.11618	9.54531	7.31363	1.7172	0.31982	1.24364	2.29479	0.984919	5.53333	2.46815	5.13695e-08	6.28877e-06	up	yes
ENSMUSG00000078921	Tgtp2	ENSMUST00000046745;ENSMUST00000128411	GO:0000166(nucleotide binding);GO:0002376(immune system process);GO:0003924(GTPase activity);GO:0005525(GTP binding);GO:0005737(cytoplasm);GO:0005783(endoplasmic reticulum);GO:0005789(endoplasmic reticulum membrane);GO:0005794(Golgi apparatus);GO:0006952(defense response);GO:0006955(immune response);GO:0009615(response to virus);GO:0009617(response to bacterium);GO:0016020(membrane);GO:0016787(hy…	NA	NA	NA	T cell specific GTPase 2 [Source:MGI Symbol;Acc:MGI:3710083]	protein_coding;processed_transcript	62.1133	28.1749	67.0805	28.0406	53.9436	2.29796	9.35956	19.5704	12.0208	9.65593	4.52423	2.17767	6.02858e-08	7.06626e-06	up	yes
ENSMUSG00000027639	Samhd1	ENSMUST00000123932;ENSMUST00000057725;ENSMUST00000109549;ENSMUST00000139263;ENSMUST00000152866;ENSMUST00000139149;ENSMUST00000149313;ENSMUST00000088523;ENSMUST00000160213;ENSMUST00000142508	GO:0000166(nucleotide binding);GO:0000724(double-strand break repair via homologous recombination);GO:0002376(immune system process);GO:0003676(nucleic acid binding);GO:0003697(single-stranded DNA binding);GO:0003723(RNA binding);GO:0003824(catalytic activity);GO:0004540(ribonuclease activity);GO:0005515(protein binding);GO:0005525(GTP binding);GO:0005634(nucleus);GO:0005654(nucleoplasm);GO:00056…	05170(Human immunodeficiency virus 1 infection);05170(Human immunodeficiency virus 1 infection)	K22544	EC:3.1.5.-	SAM domain and HD domain, 1 [Source:MGI Symbol;Acc:MGI:1927468]	nonsense_mediated_decay;protein_coding;retained_intron	64.1132	31.386	71.1436	43.1719	66.6078	5.96889	17.4103	23.0747	20.1059	21.5652	3.13671	1.64925	7.4699e-08	8.30503e-06	up	yes
ENSMUSG00000061947	Serpina10	ENSMUST00000044231;ENSMUST00000121625	GO:0004867(serine-type endopeptidase inhibitor activity);GO:0005576(extracellular region);GO:0005615(extracellular space);GO:0007596(blood coagulation);GO:0007599(hemostasis);GO:0008201(heparin binding);GO:0010466(negative regulation of peptidase activity);GO:0010951(negative regulation of endopeptidase activity);GO:0030414(peptidase inhibitor activity);GO:0030414(peptidase inhibitor activity)	NA	K04525	NA	serine (or cysteine) peptidase inhibitor, clade A (alpha-1 antiproteinase, antitrypsin), member 10 [Source:MGI Symbol;Acc:MGI:2667725]	protein_coding	2.60172	0.990835	1.77442	1.34026	1.58648	0.156194	0.24459	0.651258	0.13346	0.254681	5.75879	2.52577	1.98837e-07	1.92174e-05	up	yes
ENSMUSG00000092021	Gbp11	ENSMUST00000100960;ENSMUST00000171587	GO:0003924(GTPase activity);GO:0005525(GTP binding);GO:0020005(symbiont-containing vacuole membrane);GO:0031410(cytoplasmic vesicle);GO:0042832(defense response to protozoan);GO:0050830(defense response to Gram-positive bacterium);GO:0071346(cellular response to interferon-gamma);GO:0071346(cellular response to interferon-gamma)	NA	K20908	NA	guanylate binding protein 11 [Source:MGI Symbol;Acc:MGI:3646307]	polymorphic_pseudogene;protein_coding	2.11917	1.00281	1.89211	0.670809	1.05736	0.032435	0.119113	0.364436	0.21753	0.066987	8.42255	3.07426	2.37864e-07	2.19619e-05	up	yes
ENSMUSG00000001444	Tbx21	ENSMUST00000001484	GO:0000122(negative regulation of transcription by RNA polymerase II);GO:0000976(transcription regulatory region sequence-specific DNA binding);GO:0000977(RNA polymerase II regulatory region sequence-specific DNA binding);GO:0001102(RNA polymerase II activating transcription factor binding);GO:0001227(DNA-binding transcription repressor activity, RNA polymerase II-specific);GO:0001228(DNA-binding…	04658(Th1 and Th2 cell differentiation);04659(Th17 cell differentiation);05321(Inflammatory bowel disease (IBD))	K10166	NA	T-box 21 [Source:MGI Symbol;Acc:MGI:1888984]	protein_coding	1.19493	1.03145	1.93689	1.17104	1.63959	0.359247	0.184728	0.322011	0.411063	0.249354	4.56884	2.19183	2.40286e-07	2.20622e-05	up	yes
ENSMUSG00000060675	Plaat3	ENSMUST00000136465;ENSMUST00000136756;ENSMUST00000025925;ENSMUST00000141887	GO:0004623(phospholipase A2 activity);GO:0005737(cytoplasm);GO:0005777(peroxisome);GO:0005778(peroxisomal membrane);GO:0005783(endoplasmic reticulum);GO:0005886(plasma membrane);GO:0006629(lipid metabolic process);GO:0006641(triglyceride metabolic process);GO:0006644(phospholipid metabolic process);GO:0007031(peroxisome organization);GO:0008654(phospholipid biosynthetic process);GO:0008970(phosph…	00564(Glycerophospholipid metabolism);00565(Ether lipid metabolism);00590(Arachidonic acid metabolism);00591(Linoleic acid metabolism);00592(alpha-Linolenic acid metabolism);04014(Ras signaling pathway);04923(Regulation of lipolysis in adipocytes);04923(Regulation of lipolysis in adipocytes)	K16817	3.1.1.4;EC:3.1.1.32	phospholipase A and acyltransferase 3 [Source:MGI Symbol;Acc:MGI:2179715]	protein_coding	16.0285	13.1579	23.2241	12.4503	16.9213	6.16871	7.12725	9.56324	6.18558	5.51539	2.36637	1.24268	2.70389e-07	2.45534e-05	up	yes
ENSMUSG00000039364	Sectm1b	ENSMUST00000081499;ENSMUST00000039309;ENSMUST00000132117;ENSMUST00000168459;ENSMUST00000130786;ENSMUST00000170381;ENSMUST00000150577	GO:0005125(cytokine activity);GO:0006955(immune response);GO:0007165(signal transduction);GO:0016020(membrane);GO:0016021(integral component of membrane);GO:0016021(integral component of membrane)	NA	NA	NA	secreted and transmembrane 1B [Source:MGI Symbol;Acc:MGI:1929083]	protein_coding;retained_intron;processed_transcript	114.92	192.778	180.757	136.118	135.92	58.7095	38.7012	80.2372	77.6833	70.8689	2.33137	1.22118	2.98005e-07	2.66223e-05	up	yes
ENSMUSG00000042385	Gzmk	ENSMUST00000038212;ENSMUST00000140324;ENSMUST00000122399	GO:0004252(serine-type endopeptidase activity);GO:0006508(proteolysis);GO:0008233(peptidase activity);GO:0008236(serine-type peptidase activity);GO:0016787(hydrolase activity);GO:0016787(hydrolase activity)	NA	K08663	EC:3.4.21.-	granzyme K [Source:MGI Symbol;Acc:MGI:1298232]	protein_coding;nonsense_mediated_decay	3.62849	4.71416	5.69009	4.16965	5.36273	1.23279	0.312519	1.03645	1.65988	0.624161	4.84302	2.27591	4.12152e-07	3.44022e-05	up	yes
ENSMUSG00000115681	Gm2682	ENSMUST00000227412;ENSMUST00000227875;ENSMUST00000226854;ENSMUST00000226736	NA	NA	NA	NA	predicted gene 2682 [Source:MGI Symbol;Acc:MGI:3780851]	lincRNA	0.208994	0.301685	0.343573	0.652112	0.440214	0.071457	0.0387352	0.073009	0.0293366	0.0330114	7.92745	2.98686	4.35611e-07	3.61776e-05	up	yes
ENSMUSG00000026980	Ly75	ENSMUST00000112533;ENSMUST00000028362	GO:0006897(endocytosis);GO:0009897(external side of plasma membrane);GO:0016020(membrane);GO:0016021(integral component of membrane);GO:0030246(carbohydrate binding);GO:0038023(signaling receptor activity);GO:0038023(signaling receptor activity)	NA	NA	NA	lymphocyte antigen 75 [Source:MGI Symbol;Acc:MGI:106662]	protein_coding	7.99031	7.41442	8.16332	8.94988	7.02159	2.48915	3.44778	4.50023	4.52569	3.78741	2.10875	1.07638	4.75752e-07	3.87328e-05	up	yes
ENSMUSG00000118051	Gm8714	ENSMUST00000236261	NA	NA	NA	NA	predicted gene 8714 [Source:MGI Symbol;Acc:MGI:3644347]	processed_pseudogene	117.433	13.554	62.3556	42.6387	103.345	0.135081	1.54282	9.01654	3.48794	0.072076	23.8049	4.57319	4.8233e-07	3.88852e-05	up	yes
ENSMUSG00000018341	Il12rb2	ENSMUST00000018485;ENSMUST00000117441	GO:0004896(cytokine receptor activity);GO:0005515(protein binding);GO:0005886(plasma membrane);GO:0009897(external side of plasma membrane);GO:0016020(membrane);GO:0016021(integral component of membrane);GO:0018108(peptidyl-tyrosine phosphorylation);GO:0019221(cytokine-mediated signaling pathway);GO:0019901(protein kinase binding);GO:0019955(cytokine binding);GO:0032496(response to lipopolysaccha…	04060(Cytokine-cytokine receptor interaction);04630(Jak-STAT signaling pathway);04658(Th1 and Th2 cell differentiation);05200(Pathways in cancer);05321(Inflammatory bowel disease (IBD));05321(Inflammatory bowel disease (IBD))	K05064	NA	interleukin 12 receptor, beta 2 [Source:MGI Symbol;Acc:MGI:1270861]	protein_coding	0.289486	0.277278	0.362025	0.516898	0.418204	0.0189977	0.0001	0.0755227	0.0001	0.0180362	16.5302	4.04703	5.05831e-07	3.99994e-05	up	yes
ENSMUSG00000105504	Gbp5	ENSMUST00000090127;ENSMUST00000196255;ENSMUST00000199578;ENSMUST00000198803;ENSMUST00000197459	GO:0000139(Golgi membrane);GO:0000166(nucleotide binding);GO:0002376(immune system process);GO:0003924(GTPase activity);GO:0005515(protein binding);GO:0005525(GTP binding);GO:0005737(cytoplasm);GO:0005794(Golgi apparatus);GO:0006954(inflammatory response);GO:0009617(response to bacterium);GO:0016020(membrane);GO:0016787(hydrolase activity);GO:0031410(cytoplasmic vesicle);GO:0032611(interleukin-1 …	04621(NOD-like receptor signaling pathway);04621(NOD-like receptor signaling pathway)	K20898	NA	guanylate binding protein 5 [Source:MGI Symbol;Acc:MGI:2429943]	protein_coding;nonsense_mediated_decay;retained_intron;processed_transcript	9.3399	6.9452	12.761	6.17419	7.42312	1.72259	3.27648	2.53042	3.57702	5.36621	2.58873	1.37224	5.15826e-07	4.04031e-05	up	yes
ENSMUSG00000048521	Cxcr6	ENSMUST00000049810;ENSMUST00000216072	GO:0004930(G protein-coupled receptor activity);GO:0004950(chemokine receptor activity);GO:0005886(plasma membrane);GO:0006935(chemotaxis);GO:0006954(inflammatory response);GO:0006955(immune response);GO:0007165(signal transduction);GO:0007186(G protein-coupled receptor signaling pathway);GO:0007204(positive regulation of cytosolic calcium ion concentration);GO:0009897(external side of plasma mem…	04060(Cytokine-cytokine receptor interaction);04062(Chemokine signaling pathway);04062(Chemokine signaling pathway)	K04191	NA	chemokine (C-X-C motif) receptor 6 [Source:MGI Symbol;Acc:MGI:1934582]	protein_coding	2.28539	3.69469	3.40839	3.73577	4.49195	0.908186	0.280772	0.949618	1.03374	1.04368	4.17842	2.06296	5.38806e-07	4.18068e-05	up	yes
ENSMUSG00000078949	R3hdml	ENSMUST00000109416	GO:0003674(molecular_function);GO:0005576(extracellular region);GO:0005615(extracellular space);GO:0008150(biological_process);GO:0010466(negative regulation of peptidase activity);GO:0030414(peptidase inhibitor activity)	NA	NA	NA	R3H domain containing-like [Source:MGI Symbol;Acc:MGI:3650937]	protein_coding	1.03916	0.397905	0.723642	0.309906	0.856309	0.0001	0.062612	0.0001	0.127782	0.0417	14.3221	3.84017	6.43472e-07	4.85601e-05	up	yes
ENSMUSG00000025165	Sectm1a	ENSMUST00000026162;ENSMUST00000106119;ENSMUST00000100126;ENSMUST00000106120;ENSMUST00000149917	GO:0005125(cytokine activity);GO:0006955(immune response);GO:0007165(signal transduction);GO:0016020(membrane);GO:0016021(integral component of membrane);GO:0016021(integral component of membrane)	NA	NA	NA	secreted and transmembrane 1A [Source:MGI Symbol;Acc:MGI:2384805]	protein_coding;processed_transcript	12.7925	10.6358	22.4318	10.5777	13.7929	1.64023	3.40423	5.56908	6.0192	5.45865	3.1791	1.66862	7.16386e-07	5.3332e-05	up	yes
ENSMUSG00000060131	Atp8b4	ENSMUST00000040128;ENSMUST00000129187;ENSMUST00000040149;ENSMUST00000134977;ENSMUST00000147517	GO:0000166(nucleotide binding);GO:0000287(magnesium ion binding);GO:0005524(ATP binding);GO:0005794(Golgi apparatus);GO:0005802(trans-Golgi network);GO:0005886(plasma membrane);GO:0007030(Golgi organization);GO:0015914(phospholipid transport);GO:0016020(membrane);GO:0016021(integral component of membrane);GO:0045332(phospholipid translocation);GO:0046872(metal ion binding);GO:0140326(ATPase-coupl…	NA	K01530	EC:7.6.2.1	ATPase, class I, type 8B, member 4 [Source:MGI Symbol;Acc:MGI:1859664]	protein_coding;retained_intron;nonsense_mediated_decay	0.540606	0.562325	0.765981	0.748407	0.743516	0.0788805	0.102459	0.16415	0.19269	0.294037	4.03841	2.01379	8.46301e-07	6.16159e-05	up	yes
ENSMUSG00000028885	Smpdl3b	ENSMUST00000030709	GO:0002376(immune system process);GO:0004767(sphingomyelin phosphodiesterase activity);GO:0005515(protein binding);GO:0005576(extracellular region);GO:0005615(extracellular space);GO:0005886(plasma membrane);GO:0006629(lipid metabolic process);GO:0006685(sphingomyelin catabolic process);GO:0006954(inflammatory response);GO:0008081(phosphoric diester hydrolase activity);GO:0008152(metabolic proces…	NA	K01128	EC:3.1.4.-	sphingomyelin phosphodiesterase, acid-like 3B [Source:MGI Symbol;Acc:MGI:1916022]	protein_coding	20.7296	16.3231	17.4919	13.0577	14.547	3.3493	7.13017	9.60361	4.91911	7.39786	2.53547	1.34225	9.63193e-07	6.71675e-05	up	yes
ENSMUSG00000055413	H2-Q5	ENSMUST00000174854;ENSMUST00000116010;ENSMUST00000172979	NA	NA	NA	NA	histocompatibility 2, Q region locus 5 [Source:MGI Symbol;Acc:MGI:95934]	retained_intron;processed_transcript;polymorphic_pseudogene	18.5621	25.9033	24.1796	16.0978	15.2361	5.62304	6.39485	9.8739	6.57054	12.241	2.45629	1.29648	9.68424e-07	6.72485e-05	up	yes
ENSMUSG00000060183	Cxcl11	ENSMUST00000077820;ENSMUST00000122808	GO:0005125(cytokine activity);GO:0005576(extracellular region);GO:0005615(extracellular space);GO:0006935(chemotaxis);GO:0006952(defense response);GO:0006954(inflammatory response);GO:0006955(immune response);GO:0007189(adenylate cyclase-activating G protein-coupled receptor signaling pathway);GO:0008009(chemokine activity);GO:0008201(heparin binding);GO:0010818(T cell chemotaxis);GO:0042127(regu…	NA	NA	NA	chemokine (C-X-C motif) ligand 11 [Source:MGI Symbol;Acc:MGI:1860203]	protein_coding;polymorphic_pseudogene	1.5074	0.942622	1.70101	0.951187	1.14813	0.240846	0.53303	0.281073	0.231235	0.319705	3.89214	1.96056	1.19164e-06	7.97337e-05	up	yes
ENSMUSG00000037145	2210407C18Rik	ENSMUST00000126695;ENSMUST00000108821;ENSMUST00000048801	GO:0003674(molecular_function);GO:0005575(cellular_component);GO:0009617(response to bacterium);GO:0009617(response to bacterium)	NA	NA	NA	RIKEN cDNA 2210407C18 gene [Source:MGI Symbol;Acc:MGI:1925604]	processed_transcript;protein_coding	402.564	124.644	170.059	88.5848	263.626	34.5036	17.3771	62.1508	25.56	1.99052	7.4125	2.88996	1.24761e-06	8.24268e-05	up	yes
ENSMUSG00000031628	Casp3	ENSMUST00000211115;ENSMUST00000209668;ENSMUST00000093517;ENSMUST00000210534	GO:0001554(luteolysis);GO:0001666(response to hypoxia);GO:0001782(B cell homeostasis);GO:0002020(protease binding);GO:0004190(aspartic-type endopeptidase activity);GO:0004197(cysteine-type endopeptidase activity);GO:0004861(cyclin-dependent protein serine/threonine kinase inhibitor activity);GO:0005123(death receptor binding);GO:0005515(protein binding);GO:0005634(nucleus);GO:0005737(cytoplasm);G…	01524(Platinum drug resistance);04010(MAPK signaling pathway);04115(p53 signaling pathway);04210(Apoptosis);04215(Apoptosis - multiple species);04650(Natural killer cell mediated cytotoxicity);04657(IL-17 signaling pathway);04668(TNF signaling pathway);04726(Serotonergic synapse);04932(Non-alcoholic fatty liver disease (NAFLD));04933(AGE-RAGE signaling pathway in diabetic complications);05010(Alz…	K02187	EC:3.4.22.56	caspase 3 [Source:MGI Symbol;Acc:MGI:107739]	protein_coding;retained_intron	50.1328	51.0819	69.5193	40.0739	47.3131	21.5195	22.7407	30.9029	24.8737	27.166	2.02921	1.02092	1.30444e-06	8.55493e-05	up	yes
ENSMUSG00000068606	Gm4841	ENSMUST00000090260	GO:0003924(GTPase activity);GO:0005525(GTP binding);GO:0005789(endoplasmic reticulum membrane);GO:0006952(defense response);GO:0016020(membrane);GO:0035458(cellular response to interferon-beta)	NA	NA	NA	predicted gene 4841 [Source:MGI Symbol;Acc:MGI:3643814]	protein_coding	13.5076	1.48407	6.50181	6.72908	17.5181	0.251984	1.35892	2.60835	1.08259	0.287251	8.18393	3.03279	1.42704e-06	9.07106e-05	up	yes
ENSMUSG00000023959	Clic5	ENSMUST00000024755;ENSMUST00000233193;ENSMUST00000239215	GO:0002021(response to dietary excess);GO:0002024(diet induced thermogenesis);GO:0005244(voltage-gated ion channel activity);GO:0005254(chloride channel activity);GO:0005515(protein binding);GO:0005634(nucleus);GO:0005737(cytoplasm);GO:0005794(Golgi apparatus);GO:0005815(microtubule organizing center);GO:0005856(cytoskeleton);GO:0005886(plasma membrane);GO:0005938(cell cortex);GO:0006811(ion tran…	NA	K05025	NA	chloride intracellular channel 5 [Source:MGI Symbol;Acc:MGI:1917912]	protein_coding;retained_intron	20.7933	27.4668	35.1863	26.8874	25.0205	9.859	8.91985	13.044	15.3901	17.5157	2.0911	1.06427	1.48872e-06	9.35517e-05	up	yes
ENSMUSG00000029772	Ahcyl2	ENSMUST00000102995;ENSMUST00000154079;ENSMUST00000176265;ENSMUST00000064872;ENSMUST00000149816;ENSMUST00000115242;ENSMUST00000143091;ENSMUST00000201020;ENSMUST00000138205;ENSMUST00000141304;ENSMUST00000150365;ENSMUST00000115238;ENSMUST00000128927;ENSMUST00000176693;ENSMUST00000125911;ENSMUST00000134438;ENSMUST00000201282;ENSMUST00000135396;ENSMUST00000152581;ENSMUST00000128837;ENSMUST00000202115;…	GO:0004013(adenosylhomocysteinase activity);GO:0005737(cytoplasm);GO:0005783(endoplasmic reticulum);GO:0005829(cytosol);GO:0006730(one-carbon metabolic process);GO:0016787(hydrolase activity);GO:0033353(S-adenosylmethionine cycle);GO:0043005(neuron projection);GO:0043231(intracellular membrane-bounded organelle);GO:0043231(intracellular membrane-bounded organelle)	00270(Cysteine and methionine metabolism);00270(Cysteine and methionine metabolism)	K01251	EC:3.3.1.1	S-adenosylhomocysteine hydrolase-like 2 [Source:MGI Symbol;Acc:MGI:1921590]	protein_coding;retained_intron;processed_transcript;nonsense_mediated_decay	22.8379	14.8091	17.2535	23.2458	5.95262	1.44917	2.64959	3.47842	3.4561	10.7188	3.86625	1.95093	1.69266e-06	0.000104053	up	yes
ENSMUSG00000038213	Tapbpl	ENSMUST00000043422	GO:0000139(Golgi membrane);GO:0002376(immune system process);GO:0002502(peptide antigen assembly with MHC class I protein complex);GO:0002590(negative regulation of antigen processing and presentation of peptide antigen via MHC class I);GO:0005783(endoplasmic reticulum);GO:0005789(endoplasmic reticulum membrane);GO:0005794(Golgi apparatus);GO:0005886(plasma membrane);GO:0016020(membrane);GO:00160…	NA	NA	NA	TAP binding protein-like [Source:MGI Symbol;Acc:MGI:2384853]	protein_coding	50.1385	39.1835	62.952	36.7288	45.9668	13.7888	21.5513	26.7402	25.8309	22.8846	2.12075	1.08457	1.69473e-06	0.000104053	up	yes
ENSMUSG00000117098	Gm49909	ENSMUST00000233417;ENSMUST00000233357	GO:0001725(stress fiber);GO:0005509(calcium ion binding);GO:0005515(protein binding);GO:0005903(brush border);GO:0008360(regulation of cell shape);GO:0016459(myosin complex);GO:0016460(myosin II complex);GO:0030018(Z disc);GO:0032036(myosin heavy chain binding);GO:0032991(protein-containing complex);GO:0035254(glutamate receptor binding);GO:0045177(apical part of cell);GO:0046872(metal ion bindin…	NA	NA	NA	predicted gene, 49909 [Source:MGI Symbol;Acc:MGI:6270609]	protein_coding	19.4416	0.0001	12.2941	0.0001	0.0001	0.0001	0.0001	0.0001	0.0001	0.0001	63472	15.9538	1.82095e-06	0.000109835	up	yes
ENSMUSG00000039682	Lap3	ENSMUST00000046122;ENSMUST00000137699;ENSMUST00000131289;ENSMUST00000198534;ENSMUST00000146811;ENSMUST00000135413	GO:0004177(aminopeptidase activity);GO:0005654(nucleoplasm);GO:0005737(cytoplasm);GO:0005739(mitochondrion);GO:0005802(trans-Golgi network);GO:0005829(cytosol);GO:0006508(proteolysis);GO:0008233(peptidase activity);GO:0008235(metalloexopeptidase activity);GO:0016787(hydrolase activity);GO:0019538(protein metabolic process);GO:0030145(manganese ion binding);GO:0030496(midbody);GO:0046872(metal ion…	00330(Arginine and proline metabolism);00480(Glutathione metabolism);00480(Glutathione metabolism)	K11142	3.4.11.5;EC:3.4.11.1	leucine aminopeptidase 3 [Source:MGI Symbol;Acc:MGI:1914238]	protein_coding;retained_intron	78.544	49.8928	75.946	47.4141	60.8742	13.2238	26.3087	39.6116	28.102	24.5494	2.3724	1.24634	1.9288e-06	0.000114255	up	yes
ENSMUSG00000024338	Psmb8	ENSMUST00000237106;ENSMUST00000172960;ENSMUST00000025196;ENSMUST00000238071;ENSMUST00000236557;ENSMUST00000173441;ENSMUST00000236331	GO:0000502(proteasome complex);GO:0002376(immune system process);GO:0004175(endopeptidase activity);GO:0004298(threonine-type endopeptidase activity);GO:0005515(protein binding);GO:0005634(nucleus);GO:0005654(nucleoplasm);GO:0005737(cytoplasm);GO:0005829(cytosol);GO:0005839(proteasome core complex);GO:0006508(proteolysis);GO:0008233(peptidase activity);GO:0010498(proteasomal protein catabolic pro…	03050(Proteasome);03050(Proteasome)	K02740	EC:3.4.25.1	proteasome (prosome, macropain) subunit, beta type 8 (large multifunctional peptidase 7) [Source:MGI Symbol;Acc:MGI:1346527]	retained_intron;protein_coding	64.6557	54.4634	79.3022	45.56	58.8138	19.7817	28.7858	41.3429	23.9455	24.3783	2.19045	1.13123	2.19251e-06	0.000127142	up	yes
ENSMUSG00000038037	Socs1	ENSMUST00000038099;ENSMUST00000229866	GO:0001932(regulation of protein phosphorylation);GO:0005159(insulin-like growth factor receptor binding);GO:0005515(protein binding);GO:0005634(nucleus);GO:0005654(nucleoplasm);GO:0005737(cytoplasm);GO:0005829(cytosol);GO:0005942(phosphatidylinositol 3-kinase complex);GO:0007259(receptor signaling pathway via JAK-STAT);GO:0009968(negative regulation of signal transduction);GO:0010533(regulation …	04120(Ubiquitin mediated proteolysis);04380(Osteoclast differentiation);04630(Jak-STAT signaling pathway);04910(Insulin signaling pathway);04917(Prolactin signaling pathway);04930(Type II diabetes mellitus);05145(Toxoplasmosis);05206(MicroRNAs in cancer);05206(MicroRNAs in cancer)	K04694	NA	suppressor of cytokine signaling 1 [Source:MGI Symbol;Acc:MGI:1354910]	protein_coding	8.67741	5.01704	10.6598	4.80807	7.59039	1.65339	3.51358	2.84506	2.67578	3.09	2.66753	1.4155	2.23686e-06	0.000129261	up	yes
ENSMUSG00000037321	Tap1	ENSMUST00000041633;ENSMUST00000166853;ENSMUST00000166287;ENSMUST00000171148;ENSMUST00000170086;ENSMUST00000166582;ENSMUST00000168351	GO:0000166(nucleotide binding);GO:0002250(adaptive immune response);GO:0002376(immune system process);GO:0002479(antigen processing and presentation of exogenous peptide antigen via MHC class I, TAP-dependent);GO:0005524(ATP binding);GO:0005739(mitochondrion);GO:0005783(endoplasmic reticulum);GO:0005789(endoplasmic reticulum membrane);GO:0006952(defense response);GO:0015031(protein transport);GO:…	02010(ABC transporters);04145(Phagosome);04612(Antigen processing and presentation);05163(Human cytomegalovirus infection);05168(Herpes simplex virus 1 infection);05169(Epstein-Barr virus infection);05170(Human immunodeficiency virus 1 infection);05340(Primary immunodeficiency);05340(Primary immunodeficiency)	NA	NA	transporter 1, ATP-binding cassette, sub-family B (MDR/TAP) [Source:MGI Symbol;Acc:MGI:98483]	protein_coding;retained_intron	35.7086	34.6333	41.5019	25.9104	30.677	8.70368	15.3299	22.1981	16.4706	15.4707	2.1546	1.10742	3.00707e-06	0.000160834	up	yes
ENSMUSG00000074818	Pdzd7	ENSMUST00000169459;ENSMUST00000038901;ENSMUST00000237833;ENSMUST00000145391;ENSMUST00000237962;ENSMUST00000237077;ENSMUST00000237227;ENSMUST00000238074	GO:0001917(photoreceptor inner segment);GO:0002141(stereocilia ankle link);GO:0002142(stereocilia ankle link complex);GO:0005515(protein binding);GO:0005634(nucleus);GO:0005654(nucleoplasm);GO:0005886(plasma membrane);GO:0005929(cilium);GO:0007605(sensory perception of sound);GO:0032391(photoreceptor connecting cilium);GO:0032420(stereocilium);GO:0032426(stereocilium tip);GO:0042802(identical pro…	NA	K21882	NA	PDZ domain containing 7 [Source:MGI Symbol;Acc:MGI:3608325]	protein_coding;processed_transcript;nonsense_mediated_decay	1.29443	0.421178	1.7979	1.30251	1.19726	0.0796757	0.31876	0.222336	0.21125	0.451588	4.68467	2.22795	3.01682e-06	0.000160835	up	yes
ENSMUSG00000039699	Batf2	ENSMUST00000135461;ENSMUST00000045042;ENSMUST00000132750;ENSMUST00000237511;ENSMUST00000139326;ENSMUST00000134150;ENSMUST00000141858	GO:0000978(RNA polymerase II cis-regulatory region sequence-specific DNA binding);GO:0000981(DNA-binding transcription factor activity, RNA polymerase II-specific);GO:0003677(DNA binding);GO:0003700(DNA-binding transcription factor activity);GO:0005634(nucleus);GO:0006355(regulation of transcription, DNA-templated);GO:0006357(regulation of transcription by RNA polymerase II);GO:0030154(cell diffe…	NA	K09034	NA	basic leucine zipper transcription factor, ATF-like 2 [Source:MGI Symbol;Acc:MGI:1921731]	retained_intron;protein_coding;processed_transcript	13.9808	8.72305	16.4958	8.36058	12.2061	1.71098	5.57583	4.83207	5.23284	5.07628	2.66481	1.41403	3.33332e-06	0.000173785	up	yes
ENSMUSG00000023036	Pcdhgc4	ENSMUST00000066140;ENSMUST00000193222;ENSMUST00000195239	GO:0003674(molecular_function);GO:0005509(calcium ion binding);GO:0005886(plasma membrane);GO:0007155(cell adhesion);GO:0007156(homophilic cell adhesion via plasma membrane adhesion molecules);GO:0016020(membrane);GO:0016021(integral component of membrane);GO:0050808(synapse organization);GO:0050808(synapse organization)	NA	K16497	NA	protocadherin gamma subfamily C, 4 [Source:MGI Symbol;Acc:MGI:1935203]	protein_coding;retained_intron	0.499372	0.715896	2.78171	2.02873	1.13599	0.123963	0.523808	0.141472	0.253812	0.342582	5.16853	2.36975	4.27454e-06	0.000211513	up	yes
ENSMUSG00000004668	Abca13	ENSMUST00000042740;ENSMUST00000141233;ENSMUST00000151522	GO:0000166(nucleotide binding);GO:0005319(lipid transporter activity);GO:0005524(ATP binding);GO:0006869(lipid transport);GO:0016020(membrane);GO:0016021(integral component of membrane);GO:0016887(ATPase activity);GO:0042626(ATPase-coupled transmembrane transporter activity);GO:0043231(intracellular membrane-bounded organelle);GO:0055085(transmembrane transport);GO:0055085(transmembrane transport)	02010(ABC transporters);02010(ABC transporters)	K05647	NA	ATP-binding cassette, sub-family A (ABC1), member 13 [Source:MGI Symbol;Acc:MGI:2388707]	protein_coding;processed_transcript	0.240396	0.403811	0.273758	0.261505	0.200348	0.0211395	0.0505295	0.10301	0.0460676	0.113799	4.12446	2.04421	4.6081e-06	0.000224655	up	yes
ENSMUSG00000073409	H2-Q6	ENSMUST00000174699;ENSMUST00000113879	GO:0002476(antigen processing and presentation of endogenous peptide antigen via MHC class Ib);GO:0005102(signaling receptor binding);GO:0005615(extracellular space);GO:0005783(endoplasmic reticulum);GO:0005794(Golgi apparatus);GO:0005797(Golgi medial cisterna);GO:0005886(plasma membrane);GO:0009897(external side of plasma membrane);GO:0009986(cell surface);GO:0016020(membrane);GO:0016021(integra…	04144(Endocytosis);04145(Phagosome);04218(Cellular senescence);04514(Cell adhesion molecules (CAMs));04612(Antigen processing and presentation);04650(Natural killer cell mediated cytotoxicity);04940(Type I diabetes mellitus);05163(Human cytomegalovirus infection);05165(Human papillomavirus infection);05166(Human T-cell leukemia virus 1 infection);05167(Kaposi sarcoma-associated herpesvirus infect…	K06751	NA	histocompatibility 2, Q region locus 6 [Source:MGI Symbol;Acc:MGI:95935]	protein_coding	101.175	145.821	146.662	90.7863	86.2707	42.6496	38.707	60.7794	40.9252	79.8424	2.17081	1.11824	4.64782e-06	0.000225263	up	yes
ENSMUSG00000002033	Cd3g	ENSMUST00000002101;ENSMUST00000159019;ENSMUST00000160886	GO:0002250(adaptive immune response);GO:0002376(immune system process);GO:0004888(transmembrane signaling receptor activity);GO:0005515(protein binding);GO:0005829(cytosol);GO:0005886(plasma membrane);GO:0007163(establishment or maintenance of cell polarity);GO:0007166(cell surface receptor signaling pathway);GO:0009897(external side of plasma membrane);GO:0015031(protein transport);GO:0016020(me…	04640(Hematopoietic cell lineage);04658(Th1 and Th2 cell differentiation);04659(Th17 cell differentiation);04660(T cell receptor signaling pathway);05142(Chagas disease (American trypanosomiasis));05162(Measles);05166(Human T-cell leukemia virus 1 infection);05169(Epstein-Barr virus infection);05170(Human immunodeficiency virus 1 infection);05170(Human immunodeficiency virus 1 infection)	K06452	NA	CD3 antigen, gamma polypeptide [Source:MGI Symbol;Acc:MGI:88333]	protein_coding;retained_intron	2.73887	4.301	4.95832	4.47339	4.94297	1.24812	0.823158	1.96296	2.04662	1.52978	2.81377	1.4925	5.06094e-06	0.000238648	up	yes
ENSMUSG00000098717	Gm28032	ENSMUST00000184104	NA	NA	NA	NA	predicted gene, 28032 [Source:MGI Symbol;Acc:MGI:5531414]	misc_RNA	0.134073	0.138776	0.146505	44.8955	22.7903	0.115189	0.136197	0.107455	0.127466	0.127064	111.034	6.79486	5.17047e-06	0.000241391	up	yes
ENSMUSG00000028255	Clca1	ENSMUST00000029919;ENSMUST00000195901;ENSMUST00000198832	GO:0005229(intracellular calcium activated chloride channel activity);GO:0005254(chloride channel activity);GO:0005576(extracellular region);GO:0005615(extracellular space);GO:0005887(integral component of plasma membrane);GO:0005902(microvillus);GO:0006508(proteolysis);GO:0006811(ion transport);GO:0006816(calcium ion transport);GO:0006821(chloride transport);GO:0008233(peptidase activity);GO:000…	04924(Renin secretion);04972(Pancreatic secretion);04972(Pancreatic secretion)	K05027	NA	chloride channel accessory 1 [Source:MGI Symbol;Acc:MGI:1346342]	protein_coding;processed_transcript	394.491	487.599	379.998	734.239	422.629	125.504	231.972	120.608	124.313	366.193	2.4974	1.32043	5.68916e-06	0.000257602	up	yes
ENSMUSG00000028071	Sh2d2a	ENSMUST00000029709;ENSMUST00000107581;ENSMUST00000194639	GO:0005515(protein binding);GO:0005737(cytoplasm);GO:0005886(plasma membrane);GO:0008283(cell population proliferation);GO:0016020(membrane);GO:0017124(SH3 domain binding);GO:0017124(SH3 domain binding)	04370(VEGF signaling pathway);04370(VEGF signaling pathway)	K08273	NA	SH2 domain containing 2A [Source:MGI Symbol;Acc:MGI:1351596]	protein_coding;retained_intron	1.09528	1.49717	0.608452	1.32249	1.54113	0.214014	0.0782101	0.554944	0.183403	0.340676	4.42263	2.1449	6.47985e-06	0.000289439	up	yes
ENSMUSG00000038020	Rapgefl1	ENSMUST00000107479;ENSMUST00000037640;ENSMUST00000139889	GO:0005085(guanyl-nucleotide exchange factor activity);GO:0007264(small GTPase mediated signal transduction);GO:0007264(small GTPase mediated signal transduction)	NA	NA	NA	Rap guanine nucleotide exchange factor (GEF)-like 1 [Source:MGI Symbol;Acc:MGI:3611446]	protein_coding;retained_intron	10.9352	20.6704	20.6494	18.0397	12.7033	4.71975	8.95478	8.83938	7.86985	9.10327	2.10191	1.0717	6.85133e-06	0.000303571	up	yes
ENSMUSG00000076498	Trbc2	ENSMUST00000103299	GO:0003823(antigen binding);GO:0006910(phagocytosis, recognition);GO:0006911(phagocytosis, engulfment);GO:0006958(complement activation, classical pathway);GO:0009897(external side of plasma membrane);GO:0016020(membrane);GO:0016021(integral component of membrane);GO:0034987(immunoglobulin receptor binding);GO:0042571(immunoglobulin complex, circulating);GO:0042742(defense response to bacterium);…	NA	NA	NA	T cell receptor beta, constant 2 [Source:MGI Symbol;Acc:MGI:4835227]	TR_C_gene	19.8405	24.0014	44.3157	32.4366	33.0694	13.2938	5.11747	10.6962	11.2893	16.0885	2.72041	1.44383	7.44277e-06	0.000322007	up	yes
ENSMUSG00000051285	Pcmtd1	ENSMUST00000061280;ENSMUST00000182892;ENSMUST00000183204;ENSMUST00000182114;ENSMUST00000182675;ENSMUST00000182306;ENSMUST00000182823;ENSMUST00000182388	GO:0004719(protein-L-isoaspartate (D-aspartate) O-methyltransferase activity);GO:0005737(cytoplasm);GO:0006464(cellular protein modification process);GO:0006479(protein methylation);GO:0008168(methyltransferase activity);GO:0016020(membrane);GO:0016740(transferase activity);GO:0032259(methylation);GO:0032259(methylation)	NA	NA	NA	protein-L-isoaspartate (D-aspartate) O-methyltransferase domain containing 1 [Source:MGI Symbol;Acc:MGI:2441773]	protein_coding;retained_intron;nonsense_mediated_decay;processed_transcript	6.51147	4.44338	3.75353	7.12263	6.37573	1.40962	3.01567	3.29058	1.89651	2.58248	2.313	1.20977	8.2332e-06	0.000347118	up	yes
ENSMUSG00000034579	Pla2g3	ENSMUST00000151860;ENSMUST00000064265;ENSMUST00000044682	GO:0001324(age-dependent response to oxidative stress involved in chronological cell aging);GO:0001675(acrosome assembly);GO:0002532(production of molecular mediator involved in inflammatory response);GO:0004620(phospholipase activity);GO:0004623(phospholipase A2 activity);GO:0005576(extracellular region);GO:0005737(cytoplasm);GO:0005768(endosome);GO:0005814(centriole);GO:0005856(cytoskeleton);GO…	00564(Glycerophospholipid metabolism);00565(Ether lipid metabolism);00590(Arachidonic acid metabolism);00591(Linoleic acid metabolism);00592(alpha-Linolenic acid metabolism);04014(Ras signaling pathway);04270(Vascular smooth muscle contraction);04972(Pancreatic secretion);04975(Fat digestion and absorption);04975(Fat digestion and absorption)	K01047	EC:3.1.1.4	phospholipase A2, group III [Source:MGI Symbol;Acc:MGI:2444945]	retained_intron;protein_coding;nonsense_mediated_decay	5.4657	4.51518	9.33083	5.75047	6.47203	0.391664	1.11609	3.12638	2.83523	1.25044	3.61639	1.85455	8.44354e-06	0.000354179	up	yes
ENSMUSG00000096727	Psmb9	ENSMUST00000114230;ENSMUST00000174576;ENSMUST00000173831;ENSMUST00000237228;ENSMUST00000178857;ENSMUST00000171321;ENSMUST00000179593	GO:0000502(proteasome complex);GO:0002376(immune system process);GO:0004175(endopeptidase activity);GO:0004298(threonine-type endopeptidase activity);GO:0005634(nucleus);GO:0005737(cytoplasm);GO:0005829(cytosol);GO:0005839(proteasome core complex);GO:0006508(proteolysis);GO:0008233(peptidase activity);GO:0016787(hydrolase activity);GO:0051603(proteolysis involved in cellular protein catabolic pro…	03050(Proteasome);03050(Proteasome)	K02741	EC:3.4.25.1	proteasome (prosome, macropain) subunit, beta type 9 (large multifunctional peptidase 2) [Source:MGI Symbol;Acc:MGI:1346526]	retained_intron;protein_coding;nonsense_mediated_decay	30.6267	30.736	44.7039	21.4865	27.8741	6.18429	17.8877	16.6281	13.4978	13.8508	2.28406	1.1916	8.65917e-06	0.000359915	up	yes
ENSMUSG00000001281	Itgb7	ENSMUST00000001327;ENSMUST00000229440;ENSMUST00000230652;ENSMUST00000127014;ENSMUST00000230550	GO:0003366(cell-matrix adhesion involved in ameboidal cell migration);GO:0005178(integrin binding);GO:0005925(focal adhesion);GO:0007155(cell adhesion);GO:0007160(cell-matrix adhesion);GO:0007229(integrin-mediated signaling pathway);GO:0008305(integrin complex);GO:0009986(cell surface);GO:0016020(membrane);GO:0016021(integral component of membrane);GO:0016477(cell migration);GO:0033627(cell adhes…	04151(PI3K-Akt signaling pathway);04510(Focal adhesion);04512(ECM-receptor interaction);04514(Cell adhesion molecules (CAMs));04672(Intestinal immune network for IgA production);04810(Regulation of actin cytoskeleton);05165(Human papillomavirus infection);05202(Transcriptional misregulation in cancer);05410(Hypertrophic cardiomyopathy (HCM));05412(Arrhythmogenic right ventricular cardiomyopathy (…	K06590	NA	integrin beta 7 [Source:MGI Symbol;Acc:MGI:96616]	protein_coding;retained_intron	4.47959	6.29155	7.47774	6.77285	5.39836	1.39882	1.01815	2.11996	2.12283	4.16229	2.81094	1.49105	8.66741e-06	0.000359915	up	yes
ENSMUSG00000025092	Hspa12a	ENSMUST00000066285;ENSMUST00000236429;ENSMUST00000235263;ENSMUST00000236453;ENSMUST00000236839;ENSMUST00000235662;ENSMUST00000235791;ENSMUST00000237297;ENSMUST00000238055;ENSMUST00000237786	GO:0000166(nucleotide binding);GO:0003674(molecular_function);GO:0005524(ATP binding);GO:0005634(nucleus);GO:0005737(cytoplasm);GO:0008150(biological_process);GO:0008150(biological_process)	NA	NA	NA	heat shock protein 12A [Source:MGI Symbol;Acc:MGI:1920692]	protein_coding;retained_intron;processed_transcript	7.08398	3.76213	6.81945	7.46758	8.58437	0.735739	2.85749	2.24856	2.43013	4.31254	2.6793	1.42185	9.3018e-06	0.000382304	up	yes
ENSMUSG00000000409	Lck	ENSMUST00000102596;ENSMUST00000067240;ENSMUST00000134336;ENSMUST00000127943;ENSMUST00000167288;ENSMUST00000123640;ENSMUST00000132030;ENSMUST00000139957	GO:0000166(nucleotide binding);GO:0000242(pericentriolar material);GO:0001772(immunological synapse);GO:0001784(phosphotyrosine residue binding);GO:0003823(antigen binding);GO:0004672(protein kinase activity);GO:0004713(protein tyrosine kinase activity);GO:0004715(non-membrane spanning protein tyrosine kinase activity);GO:0004722(protein serine/threonine phosphatase activity);GO:0005102(signaling…	04064(NF-kappa B signaling pathway);04380(Osteoclast differentiation);04650(Natural killer cell mediated cytotoxicity);04658(Th1 and Th2 cell differentiation);04659(Th17 cell differentiation);04660(T cell receptor signaling pathway);05166(Human T-cell leukemia virus 1 infection);05340(Primary immunodeficiency);05340(Primary immunodeficiency)	K05856	EC:2.7.10.2	lymphocyte protein tyrosine kinase [Source:MGI Symbol;Acc:MGI:96756]	protein_coding;retained_intron	5.77574	6.44919	8.2408	7.98285	7.2838	2.96669	1.65821	3.19496	3.60584	3.9046	2.33083	1.22085	1.05751e-05	0.000417122	up	yes
ENSMUSG00000030865	Chp2	ENSMUST00000033152;ENSMUST00000160828	GO:0005509(calcium ion binding);GO:0005634(nucleus);GO:0005737(cytoplasm);GO:0005886(plasma membrane);GO:0006814(sodium ion transport);GO:0006885(regulation of pH);GO:0008284(positive regulation of cell population proliferation);GO:0010922(positive regulation of phosphatase activity);GO:0015031(protein transport);GO:0016020(membrane);GO:0042307(positive regulation of protein import into nucleus);…	NA	K17611	NA	calcineurin-like EF hand protein 2 [Source:MGI Symbol;Acc:MGI:1917511]	protein_coding;processed_transcript	81.6458	73.3918	71.7988	102.341	96.4381	26.3559	60.7823	14.2384	16.5345	41.1998	2.67496	1.41952	1.15208e-05	0.000444741	up	yes
ENSMUSG00000050158	Olfr165	ENSMUST00000206410;ENSMUST00000052516;ENSMUST00000206110	GO:0004930(G protein-coupled receptor activity);GO:0004984(olfactory receptor activity);GO:0005886(plasma membrane);GO:0007165(signal transduction);GO:0007186(G protein-coupled receptor signaling pathway);GO:0007608(sensory perception of smell);GO:0016020(membrane);GO:0016021(integral component of membrane);GO:0050896(response to stimulus);GO:0050911(detection of chemical stimulus involved in sen…	04740(Olfactory transduction);04740(Olfactory transduction)	K04257	NA	olfactory receptor 165 [Source:MGI Symbol;Acc:MGI:3029999]	protein_coding	0.744874	1.51394	3.12496	4.06445	2.59442	0.422586	0.713923	0.291871	0.318528	0.939916	4.48211	2.16418	1.19571e-05	0.000456387	up	yes
ENSMUSG00000053318	Slamf8	ENSMUST00000065679;ENSMUST00000193843	GO:0016020(membrane);GO:0016021(integral component of membrane);GO:0016021(integral component of membrane)	NA	K16853	NA	SLAM family member 8 [Source:MGI Symbol;Acc:MGI:1921998]	protein_coding;retained_intron	1.95996	1.30697	2.3806	2.17135	1.67456	0.387428	0.398122	0.547486	0.662912	1.04461	3.12227	1.6426	1.29887e-05	0.000481311	up	yes
ENSMUSG00000090942	F830016B08Rik	ENSMUST00000171297	GO:0003924(GTPase activity);GO:0005525(GTP binding);GO:0005789(endoplasmic reticulum membrane);GO:0006952(defense response);GO:0016020(membrane);GO:0016021(integral component of membrane);GO:0035458(cellular response to interferon-beta)	NA	NA	NA	RIKEN cDNA F830016B08 gene [Source:MGI Symbol;Acc:MGI:3588218]	protein_coding	1.73224	0.605193	1.20432	0.915011	2.21482	0.0961	0.217753	0.640555	0.196696	0.243123	4.78515	2.25856	1.3078e-05	0.000483536	up	yes
ENSMUSG00000038843	Gcnt1	ENSMUST00000174236;ENSMUST00000236139;ENSMUST00000235184;ENSMUST00000169897;ENSMUST00000174137	GO:0000139(Golgi membrane);GO:0003829(beta-1,3-galactosyl-O-glycosyl-glycoprotein beta-1,6-N-acetylglucosaminyltransferase activity);GO:0005615(extracellular space);GO:0005794(Golgi apparatus);GO:0005802(trans-Golgi network);GO:0006486(protein glycosylation);GO:0009101(glycoprotein biosynthetic process);GO:0016020(membrane);GO:0016021(integral component of membrane);GO:0016740(transferase activit…	00512(Mucin type O-glycan biosynthesis);00512(Mucin type O-glycan biosynthesis)	K00727	EC:2.4.1.102	glucosaminyl (N-acetyl) transferase 1, core 2 [Source:MGI Symbol;Acc:MGI:95676]	protein_coding;retained_intron	6.15232	11.4799	8.29723	8.37732	6.61303	4.5562	3.06059	3.80728	2.90426	5.11259	2.10483	1.0737	1.31674e-05	0.00048467	up	yes
ENSMUSG00000078853	Igtp	ENSMUST00000035266;ENSMUST00000094169;ENSMUST00000168280	GO:0003924(GTPase activity);GO:0005525(GTP binding);GO:0005789(endoplasmic reticulum membrane);GO:0005829(cytosol);GO:0006952(defense response);GO:0016020(membrane);GO:0035458(cellular response to interferon-beta);GO:0035458(cellular response to interferon-beta)	05145(Toxoplasmosis);05145(Toxoplasmosis)	K14140	NA	interferon gamma induced GTPase [Source:MGI Symbol;Acc:MGI:107729]	protein_coding	257.898	92.1598	243.081	107.747	239.9	18.1692	78.1754	90.194	75.0301	48.2728	3.03635	1.60234	1.39908e-05	0.000500559	up	yes
ENSMUSG00000043286	Pnpla1	ENSMUST00000056866;ENSMUST00000114737	GO:0004806(triglyceride lipase activity);GO:0005737(cytoplasm);GO:0005811(lipid droplet);GO:0006629(lipid metabolic process);GO:0016020(membrane);GO:0016042(lipid catabolic process);GO:0016787(hydrolase activity);GO:0019433(triglyceride catabolic process);GO:0055088(lipid homeostasis);GO:0055088(lipid homeostasis)	NA	K16813	EC:3.1.1.-	patatin-like phospholipase domain containing 1 [Source:MGI Symbol;Acc:MGI:3617850]	protein_coding;processed_transcript	0.648529	0.313816	0.308223	0.397801	0.493422	0.0841855	0.122949	0.0482653	0.164043	0.0950827	4.20153	2.07091	1.41382e-05	0.000503582	up	yes
ENSMUSG00000020917	Acly	ENSMUST00000107389;ENSMUST00000165111;ENSMUST00000154888;ENSMUST00000154151;ENSMUST00000107385;ENSMUST00000152969;ENSMUST00000007131	GO:0000166(nucleotide binding);GO:0003824(catalytic activity);GO:0003878(ATP citrate synthase activity);GO:0005515(protein binding);GO:0005524(ATP binding);GO:0005654(nucleoplasm);GO:0005737(cytoplasm);GO:0005739(mitochondrion);GO:0005829(cytosol);GO:0005886(plasma membrane);GO:0006084(acetyl-CoA metabolic process);GO:0006085(acetyl-CoA biosynthetic process);GO:0006101(citrate metabolic process);…	00020(Citrate cycle (TCA cycle));00020(Citrate cycle (TCA cycle))	K01648	EC:2.3.3.8	ATP citrate lyase [Source:MGI Symbol;Acc:MGI:103251]	protein_coding;processed_transcript	44.9201	58.562	48.993	58.1815	38.8636	12.5908	24.6851	27.3328	22.0216	36.6344	2.02426	1.0174	1.42472e-05	0.000504205	up	yes
ENSMUSG00000040978	Gm11992	ENSMUST00000043285	GO:0003674(molecular_function);GO:0005575(cellular_component);GO:0008150(biological_process)	NA	NA	NA	predicted gene 11992 [Source:MGI Symbol;Acc:MGI:3651127]	protein_coding	0.909276	1.22356	1.36362	0.502527	0.869313	0.037719	0.129922	0.429073	0.113323	0.151256	5.6523	2.49884	1.43364e-05	0.000506277	up	yes
ENSMUSG00000093327	Mir5107	ENSMUST00000175586	NA	NA	NA	NA	microRNA 5107 [Source:MGI Symbol;Acc:MGI:4950427]	miRNA	12.7502	14.6858	19.1438	10.6878	15.769	1.45425	1.60556	2.87417	2.2774	7.10948	4.76714	2.25312	1.44978e-05	0.000509798	up	yes
ENSMUSG00000020808	Pimreg	ENSMUST00000021164;ENSMUST00000133880;ENSMUST00000125655;ENSMUST00000127369;ENSMUST00000122871	GO:0003674(molecular_function);GO:0005634(nucleus);GO:0005654(nucleoplasm);GO:0005730(nucleolus);GO:0007049(cell cycle);GO:0051301(cell division);GO:0051301(cell division)	NA	NA	NA	PICALM interacting mitotic regulator [Source:MGI Symbol;Acc:MGI:1924434]	protein_coding;processed_transcript	2.27761	1.56405	2.59847	1.75922	1.86968	0.243176	0.483722	1.10098	0.453445	0.532266	3.57872	1.83944	1.48783e-05	0.000515499	up	yes
ENSMUSG00000046031	Calhm6	ENSMUST00000062784	GO:0005261(cation channel activity);GO:0005887(integral component of plasma membrane);GO:0006811(ion transport);GO:0016020(membrane);GO:0016021(integral component of membrane);GO:0034220(ion transmembrane transport);GO:0098655(cation transmembrane transport)	NA	NA	NA	calcium homeostasis modulator family member 6 [Source:MGI Symbol;Acc:MGI:2443082]	protein_coding	5.84345	4.23862	7.14798	3.03017	4.45475	0.579089	0.789333	1.56771	1.51811	2.44136	3.58416	1.84164	1.58015e-05	0.000538866	up	yes
ENSMUSG00000050014	Apol10b	ENSMUST00000089465	GO:0005575(cellular_component);GO:0005576(extracellular region);GO:0006869(lipid transport);GO:0008150(biological_process);GO:0008289(lipid binding);GO:0042157(lipoprotein metabolic process)	NA	K14480	NA	apolipoprotein L 10B [Source:MGI Symbol;Acc:MGI:3043522]	protein_coding	12.0184	6.95387	17.2481	6.47915	9.01248	0.403305	3.37328	3.74403	2.1454	4.22313	3.7232	1.89654	1.67007e-05	0.000566759	up	yes
ENSMUSG00000043219	Hoxa6	ENSMUST00000062829	GO:0000978(RNA polymerase II cis-regulatory region sequence-specific DNA binding);GO:0000981(DNA-binding transcription factor activity, RNA polymerase II-specific);GO:0003677(DNA binding);GO:0003700(DNA-binding transcription factor activity);GO:0005634(nucleus);GO:0005654(nucleoplasm);GO:0006355(regulation of transcription, DNA-templated);GO:0006357(regulation of transcription by RNA polymerase I…	NA	K09306	NA	homeobox A6 [Source:MGI Symbol;Acc:MGI:96178]	protein_coding	6.50964	4.09748	4.38376	4.0032	7.27627	0.471055	2.62587	0.60567	0.260079	1.36987	4.92642	2.30054	1.91406e-05	0.000628901	up	yes
ENSMUSG00000111229	Gm39323	ENSMUST00000215913	NA	NA	NA	NA	predicted gene, 39323 [Source:MGI Symbol;Acc:MGI:5622208]	lincRNA	0.263951	0.366487	0.198038	0.479043	0.32137	0.015385	0.046676	0.046576	0.137565	0.023259	6.04499	2.59574	2.07183e-05	0.000664877	up	yes
ENSMUSG00000001225	Slc26a3	ENSMUST00000165816;ENSMUST00000001254;ENSMUST00000109275;ENSMUST00000110854;ENSMUST00000168209;ENSMUST00000171616;ENSMUST00000167432	GO:0005515(protein binding);GO:0005886(plasma membrane);GO:0005887(integral component of plasma membrane);GO:0006821(chloride transport);GO:0008271(secondary active sulfate transmembrane transporter activity);GO:0008272(sulfate transport);GO:0015106(bicarbonate transmembrane transporter activity);GO:0015108(chloride transmembrane transporter activity);GO:0015116(sulfate transmembrane transporter …	04972(Pancreatic secretion);04978(Mineral absorption);04978(Mineral absorption)	K14078	NA	solute carrier family 26, member 3 [Source:MGI Symbol;Acc:MGI:107181]	retained_intron;protein_coding;nonsense_mediated_decay	76.4641	104.724	63.7418	103.525	74.065	21.5139	48.603	20.7763	49.4806	51.932	2.19713	1.13562	2.1325e-05	0.000679072	up	yes
ENSMUSG00000000290	Itgb2	ENSMUST00000000299;ENSMUST00000131023;ENSMUST00000156644;ENSMUST00000153541;ENSMUST00000130059	GO:0002523(leukocyte migration involved in inflammatory response);GO:0005886(plasma membrane);GO:0006909(phagocytosis);GO:0007155(cell adhesion);GO:0007159(leukocyte cell-cell adhesion);GO:0007160(cell-matrix adhesion);GO:0007229(integrin-mediated signaling pathway);GO:0007568(aging);GO:0008305(integrin complex);GO:0009986(cell surface);GO:0016020(membrane);GO:0016021(integral component of membra…	04015(Rap1 signaling pathway);04145(Phagosome);04390(Hippo signaling pathway);04514(Cell adhesion molecules (CAMs));04610(Complement and coagulation cascades);04650(Natural killer cell mediated cytotoxicity);04670(Leukocyte transendothelial migration);04810(Regulation of actin cytoskeleton);05133(Pertussis);05134(Legionellosis);05140(Leishmaniasis);05144(Malaria);05146(Amoebiasis);05150(Staphyloc…	K06464	NA	integrin beta 2 [Source:MGI Symbol;Acc:MGI:96611]	protein_coding;nonsense_mediated_decay	11.3718	10.7206	11.5713	11.9854	10.5637	4.31719	2.35861	4.08226	4.02754	9.58236	2.30683	1.20591	2.28467e-05	0.000717129	up	yes
ENSMUSG00000030167	Klrc1	ENSMUST00000032270;ENSMUST00000032271;ENSMUST00000118447;ENSMUST00000169545	GO:0009897(external side of plasma membrane);GO:0016020(membrane);GO:0016021(integral component of membrane);GO:0023024(MHC class I protein complex binding);GO:0043235(receptor complex);GO:0043235(receptor complex)	04612(Antigen processing and presentation);04650(Natural killer cell mediated cytotoxicity);05332(Graft-versus-host disease);05332(Graft-versus-host disease)	K06541	NA	killer cell lectin-like receptor subfamily C, member 1 [Source:MGI Symbol;Acc:MGI:1336161]	protein_coding	1.01193	0.994257	1.35602	1.39276	1.45555	0.45043	0.061605	0.242791	0.363183	0.286239	4.42266	2.14491	2.39242e-05	0.000746027	up	yes
ENSMUSG00000000791	Il12rb1	ENSMUST00000000808;ENSMUST00000212251;ENSMUST00000211936;ENSMUST00000212657;ENSMUST00000212146;ENSMUST00000212826	GO:0002230(positive regulation of defense response to virus by host);GO:0002827(positive regulation of T-helper 1 type immune response);GO:0004896(cytokine receptor activity);GO:0005143(interleukin-12 receptor binding);GO:0005515(protein binding);GO:0005886(plasma membrane);GO:0009897(external side of plasma membrane);GO:0016020(membrane);GO:0016021(integral component of membrane);GO:0018108(pept…	04060(Cytokine-cytokine receptor interaction);04630(Jak-STAT signaling pathway);04658(Th1 and Th2 cell differentiation);04659(Th17 cell differentiation);05200(Pathways in cancer);05321(Inflammatory bowel disease (IBD));05321(Inflammatory bowel disease (IBD))	K05063	NA	interleukin 12 receptor, beta 1 [Source:MGI Symbol;Acc:MGI:104579]	protein_coding;retained_intron	1.00485	0.723815	1.07327	0.777122	0.915225	0.152446	0.261723	0.282746	0.27739	0.468664	3.11461	1.63905	2.44565e-05	0.000759762	up	yes
ENSMUSG00000076473	Trbv16	ENSMUST00000103274	GO:0005886(plasma membrane);GO:0007166(cell surface receptor signaling pathway)	NA	NA	NA	T cell receptor beta, variable 16 [Source:MGI Symbol;Acc:MGI:98585]	TR_V_gene	2.78193	3.4248	3.22108	3.70302	4.29369	1.19937	0.345027	0.446286	0.0001	0.41581	7.24032	2.85605	2.54896e-05	0.000787414	up	yes
ENSMUSG00000060600	Eno3	ENSMUST00000170716;ENSMUST00000179738;ENSMUST00000072841;ENSMUST00000134087;ENSMUST00000157027;ENSMUST00000179055;ENSMUST00000126241;ENSMUST00000108548	GO:0000015(phosphopyruvate hydratase complex);GO:0000287(magnesium ion binding);GO:0004634(phosphopyruvate hydratase activity);GO:0005737(cytoplasm);GO:0005829(cytosol);GO:0005886(plasma membrane);GO:0006096(glycolytic process);GO:0007568(aging);GO:0016020(membrane);GO:0016829(lyase activity);GO:0032889(regulation of vacuole fusion, non-autophagic);GO:0042493(response to drug);GO:0042802(identica…	00010(Glycolysis / Gluconeogenesis);03018(RNA degradation);04066(HIF-1 signaling pathway);04066(HIF-1 signaling pathway)	K01689	EC:4.2.1.11	enolase 3, beta muscle [Source:MGI Symbol;Acc:MGI:95395]	protein_coding;retained_intron	9.06718	18.639	50.2227	22.6943	19.9039	3.88286	5.90607	4.13932	6.24682	16.7922	3.26038	1.70504	2.8446e-05	0.000848606	up	yes
ENSMUSG00000058883	Zfp708	ENSMUST00000109742;ENSMUST00000190566;ENSMUST00000109743	GO:0003676(nucleic acid binding);GO:0005575(cellular_component);GO:0006355(regulation of transcription, DNA-templated);GO:0046872(metal ion binding);GO:0046872(metal ion binding)	05168(Herpes simplex virus 1 infection);05168(Herpes simplex virus 1 infection)	K09228	NA	zinc finger protein 708 [Source:MGI Symbol;Acc:MGI:3040674]	protein_coding	0.0001	0.0001	0.0001	0.653421	0.763766	0.0001	0.0001	0.0001	0.0001	0.0001	2834.97	11.4691	2.86393e-05	0.000851298	up	yes
ENSMUSG00000031549	Ido2	ENSMUST00000140417;ENSMUST00000121992;ENSMUST00000138155;ENSMUST00000138335	GO:0002376(immune system process);GO:0004833(tryptophan 2,3-dioxygenase activity);GO:0005737(cytoplasm);GO:0006569(tryptophan catabolic process);GO:0016491(oxidoreductase activity);GO:0019441(tryptophan catabolic process to kynurenine);GO:0020037(heme binding);GO:0033754(indoleamine 2,3-dioxygenase activity);GO:0034354('de novo' NAD biosynthetic process from tryptophan);GO:0046872(metal ion bindi…	00380(Tryptophan metabolism);05143(African trypanosomiasis);05143(African trypanosomiasis)	K00463	EC:1.13.11.52	indoleamine 2,3-dioxygenase 2 [Source:MGI Symbol;Acc:MGI:2142489]	processed_transcript;protein_coding;retained_intron	0.304298	0.593785	0.34755	0.216267	0.432056	0.0422097	0.173511	0.0706343	0.0475073	0.0294453	5.2131	2.38214	3.00069e-05	0.000888753	up	yes
ENSMUSG00000005763	Cd247	ENSMUST00000005907;ENSMUST00000086002;ENSMUST00000162411;ENSMUST00000178336;ENSMUST00000027849;ENSMUST00000161971;ENSMUST00000161559;ENSMUST00000187313;ENSMUST00000159070	GO:0002250(adaptive immune response);GO:0002376(immune system process);GO:0004888(transmembrane signaling receptor activity);GO:0005515(protein binding);GO:0005737(cytoplasm);GO:0005886(plasma membrane);GO:0007166(cell surface receptor signaling pathway);GO:0016020(membrane);GO:0016021(integral component of membrane);GO:0032623(interleukin-2 production);GO:0042101(T cell receptor complex);GO:0042…	04650(Natural killer cell mediated cytotoxicity);04658(Th1 and Th2 cell differentiation);04659(Th17 cell differentiation);04660(T cell receptor signaling pathway);05142(Chagas disease (American trypanosomiasis));05169(Epstein-Barr virus infection);05170(Human immunodeficiency virus 1 infection);05170(Human immunodeficiency virus 1 infection)	K06453	NA	CD247 antigen [Source:MGI Symbol;Acc:MGI:88334]	protein_coding;nonsense_mediated_decay;processed_transcript;retained_intron	0.778982	1.09947	1.38351	1.25466	1.44466	0.556915	0.200776	0.35803	0.398083	0.430824	3.06551	1.61613	3.01728e-05	0.00089159	up	yes
ENSMUSG00000104713	Gbp6	ENSMUST00000200045;ENSMUST00000199944;ENSMUST00000196520	GO:0003924(GTPase activity);GO:0005525(GTP binding);GO:0009617(response to bacterium);GO:0020005(symbiont-containing vacuole membrane);GO:0031410(cytoplasmic vesicle);GO:0035458(cellular response to interferon-beta);GO:0042832(defense response to protozoan);GO:0044406(adhesion of symbiont to host);GO:0050830(defense response to Gram-positive bacterium);GO:0071222(cellular response to lipopolysacc…	NA	K20908	NA	guanylate binding protein 6 [Source:MGI Symbol;Acc:MGI:2140937]	nonsense_mediated_decay;retained_intron;protein_coding	16.0229	5.99529	16.6955	8.89176	13.1058	1.248	4.51197	7.03648	5.29328	3.2479	2.84527	1.50856	3.28041e-05	0.000952819	up	yes
ENSMUSG00000054764	Mtnr1a	ENSMUST00000067984;ENSMUST00000209488;ENSMUST00000130141	GO:0004930(G protein-coupled receptor activity);GO:0005886(plasma membrane);GO:0005887(integral component of plasma membrane);GO:0007165(signal transduction);GO:0007186(G protein-coupled receptor signaling pathway);GO:0007193(adenylate cyclase-inhibiting G protein-coupled receptor signaling pathway);GO:0007623(circadian rhythm);GO:0008502(melatonin receptor activity);GO:0016020(membrane);GO:00160…	04080(Neuroactive ligand-receptor interaction);04713(Circadian entrainment);04713(Circadian entrainment)	K04285	NA	melatonin receptor 1A [Source:MGI Symbol;Acc:MGI:102967]	protein_coding;processed_transcript	0.311803	0.669615	0.364686	0.236037	0.572258	0.0440596	0.0994801	0.0227817	0.125105	0.0001	7.39006	2.88559	3.33111e-05	0.00096079	up	yes
ENSMUSG00000028940	Hes2	ENSMUST00000030782;ENSMUST00000138991	GO:0000122(negative regulation of transcription by RNA polymerase II);GO:0000977(RNA polymerase II regulatory region sequence-specific DNA binding);GO:0000978(RNA polymerase II cis-regulatory region sequence-specific DNA binding);GO:0001227(DNA-binding transcription repressor activity, RNA polymerase II-specific);GO:0003677(DNA binding);GO:0003690(double-stranded DNA binding);GO:0005634(nucleus);…	05165(Human papillomavirus infection);05165(Human papillomavirus infection)	K09087	NA	hes family bHLH transcription factor 2 [Source:MGI Symbol;Acc:MGI:1098624]	protein_coding;processed_transcript	1.83175	3.94371	2.44643	1.71853	1.20372	0.503731	0.139505	0.433073	0.749876	1.02345	3.91072	1.96744	4.04203e-05	0.00111524	up	yes
ENSMUSG00000053398	Phgdh	ENSMUST00000065793;ENSMUST00000152106;ENSMUST00000153694;ENSMUST00000148488	GO:0004617(phosphoglycerate dehydrogenase activity);GO:0006520(cellular amino acid metabolic process);GO:0006541(glutamine metabolic process);GO:0006544(glycine metabolic process);GO:0006563(L-serine metabolic process);GO:0006564(L-serine biosynthetic process);GO:0006566(threonine metabolic process);GO:0008652(cellular amino acid biosynthetic process);GO:0009448(gamma-aminobutyric acid metabolic …	00260(Glycine, serine and threonine metabolism);00260(Glycine, serine and threonine metabolism)	K00058	1.1.1.399;EC:1.1.1.95	3-phosphoglycerate dehydrogenase [Source:MGI Symbol;Acc:MGI:1355330]	protein_coding;retained_intron	26.3075	4.13186	10.0743	12.9721	14.7672	1.59185	3.35923	7.8204	4.62862	2.67182	3.40042	1.76571	4.74928e-05	0.00126226	up	yes
ENSMUSG00000030742	Lat	ENSMUST00000032997;ENSMUST00000205398;ENSMUST00000205426;ENSMUST00000206793;ENSMUST00000205642;ENSMUST00000206731	GO:0001772(immunological synapse);GO:0002250(adaptive immune response);GO:0002260(lymphocyte homeostasis);GO:0002376(immune system process);GO:0005515(protein binding);GO:0005794(Golgi apparatus);GO:0005886(plasma membrane);GO:0005887(integral component of plasma membrane);GO:0005911(cell-cell junction);GO:0006954(inflammatory response);GO:0006955(immune response);GO:0006968(cellular defense resp…	04014(Ras signaling pathway);04015(Rap1 signaling pathway);04064(NF-kappa B signaling pathway);04650(Natural killer cell mediated cytotoxicity);04658(Th1 and Th2 cell differentiation);04659(Th17 cell differentiation);04660(T cell receptor signaling pathway);04664(Fc epsilon RI signaling pathway);04666(Fc gamma R-mediated phagocytosis);04666(Fc gamma R-mediated phagocytosis)	K07362	NA	linker for activation of T cells [Source:MGI Symbol;Acc:MGI:1342293]	protein_coding;retained_intron	2.76936	3.21361	4.24509	3.61565	3.94007	1.76022	0.503712	1.05044	1.45423	1.54851	2.81517	1.49322	4.80353e-05	0.00127224	up	yes
ENSMUSG00000024910	Ctsw	ENSMUST00000235786;ENSMUST00000235502;ENSMUST00000025844;ENSMUST00000236256;ENSMUST00000236091;ENSMUST00000237556	GO:0004197(cysteine-type endopeptidase activity);GO:0005615(extracellular space);GO:0005764(lysosome);GO:0005783(endoplasmic reticulum);GO:0006508(proteolysis);GO:0008233(peptidase activity);GO:0008234(cysteine-type peptidase activity);GO:0016787(hydrolase activity);GO:0051603(proteolysis involved in cellular protein catabolic process);GO:0051603(proteolysis involved in cellular protein catabolic…	04142(Lysosome);04210(Apoptosis);04210(Apoptosis)	K08569	EC:3.4.22.-	cathepsin W [Source:MGI Symbol;Acc:MGI:1338045]	retained_intron;protein_coding	3.11925	5.7494	5.85176	7.5637	6.88247	1.74298	1.05243	2.92744	2.87458	1.30258	2.94612	1.55882	4.852e-05	0.00128098	up	yes
ENSMUSG00000023132	Gzma	ENSMUST00000023897;ENSMUST00000224282	GO:0004252(serine-type endopeptidase activity);GO:0005576(extracellular region);GO:0005634(nucleus);GO:0006508(proteolysis);GO:0006915(apoptotic process);GO:0008233(peptidase activity);GO:0008236(serine-type peptidase activity);GO:0009617(response to bacterium);GO:0016787(hydrolase activity);GO:0019835(cytolysis);GO:0032078(negative regulation of endodeoxyribonuclease activity);GO:0042803(protein…	04080(Neuroactive ligand-receptor interaction);04080(Neuroactive ligand-receptor interaction)	K01352	EC:3.4.21.78	granzyme A [Source:MGI Symbol;Acc:MGI:109266]	protein_coding	24.3136	27.4749	35.1467	24.1927	34.7111	5.89028	5.54776	20.1117	14.3751	4.56889	2.88826	1.5302	4.86089e-05	0.00128128	up	yes
ENSMUSG00000072294	Klf12	ENSMUST00000228216;ENSMUST00000097079;ENSMUST00000226774;ENSMUST00000226544;ENSMUST00000228612;ENSMUST00000226205	GO:0000122(negative regulation of transcription by RNA polymerase II);GO:0000976(transcription regulatory region sequence-specific DNA binding);GO:0000977(RNA polymerase II regulatory region sequence-specific DNA binding);GO:0000978(RNA polymerase II cis-regulatory region sequence-specific DNA binding);GO:0000981(DNA-binding transcription factor activity, RNA polymerase II-specific);GO:0001227(DN…	NA	K09205	NA	Kruppel-like factor 12 [Source:MGI Symbol;Acc:MGI:1333796]	protein_coding;processed_transcript;retained_intron	0.672392	0.498185	0.440807	0.798785	0.626971	0.0759089	0.247625	0.194157	0.251211	0.2135	3.09155	1.62833	5.11806e-05	0.00133628	up	yes
ENSMUSG00000025877	Hk3	ENSMUST00000126234;ENSMUST00000052949;ENSMUST00000148221;ENSMUST00000135983;ENSMUST00000149644;ENSMUST00000132309;ENSMUST00000123097;ENSMUST00000153665	GO:0000166(nucleotide binding);GO:0001678(cellular glucose homeostasis);GO:0003824(catalytic activity);GO:0004340(glucokinase activity);GO:0004396(hexokinase activity);GO:0005524(ATP binding);GO:0005536(glucose binding);GO:0005739(mitochondrion);GO:0005829(cytosol);GO:0005975(carbohydrate metabolic process);GO:0006002(fructose 6-phosphate metabolic process);GO:0006096(glycolytic process);GO:00081…	00010(Glycolysis / Gluconeogenesis);00051(Fructose and mannose metabolism);00052(Galactose metabolism);00500(Starch and sucrose metabolism);00520(Amino sugar and nucleotide sugar metabolism);00524(Neomycin, kanamycin and gentamicin biosynthesis);04066(HIF-1 signaling pathway);04910(Insulin signaling pathway);04930(Type II diabetes mellitus);04973(Carbohydrate digestion and absorption);05230(Centr…	K00844	EC:2.7.1.1	hexokinase 3 [Source:MGI Symbol;Acc:MGI:2670962]	protein_coding;processed_transcript;nonsense_mediated_decay	3.14243	1.83302	2.70485	1.72775	1.88207	0.351759	0.293592	0.671093	0.775548	1.46767	3.17168	1.66525	5.50279e-05	0.00140781	up	yes
ENSMUSG00000034282	Evpl	ENSMUST00000037007	GO:0001533(cornified envelope);GO:0005198(structural molecule activity);GO:0005515(protein binding);GO:0005737(cytoplasm);GO:0005829(cytosol);GO:0005856(cytoskeleton);GO:0005882(intermediate filament);GO:0008544(epidermis development);GO:0016020(membrane);GO:0018149(peptide cross-linking);GO:0019215(intermediate filament binding);GO:0030054(cell junction);GO:0030057(desmosome);GO:0030216(keratino…	NA	K10383	NA	envoplakin [Source:MGI Symbol;Acc:MGI:107507]	protein_coding	11.4378	9.9309	14.9514	11.1593	11.7162	1.64402	5.61619	4.59956	5.67239	8.93684	2.23641	1.16119	6.09719e-05	0.00151976	up	yes
ENSMUSG00000055373	Fut9	ENSMUST00000084770;ENSMUST00000108199;ENSMUST00000149875	GO:0000139(Golgi membrane);GO:0005794(Golgi apparatus);GO:0005802(trans-Golgi network);GO:0006486(protein glycosylation);GO:0007399(nervous system development);GO:0008417(fucosyltransferase activity);GO:0010976(positive regulation of neuron projection development);GO:0016020(membrane);GO:0016021(integral component of membrane);GO:0016740(transferase activity);GO:0016757(transferase activity, tran…	00515(Mannose type O-glycan biosynthesis);00601(Glycosphingolipid biosynthesis - lacto and neolacto series);00603(Glycosphingolipid biosynthesis - globo and isoglobo series);00603(Glycosphingolipid biosynthesis - globo and isoglobo series)	K03663	EC:2.4.1.152	fucosyltransferase 9 [Source:MGI Symbol;Acc:MGI:1330859]	protein_coding;processed_transcript	0.0521585	0.186307	0.130978	0.166725	0.12459	0.0130971	0.0200548	0.00676042	0.0235632	0.0690786	4.98482	2.31754	6.1239e-05	0.00152195	up	yes
ENSMUSG00000076928	Trac	ENSMUST00000103740;ENSMUST00000198398	GO:0009617(response to bacterium);GO:0009617(response to bacterium)	NA	NA	NA	T cell receptor alpha constant [Source:MGI Symbol;Acc:MGI:4439838]	TR_C_gene	8.34818	15.2752	16.9119	13.8203	15.0198	5.05994	2.8087	3.54829	5.61614	9.46146	2.61848	1.38873	6.22985e-05	0.00154291	up	yes
ENSMUSG00000032094	Cd3d	ENSMUST00000034602;ENSMUST00000214715;ENSMUST00000214800	GO:0002250(adaptive immune response);GO:0002376(immune system process);GO:0003713(transcription coactivator activity);GO:0004888(transmembrane signaling receptor activity);GO:0005515(protein binding);GO:0007166(cell surface receptor signaling pathway);GO:0009897(external side of plasma membrane);GO:0016020(membrane);GO:0016021(integral component of membrane);GO:0030217(T cell differentiation);GO:…	04640(Hematopoietic cell lineage);04658(Th1 and Th2 cell differentiation);04659(Th17 cell differentiation);04660(T cell receptor signaling pathway);05142(Chagas disease (American trypanosomiasis));05162(Measles);05166(Human T-cell leukemia virus 1 infection);05169(Epstein-Barr virus infection);05170(Human immunodeficiency virus 1 infection);05340(Primary immunodeficiency);05340(Primary immunodefi…	K06450	NA	CD3 antigen, delta polypeptide [Source:MGI Symbol;Acc:MGI:88331]	protein_coding;retained_intron	2.75585	3.21738	5.88457	4.34803	4.53021	1.97278	0.551572	1.2158	1.16771	1.85034	3.06827	1.61743	6.37613e-05	0.00157281	up	yes
ENSMUSG00000030340	Scnn1a	ENSMUST00000081440;ENSMUST00000176110;ENSMUST00000176655;ENSMUST00000176442;ENSMUST00000176365;ENSMUST00000177329;ENSMUST00000175966	GO:0005272(sodium channel activity);GO:0005737(cytoplasm);GO:0005886(plasma membrane);GO:0005887(integral component of plasma membrane);GO:0006811(ion transport);GO:0006814(sodium ion transport);GO:0015280(ligand-gated sodium channel activity);GO:0016020(membrane);GO:0016021(integral component of membrane);GO:0016324(apical plasma membrane);GO:0031514(motile cilium);GO:0034706(sodium channel comp…	04742(Taste transduction);04960(Aldosterone-regulated sodium reabsorption);04960(Aldosterone-regulated sodium reabsorption)	K04824	NA	sodium channel, nonvoltage-gated 1 alpha [Source:MGI Symbol;Acc:MGI:101782]	protein_coding;nonsense_mediated_decay	21.8008	49.251	40.4109	34.8884	29.7911	13.5856	19.0693	9.43487	11.1186	27.8922	2.1719	1.11896	6.66084e-05	0.00163572	up	yes
ENSMUSG00000097891	Gm3650	ENSMUST00000180600	NA	NA	NA	NA	predicted gene 3650 [Source:MGI Symbol;Acc:MGI:3781826]	unprocessed_pseudogene	4.26851	0.0001	0.0001	4.28774	4.57215	0.0001	0.0001	0.0001	0.0001	0.106749	122.527	6.93695	6.90264e-05	0.00168387	up	yes
ENSMUSG00000016624	Phf21b	ENSMUST00000162044;ENSMUST00000159939;ENSMUST00000160389;ENSMUST00000016768;ENSMUST00000162996;ENSMUST00000159502	GO:0046872(metal ion binding);GO:0046872(metal ion binding)	NA	NA	NA	PHD finger protein 21B [Source:MGI Symbol;Acc:MGI:2443812]	nonsense_mediated_decay;protein_coding;retained_intron;processed_transcript	2.30572	3.79236	2.52266	3.21891	2.67845	1.06148	0.938938	1.81312	1.18352	1.17364	2.35275	1.23435	7.49133e-05	0.00179955	up	yes
ENSMUSG00000056487	Mettl7a2	ENSMUST00000088142;ENSMUST00000176287	GO:0008168(methyltransferase activity);GO:0016020(membrane);GO:0016021(integral component of membrane);GO:0016740(transferase activity);GO:0032259(methylation);GO:0032259(methylation)	NA	NA	NA	methyltransferase like 7A2 [Source:MGI Symbol;Acc:MGI:3026615]	protein_coding	0.0899461	0.297276	3.27157	0.763704	0.194477	0.0477788	0.0001	0.115865	0.0725388	0.124691	12.7904	3.67698	9.05994e-05	0.00207842	up	yes
ENSMUSG00000027651	Rprd1b	ENSMUST00000029180;ENSMUST00000103123;ENSMUST00000109518;ENSMUST00000156552;ENSMUST00000128206;ENSMUST00000135603;ENSMUST00000152452;ENSMUST00000109519	GO:0000993(RNA polymerase II complex binding);GO:0005634(nucleus);GO:0005654(nucleoplasm);GO:0008284(positive regulation of cell population proliferation);GO:0010564(regulation of cell cycle process);GO:0016591(RNA polymerase II, holoenzyme);GO:0031124(mRNA 3'-end processing);GO:0042802(identical protein binding);GO:0045944(positive regulation of transcription by RNA polymerase II);GO:0070940(dep…	NA	K15559	NA	regulation of nuclear pre-mRNA domain containing 1B [Source:MGI Symbol;Acc:MGI:1917720]	protein_coding;processed_transcript;retained_intron	1.5022	5.11026	4.79928	1.39611	1.01884	0.881349	0.749215	0.994665	0.899	0.895211	3.12861	1.64552	9.22514e-05	0.00211169	up	yes
ENSMUSG00000079019	Insl3	ENSMUST00000034261	GO:0001556(oocyte maturation);GO:0001664(G protein-coupled receptor binding);GO:0005179(hormone activity);GO:0005576(extracellular region);GO:0005615(extracellular space);GO:0007193(adenylate cyclase-inhibiting G protein-coupled receptor signaling pathway);GO:0008284(positive regulation of cell population proliferation);GO:0008285(negative regulation of cell population proliferation);GO:0008584(m…	04080(Neuroactive ligand-receptor interaction);04926(Relaxin signaling pathway)	K21999	NA	insulin-like 3 [Source:MGI Symbol;Acc:MGI:108427]	protein_coding	1.82081	2.71241	2.49868	10.5118	2.45431	1.34341	0.86821	0.129931	0.174604	0.391731	6.87718	2.78182	9.48111e-05	0.0021613	up	yes
ENSMUSG00000048852	Gm12185	ENSMUST00000094476;ENSMUST00000129318;ENSMUST00000059930	GO:0003924(GTPase activity);GO:0005525(GTP binding);GO:0005789(endoplasmic reticulum membrane);GO:0006952(defense response);GO:0016020(membrane);GO:0035458(cellular response to interferon-beta);GO:0035458(cellular response to interferon-beta)	NA	NA	NA	predicted gene 12185 [Source:MGI Symbol;Acc:MGI:3652173]	protein_coding;processed_transcript	3.26549	0.987099	3.70583	1.77581	2.78827	0.0926651	0.579766	1.24042	0.849335	0.47962	3.86282	1.94965	0.000106283	0.00236093	up	yes
ENSMUSG00000070031	Sp140	ENSMUST00000080204;ENSMUST00000160119;ENSMUST00000159234;ENSMUST00000113385;ENSMUST00000161497;ENSMUST00000162925	GO:0001650(fibrillar center);GO:0003677(DNA binding);GO:0005515(protein binding);GO:0005634(nucleus);GO:0005739(mitochondrion);GO:0016604(nuclear body);GO:0046872(metal ion binding);GO:0046872(metal ion binding)	NA	NA	NA	Sp140 nuclear body protein [Source:MGI Symbol;Acc:MGI:3702467]	protein_coding;retained_intron;processed_transcript;nonsense_mediated_decay	5.77449	10.4353	12.0064	5.77905	4.67228	1.72272	2.8764	2.67849	2.86907	6.09981	2.38005	1.25099	0.00012806	0.00272387	up	yes
ENSMUSG00000042345	Ubash3a	ENSMUST00000236745;ENSMUST00000144772;ENSMUST00000235375;ENSMUST00000151620;ENSMUST00000237216;ENSMUST00000048656;ENSMUST00000147686;ENSMUST00000173776;ENSMUST00000236599	GO:0001817(regulation of cytokine production);GO:0005515(protein binding);GO:0005634(nucleus);GO:0005654(nucleoplasm);GO:0005737(cytoplasm);GO:0005794(Golgi apparatus);GO:0050860(negative regulation of T cell receptor signaling pathway);GO:0050860(negative regulation of T cell receptor signaling pathway)	NA	K18993	EC:3.1.3.48	ubiquitin associated and SH3 domain containing, A [Source:MGI Symbol;Acc:MGI:1926074]	protein_coding;nonsense_mediated_decay;retained_intron;processed_transcript	0.114623	0.245277	0.238999	0.224845	0.18868	0.0522198	0.00814518	0.0249151	0.051042	0.0988199	4.30558	2.10621	0.000136339	0.00287407	up	yes
ENSMUSG00000027347	Rasgrp1	ENSMUST00000102534;ENSMUST00000173252;ENSMUST00000174770;ENSMUST00000178884;ENSMUST00000172901;ENSMUST00000173541;ENSMUST00000110898	GO:0000139(Golgi membrane);GO:0001816(cytokine production);GO:0001934(positive regulation of protein phosphorylation);GO:0002437(inflammatory response to antigenic stimulus);GO:0005085(guanyl-nucleotide exchange factor activity);GO:0005088(Ras guanyl-nucleotide exchange factor activity);GO:0005509(calcium ion binding);GO:0005737(cytoplasm);GO:0005783(endoplasmic reticulum);GO:0005789(endoplasmic …	04010(MAPK signaling pathway);04014(Ras signaling pathway);04611(Platelet activation);04660(T cell receptor signaling pathway);05200(Pathways in cancer);05200(Pathways in cancer)	K04350	NA	RAS guanyl releasing protein 1 [Source:MGI Symbol;Acc:MGI:1314635]	protein_coding;nonsense_mediated_decay;retained_intron	0.862629	0.775884	1.09553	1.30952	0.996985	0.235368	0.269392	0.45654	0.34384	0.611798	2.62948	1.39478	0.000139046	0.00292368	up	yes
ENSMUSG00000091618	H60c	ENSMUST00000170893;ENSMUST00000216211;ENSMUST00000214645	GO:0002376(immune system process);GO:0005615(extracellular space);GO:0005886(plasma membrane);GO:0009897(external side of plasma membrane);GO:0016020(membrane);GO:0016021(integral component of membrane);GO:0031225(anchored component of membrane);GO:0042267(natural killer cell mediated cytotoxicity);GO:0046658(anchored component of plasma membrane);GO:0046703(natural killer cell lectin-like recept…	NA	NA	NA	histocompatibility 60c [Source:MGI Symbol;Acc:MGI:3774845]	protein_coding;processed_transcript	0.495807	0.83375	1.14327	1.10031	0.431474	0.186717	0.366814	0.033174	0.033122	0.126856	5.3632	2.42309	0.000146878	0.00306715	up	yes
ENSMUSG00000049233	Apoo-ps	ENSMUST00000061241	NA	NA	NA	NA	apolipoprotein O, pseudogene [Source:MGI Symbol;Acc:MGI:3649039]	processed_pseudogene	3.29793	6.73766	5.816	3.68096	4.32734	0.564789	2.50512	1.55287	0.674729	0.309155	4.25563	2.08937	0.000171227	0.00347651	up	yes
ENSMUSG00000043931	Gimap7	ENSMUST00000052503;ENSMUST00000204785;ENSMUST00000204266	GO:0003924(GTPase activity);GO:0005525(GTP binding);GO:0005811(lipid droplet);GO:0005829(cytosol);GO:0042802(identical protein binding);GO:0042803(protein homodimerization activity);GO:0043231(intracellular membrane-bounded organelle);GO:0046039(GTP metabolic process);GO:0046039(GTP metabolic process)	NA	NA	NA	GTPase, IMAP family member 7 [Source:MGI Symbol;Acc:MGI:1349657]	protein_coding;retained_intron	2.08055	2.04896	3.49589	2.60953	2.78735	0.726944	0.378462	0.637556	1.40339	1.42092	2.85121	1.51158	0.000179845	0.00362399	up	yes
ENSMUSG00000031257	Nox1	ENSMUST00000033610;ENSMUST00000113275;ENSMUST00000159259;ENSMUST00000159231;ENSMUST00000162833	GO:0000302(response to reactive oxygen species);GO:0001525(angiogenesis);GO:0003081(regulation of systemic arterial blood pressure by renin-angiotensin);GO:0005737(cytoplasm);GO:0005768(endosome);GO:0005769(early endosome);GO:0005886(plasma membrane);GO:0006952(defense response);GO:0007165(signal transduction);GO:0008284(positive regulation of cell population proliferation);GO:0010575(positive re…	04380(Osteoclast differentiation);04933(AGE-RAGE signaling pathway in diabetic complications);05418(Fluid shear stress and atherosclerosis);05418(Fluid shear stress and atherosclerosis)	K08008	NA	NADPH oxidase 1 [Source:MGI Symbol;Acc:MGI:2450016]	protein_coding	5.33849	3.03146	7.88753	7.84516	4.9208	0.124262	2.48727	2.5389	1.4435	0.763868	3.94458	1.97987	0.000180026	0.00362399	up	yes
ENSMUSG00000068227	Il2rb	ENSMUST00000089398;ENSMUST00000163494	GO:0004896(cytokine receptor activity);GO:0004911(interleukin-2 receptor activity);GO:0005515(protein binding);GO:0005886(plasma membrane);GO:0009897(external side of plasma membrane);GO:0009986(cell surface);GO:0016020(membrane);GO:0016021(integral component of membrane);GO:0019221(cytokine-mediated signaling pathway);GO:0019976(interleukin-2 binding);GO:0030101(natural killer cell activation);G…	04060(Cytokine-cytokine receptor interaction);04144(Endocytosis);04151(PI3K-Akt signaling pathway);04630(Jak-STAT signaling pathway);04658(Th1 and Th2 cell differentiation);04659(Th17 cell differentiation);05162(Measles);05166(Human T-cell leukemia virus 1 infection);05200(Pathways in cancer);05202(Transcriptional misregulation in cancer);05202(Transcriptional misregulation in cancer)	K05069	NA	interleukin 2 receptor, beta chain [Source:MGI Symbol;Acc:MGI:96550]	protein_coding	2.88969	3.63951	4.16439	4.60445	3.82551	2.15946	0.997349	1.7515	1.77835	2.25227	2.13936	1.09718	0.000192841	0.00382603	up	yes
ENSMUSG00000030519	Apba2	ENSMUST00000032732;ENSMUST00000206246;ENSMUST00000206630;ENSMUST00000205613;ENSMUST00000205604;ENSMUST00000206061;ENSMUST00000205551	GO:0001540(amyloid-beta binding);GO:0001701(in utero embryonic development);GO:0005515(protein binding);GO:0005737(cytoplasm);GO:0005886(plasma membrane);GO:0007268(chemical synaptic transmission);GO:0007626(locomotory behavior);GO:0008021(synaptic vesicle);GO:0010468(regulation of gene expression);GO:0015031(protein transport);GO:0035264(multicellular organism growth);GO:0042802(identical protei…	NA	K20055	NA	amyloid beta (A4) precursor protein-binding, family A, member 2 [Source:MGI Symbol;Acc:MGI:1261791]	protein_coding;processed_transcript	2.56992	2.03251	2.78566	5.55158	3.38706	0.211314	1.62443	0.273393	0.606975	1.7923	3.62139	1.85654	0.000197468	0.00388056	up	yes
ENSMUSG00000047603	Zfp235	ENSMUST00000205680;ENSMUST00000056549;ENSMUST00000205736;ENSMUST00000205834;ENSMUST00000205740;ENSMUST00000206809	GO:0003676(nucleic acid binding);GO:0006355(regulation of transcription, DNA-templated);GO:0046872(metal ion binding);GO:0046872(metal ion binding)	05168(Herpes simplex virus 1 infection);05168(Herpes simplex virus 1 infection)	K09228	NA	zinc finger protein 235 [Source:MGI Symbol;Acc:MGI:1929117]	protein_coding;processed_transcript;retained_intron	0.967551	0.952851	1.17712	1.307	1.08625	0.478046	0.290792	0.569633	0.319639	0.57623	2.45745	1.29716	0.000234089	0.00442653	up	yes
ENSMUSG00000081723	Gm15931	ENSMUST00000118066	NA	NA	NA	NA	predicted gene 15931 [Source:MGI Symbol;Acc:MGI:3805553]	unprocessed_pseudogene	0.742735	0.455251	0.994661	0.776895	0.429273	0.096981	0.072769	0.178185	0.124449	0.408203	3.85972	1.94849	0.000235346	0.00444014	up	yes
ENSMUSG00000030336	Cd27	ENSMUST00000032486;ENSMUST00000151527;ENSMUST00000152650;ENSMUST00000112282;ENSMUST00000112281;ENSMUST00000135205	GO:0004888(transmembrane signaling receptor activity);GO:0005515(protein binding);GO:0006915(apoptotic process);GO:0009897(external side of plasma membrane);GO:0009986(cell surface);GO:0016020(membrane);GO:0016021(integral component of membrane);GO:0032729(positive regulation of interferon-gamma production);GO:0042100(B cell proliferation);GO:0043027(cysteine-type endopeptidase inhibitor activity…	04060(Cytokine-cytokine receptor interaction);04060(Cytokine-cytokine receptor interaction)	K05144	NA	CD27 antigen [Source:MGI Symbol;Acc:MGI:88326]	protein_coding;retained_intron	0.586858	1.75235	1.63391	1.3836	1.47871	0.478954	0.300556	0.450647	0.537955	0.584706	2.90521	1.53864	0.000254682	0.00468723	up	yes
ENSMUSG00000094951	Ighv5-6	ENSMUST00000103446	GO:0003823(antigen binding);GO:0006910(phagocytosis, recognition);GO:0006911(phagocytosis, engulfment);GO:0006958(complement activation, classical pathway);GO:0009897(external side of plasma membrane);GO:0034987(immunoglobulin receptor binding);GO:0042571(immunoglobulin complex, circulating);GO:0042742(defense response to bacterium);GO:0045087(innate immune response);GO:0050853(B cell receptor si…	NA	NA	NA	immunoglobulin heavy variable 5-6 [Source:MGI Symbol;Acc:MGI:4439815]	IG_V_gene	0.195442	0.632178	3.16214	67.3496	0.424011	0.281457	0.311301	0.191977	0.0001	1.61313	29.9268	4.90336	0.000272303	0.00491432	up	yes
ENSMUSG00000031506	Ptpn7	ENSMUST00000049449;ENSMUST00000187985;ENSMUST00000188478;ENSMUST00000167080	GO:0004721(phosphoprotein phosphatase activity);GO:0004725(protein tyrosine phosphatase activity);GO:0005737(cytoplasm);GO:0005829(cytosol);GO:0005856(cytoskeleton);GO:0006470(protein dephosphorylation);GO:0009898(cytoplasmic side of plasma membrane);GO:0016311(dephosphorylation);GO:0016787(hydrolase activity);GO:0016791(phosphatase activity);GO:0035335(peptidyl-tyrosine dephosphorylation);GO:003…	04010(MAPK signaling pathway);04010(MAPK signaling pathway)	K18019	EC:3.1.3.48	protein tyrosine phosphatase, non-receptor type 7 [Source:MGI Symbol;Acc:MGI:2156893]	protein_coding;retained_intron	0.380409	0.848652	1.61443	1.02888	0.512071	0.245337	0.113733	0.379302	0.179821	0.419543	3.2775	1.7126	0.000272374	0.00491432	up	yes
ENSMUSG00000094017	Gm13160	ENSMUST00000118441	NA	NA	NA	NA	predicted gene 13160 [Source:MGI Symbol;Acc:MGI:3649984]	processed_pseudogene	5.56486	3.20883	5.11849	9.17095	8.26697	2.21354	1.12902	3.49643	1.46837	1.84386	3.08634	1.6259	0.000276946	0.0049751	up	yes
ENSMUSG00000076538	Igkv13-84	ENSMUST00000103339	GO:0002377(immunoglobulin production);GO:0005615(extracellular space);GO:0006955(immune response)	NA	NA	NA	immunoglobulin kappa chain variable 13-84 [Source:MGI Symbol;Acc:MGI:96514]	IG_V_gene	0.624856	6.07554	5.54924	8.08914	0.969247	0.906614	0.432224	0.220604	0.0001	1.04709	8.17456	3.03114	0.000298295	0.00528394	up	yes
ENSMUSG00000074882	Cyp2c68	ENSMUST00000099472	GO:0004497(monooxygenase activity);GO:0005506(iron ion binding);GO:0005737(cytoplasm);GO:0006082(organic acid metabolic process);GO:0006805(xenobiotic metabolic process);GO:0008392(arachidonic acid epoxygenase activity);GO:0008395(steroid hydroxylase activity);GO:0016491(oxidoreductase activity);GO:0016705(oxidoreductase activity, acting on paired donors, with incorporation or reduction of molecu…	00140(Steroid hormone biosynthesis);00590(Arachidonic acid metabolism);00591(Linoleic acid metabolism);00830(Retinol metabolism);04726(Serotonergic synapse);04750(Inflammatory mediator regulation of TRP channels);05204(Chemical carcinogenesis)	K07413	EC:1.14.14.1	cytochrome P450, family 2, subfamily c, polypeptide 68 [Source:MGI Symbol;Acc:MGI:3612287]	protein_coding	2.24349	23.6344	17.7503	24.7537	6.18351	5.32465	2.52989	1.83116	0.947124	7.43665	4.12659	2.04495	0.000305419	0.00536552	up	yes
ENSMUSG00000018654	Ikzf1	ENSMUST00000065433;ENSMUST00000076700;ENSMUST00000018798;ENSMUST00000126058;ENSMUST00000048122;ENSMUST00000141436	GO:0000122(negative regulation of transcription by RNA polymerase II);GO:0000977(RNA polymerase II regulatory region sequence-specific DNA binding);GO:0001227(DNA-binding transcription repressor activity, RNA polymerase II-specific);GO:0003676(nucleic acid binding);GO:0003677(DNA binding);GO:0005634(nucleus);GO:0019904(protein domain specific binding);GO:0030098(lymphocyte differentiation);GO:003…	NA	NA	NA	IKAROS family zinc finger 1 [Source:MGI Symbol;Acc:MGI:1342540]	protein_coding	1.42241	1.77942	2.49668	2.74001	1.75062	0.961334	0.460036	1.16572	1.03199	0.570757	2.43187	1.28207	0.000317603	0.00551948	up	yes
ENSMUSG00000052117	D630039A03Rik	ENSMUST00000063816	GO:0003674(molecular_function);GO:0005575(cellular_component);GO:0008150(biological_process)	NA	NA	NA	RIKEN cDNA D630039A03 gene [Source:MGI Symbol;Acc:MGI:2442889]	protein_coding	13.6744	61.0417	34.6348	34.7115	16.1288	14.9273	11.3675	11.8754	5.44348	20.0907	2.5146	1.33033	0.000347989	0.00592133	up	yes
ENSMUSG00000029188	Slc34a2	ENSMUST00000094787;ENSMUST00000170523;ENSMUST00000147243	GO:0001701(in utero embryonic development);GO:0005436(sodium:phosphate symporter activity);GO:0005886(plasma membrane);GO:0005903(brush border);GO:0006811(ion transport);GO:0006814(sodium ion transport);GO:0006817(phosphate ion transport);GO:0015293(symporter activity);GO:0016020(membrane);GO:0016021(integral component of membrane);GO:0016324(apical plasma membrane);GO:0019904(protein domain spec…	04928(Parathyroid hormone synthesis, secretion and action);04978(Mineral absorption);04978(Mineral absorption)	K14683	NA	solute carrier family 34 (sodium phosphate), member 2 [Source:MGI Symbol;Acc:MGI:1342284]	protein_coding;retained_intron	1.85723	2.43062	2.43398	6.48181	4.6713	1.34454	0.47871	1.72188	0.848431	2.08073	2.76091	1.46514	0.00035906	0.00607389	up	yes
ENSMUSG00000020395	Itk	ENSMUST00000020664;ENSMUST00000155991;ENSMUST00000109237;ENSMUST00000101306	GO:0000166(nucleotide binding);GO:0001816(cytokine production);GO:0001865(NK T cell differentiation);GO:0002250(adaptive immune response);GO:0002376(immune system process);GO:0004672(protein kinase activity);GO:0004713(protein tyrosine kinase activity);GO:0004715(non-membrane spanning protein tyrosine kinase activity);GO:0005515(protein binding);GO:0005524(ATP binding);GO:0005634(nucleus);GO:0005…	04062(Chemokine signaling pathway);04660(T cell receptor signaling pathway);04670(Leukocyte transendothelial migration);04670(Leukocyte transendothelial migration)	K07363	EC:2.7.10.2	IL2 inducible T cell kinase [Source:MGI Symbol;Acc:MGI:96621]	protein_coding;retained_intron	0.655852	1.12202	1.09899	1.62043	1.52034	0.506525	0.234472	0.418779	0.585298	0.581912	2.58602	1.37073	0.000376268	0.00630688	up	yes
ENSMUSG00000032093	Cd3e	ENSMUST00000102832;ENSMUST00000214582;ENSMUST00000214081;ENSMUST00000217486	GO:0001772(immunological synapse);GO:0001954(positive regulation of cell-matrix adhesion);GO:0002250(adaptive immune response);GO:0002376(immune system process);GO:0002669(positive regulation of T cell anergy);GO:0004888(transmembrane signaling receptor activity);GO:0005515(protein binding);GO:0005886(plasma membrane);GO:0005911(cell-cell junction);GO:0007166(cell surface receptor signaling pathw…	04640(Hematopoietic cell lineage);04658(Th1 and Th2 cell differentiation);04659(Th17 cell differentiation);04660(T cell receptor signaling pathway);05142(Chagas disease (American trypanosomiasis));05162(Measles);05166(Human T-cell leukemia virus 1 infection);05169(Epstein-Barr virus infection);05170(Human immunodeficiency virus 1 infection);05340(Primary immunodeficiency);05340(Primary immunodefi…	K06451	NA	CD3 antigen, epsilon polypeptide [Source:MGI Symbol;Acc:MGI:88332]	protein_coding;retained_intron	1.18455	2.02037	1.61773	1.78462	2.13798	0.742979	0.399946	0.983376	0.777751	0.705938	2.42251	1.2765	0.000388611	0.0064419	up	yes
ENSMUSG00000054072	Iigp1	ENSMUST00000032473;ENSMUST00000235989;ENSMUST00000066912;ENSMUST00000237794;ENSMUST00000237185	GO:0000166(nucleotide binding);GO:0002376(immune system process);GO:0003924(GTPase activity);GO:0005515(protein binding);GO:0005525(GTP binding);GO:0005634(nucleus);GO:0005737(cytoplasm);GO:0005783(endoplasmic reticulum);GO:0005789(endoplasmic reticulum membrane);GO:0005794(Golgi apparatus);GO:0006952(defense response);GO:0009617(response to bacterium);GO:0010506(regulation of autophagy);GO:00160…	NA	NA	NA	interferon inducible GTPase 1 [Source:MGI Symbol;Acc:MGI:1926259]	protein_coding;processed_transcript	78.0593	31.1306	70.4421	42.5905	77.434	4.29334	30.4479	37.9764	23.541	11.8714	2.77126	1.47054	0.000437091	0.00707522	up	yes
ENSMUSG00000076490	Trbc1	ENSMUST00000192856;ENSMUST00000103291	GO:0003823(antigen binding);GO:0006910(phagocytosis, recognition);GO:0006911(phagocytosis, engulfment);GO:0006958(complement activation, classical pathway);GO:0009897(external side of plasma membrane);GO:0016020(membrane);GO:0016021(integral component of membrane);GO:0034987(immunoglobulin receptor binding);GO:0042571(immunoglobulin complex, circulating);GO:0042742(defense response to bacterium);…	NA	NA	NA	T cell receptor beta, constant region 1 [Source:MGI Symbol;Acc:MGI:4439726]	TR_C_gene	8.61864	12.35	15.6405	16.079	13.473	6.33748	2.18208	5.00781	6.69551	7.66197	2.37265	1.2465	0.000543157	0.00842097	up	yes
ENSMUSG00000069874	Irgm2	ENSMUST00000209079;ENSMUST00000108836;ENSMUST00000058704	GO:0000045(autophagosome assembly);GO:0000139(Golgi membrane);GO:0001934(positive regulation of protein phosphorylation);GO:0003924(GTPase activity);GO:0005525(GTP binding);GO:0005739(mitochondrion);GO:0005789(endoplasmic reticulum membrane);GO:0005794(Golgi apparatus);GO:0005829(cytosol);GO:0006952(defense response);GO:0009617(response to bacterium);GO:0010508(positive regulation of autophagy);G…	NA	NA	NA	immunity-related GTPase family M member 2 [Source:MGI Symbol;Acc:MGI:1926262]	protein_coding	87.4212	44.4353	98.5317	61.6252	86.9352	10.6482	43.0132	45.3442	45.6467	34.2062	2.11871	1.08318	0.000551077	0.00850387	up	yes
ENSMUSG00000038227	Hoxa9	ENSMUST00000048680;ENSMUST00000174115;ENSMUST00000114425;ENSMUST00000156540;ENSMUST00000154641	GO:0000978(RNA polymerase II cis-regulatory region sequence-specific DNA binding);GO:0000981(DNA-binding transcription factor activity, RNA polymerase II-specific);GO:0001228(DNA-binding transcription activator activity, RNA polymerase II-specific);GO:0003677(DNA binding);GO:0003700(DNA-binding transcription factor activity);GO:0005515(protein binding);GO:0005634(nucleus);GO:0005654(nucleoplasm);…	05202(Transcriptional misregulation in cancer);05202(Transcriptional misregulation in cancer)	K21950	NA	homeobox A9 [Source:MGI Symbol;Acc:MGI:96180]	protein_coding;retained_intron;processed_transcript	15.0925	4.9553	10.0338	11.9937	16.8497	2.88704	9.76253	1.31526	1.17627	4.23801	3.04065	1.60438	0.000552459	0.00851725	up	yes
ENSMUSG00000047586	Nccrp1	ENSMUST00000239002;ENSMUST00000057974	GO:0005737(cytoplasm);GO:0006516(glycoprotein catabolic process);GO:0008284(positive regulation of cell population proliferation);GO:0016567(protein ubiquitination);GO:0019005(SCF ubiquitin ligase complex);GO:0030433(ubiquitin-dependent ERAD pathway);GO:0031146(SCF-dependent proteasomal ubiquitin-dependent protein catabolic process);GO:0061630(ubiquitin protein ligase activity);GO:0061630(ubiquit…	NA	NA	NA	non-specific cytotoxic cell receptor protein 1 homolog (zebrafish) [Source:MGI Symbol;Acc:MGI:2685009]	protein_coding	0.323752	2.38044	2.75249	0.919202	0.211821	0.110257	0.212618	0.174133	0.072603	0.632555	5.47986	2.45414	0.000573307	0.00877319	up	yes
ENSMUSG00000029516	Cit	ENSMUST00000051704;ENSMUST00000122877;ENSMUST00000145363;ENSMUST00000134609;ENSMUST00000147330;ENSMUST00000102560;ENSMUST00000139881;ENSMUST00000136780;ENSMUST00000141101;ENSMUST00000123736;ENSMUST00000128702;ENSMUST00000137952;ENSMUST00000153407;ENSMUST00000202734;ENSMUST00000146387;ENSMUST00000147479;ENSMUST00000148245;ENSMUST00000127976;ENSMUST00000112008	GO:0000166(nucleotide binding);GO:0000281(mitotic cytokinesis);GO:0004672(protein kinase activity);GO:0004674(protein serine/threonine kinase activity);GO:0005524(ATP binding);GO:0005737(cytoplasm);GO:0006468(protein phosphorylation);GO:0016301(kinase activity);GO:0016310(phosphorylation);GO:0016740(transferase activity);GO:0030165(PDZ domain binding);GO:0032467(positive regulation of cytokinesis…	NA	K16308	EC:2.7.11.1	citron [Source:MGI Symbol;Acc:MGI:105313]	protein_coding;retained_intron;processed_transcript;nonsense_mediated_decay	1.16585	0.735208	0.867387	0.862689	0.913287	0.200755	0.570874	0.498228	0.503534	0.417427	2.0743	1.05263	0.000574319	0.00878055	up	yes
ENSMUSG00000033102	Cdc14b	ENSMUST00000221139;ENSMUST00000109769;ENSMUST00000221788;ENSMUST00000039318;ENSMUST00000223116;ENSMUST00000221217;ENSMUST00000221634;ENSMUST00000221437;ENSMUST00000109770;ENSMUST00000222713;ENSMUST00000222766	GO:0000226(microtubule cytoskeleton organization);GO:0000278(mitotic cell cycle);GO:0000922(spindle pole);GO:0004721(phosphoprotein phosphatase activity);GO:0004722(protein serine/threonine phosphatase activity);GO:0004725(protein tyrosine phosphatase activity);GO:0005634(nucleus);GO:0005654(nucleoplasm);GO:0005730(nucleolus);GO:0005737(cytoplasm);GO:0005813(centrosome);GO:0006281(DNA repair);GO:…	04110(Cell cycle);04110(Cell cycle)	K06639	3.1.3.48;EC:3.1.3.16	CDC14 cell division cycle 14B [Source:MGI Symbol;Acc:MGI:2441808]	nonsense_mediated_decay;protein_coding;retained_intron;processed_transcript	2.31336	2.92619	0.687174	2.3931	1.21333	1.08763	0.293322	0.987459	0.428833	0.577767	2.82463	1.49806	0.000616687	0.00925703	up	yes
ENSMUSG00000074923	Pak6	ENSMUST00000110853;ENSMUST00000132577;ENSMUST00000099557;ENSMUST00000132843;ENSMUST00000152550	GO:0000166(nucleotide binding);GO:0001650(fibrillar center);GO:0004672(protein kinase activity);GO:0004674(protein serine/threonine kinase activity);GO:0005524(ATP binding);GO:0005634(nucleus);GO:0005654(nucleoplasm);GO:0005737(cytoplasm);GO:0006468(protein phosphorylation);GO:0007612(learning);GO:0007613(memory);GO:0007626(locomotory behavior);GO:0016301(kinase activity);GO:0016310(phosphorylati…	04012(ErbB signaling pathway);04014(Ras signaling pathway);04360(Axon guidance);04510(Focal adhesion);04660(T cell receptor signaling pathway);04810(Regulation of actin cytoskeleton);05170(Human immunodeficiency virus 1 infection);05211(Renal cell carcinoma);05211(Renal cell carcinoma)	K05735	EC:2.7.11.1	p21 (RAC1) activated kinase 6 [Source:MGI Symbol;Acc:MGI:2679420]	protein_coding;retained_intron;processed_transcript	1.5095	0.645574	1.07596	1.1794	0.739813	0.354935	0.541465	0.485622	0.272942	0.431228	2.46873	1.30377	0.000619935	0.0092889	up	yes
ENSMUSG00000095865	Gm13237	ENSMUST00000122151	NA	NA	NA	NA	predicted gene 13237 [Source:MGI Symbol;Acc:MGI:3649924]	processed_pseudogene	22.3335	20.0681	27.8424	35.9691	24.5162	11.4704	4.94779	21.2463	7.94185	9.81253	2.35893	1.23813	0.000622153	0.0093137	up	yes
ENSMUSG00000079563	Pglyrp2	ENSMUST00000236386;ENSMUST00000235892;ENSMUST00000114455;ENSMUST00000237165;ENSMUST00000170392;ENSMUST00000237130;ENSMUST00000236703;ENSMUST00000237082	GO:0002376(immune system process);GO:0005576(extracellular region);GO:0008270(zinc ion binding);GO:0008745(N-acetylmuramoyl-L-alanine amidase activity);GO:0009253(peptidoglycan catabolic process);GO:0016019(peptidoglycan immune receptor activity);GO:0016020(membrane);GO:0016045(detection of bacterium);GO:0016787(hydrolase activity);GO:0032689(negative regulation of interferon-gamma production);GO…	NA	K01446	NA	peptidoglycan recognition protein 2 [Source:MGI Symbol;Acc:MGI:1928099]	protein_coding;retained_intron;nonsense_mediated_decay	0.636109	0.860464	1.0192	0.908125	0.722593	0.0506295	0.101642	0.373756	0.0964694	0.514675	3.64632	1.86644	0.000636237	0.00948159	up	yes
ENSMUSG00000096751	Gm28373	ENSMUST00000178129	NA	NA	NA	NA	predicted gene 28373 [Source:MGI Symbol;Acc:MGI:5579079]	processed_transcript	1.11951	0.612714	0.170145	0.981978	1.27661	0.183703	0.041286	0.276355	0.145868	0.370014	4.09049	2.03227	0.000661576	0.00975703	up	yes
ENSMUSG00000004356	Utp20	ENSMUST00000004470;ENSMUST00000218990;ENSMUST00000220275;ENSMUST00000220439;ENSMUST00000220188;ENSMUST00000219662;ENSMUST00000218967	GO:0005730(nucleolus);GO:0005886(plasma membrane);GO:0006364(rRNA processing);GO:0006364(rRNA processing)	NA	K14772	NA	UTP20 small subunit processome component [Source:MGI Symbol;Acc:MGI:1917933]	protein_coding;retained_intron;nonsense_mediated_decay	8.48248	4.71623	6.59155	12.2327	9.3354	1.30228	4.84067	4.83308	4.74648	4.3997	2.05536	1.03939	0.00067765	0.00992866	up	yes
ENSMUSG00000030792	Dkkl1	ENSMUST00000033057;ENSMUST00000210454;ENSMUST00000209466;ENSMUST00000210741	GO:0001669(acrosomal vesicle);GO:0005515(protein binding);GO:0005576(extracellular region);GO:0005615(extracellular space);GO:0007341(penetration of zona pellucida);GO:0031410(cytoplasmic vesicle);GO:0039706(co-receptor binding);GO:0043065(positive regulation of apoptotic process);GO:0045600(positive regulation of fat cell differentiation);GO:0048019(receptor antagonist activity);GO:0090090(negat…	NA	NA	NA	dickkopf-like 1 [Source:MGI Symbol;Acc:MGI:1354963]	protein_coding;retained_intron	0.511733	1.2379	0.934021	1.08625	0.877937	0.212389	0.4335	0.10177	0.0296019	0.391085	3.97814	1.99209	0.000689721	0.0100329	up	yes
ENSMUSG00000050232	Cxcr3	ENSMUST00000056614	GO:0001525(angiogenesis);GO:0001937(negative regulation of endothelial cell proliferation);GO:0002685(regulation of leukocyte migration);GO:0004930(G protein-coupled receptor activity);GO:0004950(chemokine receptor activity);GO:0005886(plasma membrane);GO:0006935(chemotaxis);GO:0006954(inflammatory response);GO:0006955(immune response);GO:0007165(signal transduction);GO:0007166(cell surface recep…	04060(Cytokine-cytokine receptor interaction);04062(Chemokine signaling pathway)	K04188	NA	chemokine (C-X-C motif) receptor 3 [Source:MGI Symbol;Acc:MGI:1277207]	protein_coding	1.25479	3.54139	4.32414	4.87345	3.06573	1.27813	0.54697	0.907525	1.09421	2.23975	2.81204	1.49162	0.000692131	0.0100341	up	yes
ENSMUSG00000079173	Zan	ENSMUST00000130056;ENSMUST00000117564;ENSMUST00000197503;ENSMUST00000150470;ENSMUST00000164178	GO:0005515(protein binding);GO:0016020(membrane);GO:0016021(integral component of membrane);GO:0016021(integral component of membrane)	NA	NA	NA	zonadhesin [Source:MGI Symbol;Acc:MGI:106656]	retained_intron;protein_coding;nonsense_mediated_decay	2.61962	2.81606	3.08693	4.90816	2.6919	0.570375	1.3481	2.56617	1.68648	1.82988	2.01508	1.01084	0.000737405	0.0105607	up	yes
ENSMUSG00000022657	Cd96	ENSMUST00000023336	GO:0002534(cytokine production involved in inflammatory response);GO:0002728(negative regulation of natural killer cell cytokine production);GO:0005515(protein binding);GO:0005737(cytoplasm);GO:0006954(inflammatory response);GO:0007155(cell adhesion);GO:0007160(cell-matrix adhesion);GO:0016020(membrane);GO:0016021(integral component of membrane);GO:0032496(response to lipopolysaccharide);GO:00326…	NA	K06517	NA	CD96 antigen [Source:MGI Symbol;Acc:MGI:1934368]	protein_coding	0.93894	1.92325	1.06399	1.82727	1.45774	0.535687	0.247267	0.807066	0.570087	0.476269	2.73527	1.45168	0.000765455	0.0108776	up	yes
ENSMUSG00000000817	Fasl	ENSMUST00000000834;ENSMUST00000193648	GO:0000122(negative regulation of transcription by RNA polymerase II);GO:0005123(death receptor binding);GO:0005125(cytokine activity);GO:0005164(tumor necrosis factor receptor binding);GO:0005515(protein binding);GO:0005576(extracellular region);GO:0005615(extracellular space);GO:0005634(nucleus);GO:0005764(lysosome);GO:0005886(plasma membrane);GO:0005901(caveola);GO:0006915(apoptotic process);G…	01524(Platinum drug resistance);04010(MAPK signaling pathway);04014(Ras signaling pathway);04060(Cytokine-cytokine receptor interaction);04068(FoxO signaling pathway);04151(PI3K-Akt signaling pathway);04210(Apoptosis);04217(Necroptosis);04650(Natural killer cell mediated cytotoxicity);04722(Neurotrophin signaling pathway);04932(Non-alcoholic fatty liver disease (NAFLD));04940(Type I diabetes mell…	K04389	NA	Fas ligand (TNF superfamily, member 6) [Source:MGI Symbol;Acc:MGI:99255]	protein_coding	0.634815	0.890092	0.961793	1.14516	1.05286	0.408685	0.111117	0.444697	0.334083	0.164862	3.20116	1.67859	0.000852007	0.0118238	up	yes
ENSMUSG00000086835	Gm11775	ENSMUST00000136500	NA	NA	NA	NA	predicted gene 11775 [Source:MGI Symbol;Acc:MGI:3651517]	antisense	2.04231	5.04731	4.79233	2.71731	4.35221	1.99516	0.965992	0.85652	1.33775	1.70839	2.76107	1.46523	0.000878032	0.0120726	up	yes
ENSMUSG00000018924	Alox15	ENSMUST00000019068;ENSMUST00000130000	GO:0001503(ossification);GO:0002820(negative regulation of adaptive immune response);GO:0004052(arachidonate 12(S)-lipoxygenase activity);GO:0005506(iron ion binding);GO:0005515(protein binding);GO:0005546(phosphatidylinositol-4,5-bisphosphate binding);GO:0005737(cytoplasm);GO:0005811(lipid droplet);GO:0005829(cytosol);GO:0005886(plasma membrane);GO:0006629(lipid metabolic process);GO:0006631(fat…	00590(Arachidonic acid metabolism);00591(Linoleic acid metabolism);04216(Ferroptosis);04217(Necroptosis);04726(Serotonergic synapse);04726(Serotonergic synapse)	NA	NA	arachidonate 15-lipoxygenase [Source:MGI Symbol;Acc:MGI:87997]	protein_coding;processed_transcript	1.44718	0.250874	2.36458	0.792458	2.08431	0.0736021	0.185423	0.850443	0.202379	0.281443	4.35539	2.1228	0.000879195	0.0120785	up	yes
ENSMUSG00000091191	Gm17334	ENSMUST00000238260;ENSMUST00000170390	NA	NA	NA	NA	predicted gene, 17334 [Source:MGI Symbol;Acc:MGI:4936968]	TEC	1.7252	3.62557	3.87814	4.8418	3.76389	0.543238	0.914109	1.85252	2.39403	1.53264	2.46452	1.30131	0.000902843	0.0123316	up	yes
ENSMUSG00000054435	Gimap4	ENSMUST00000067506;ENSMUST00000090070;ENSMUST00000156770;ENSMUST00000119575;ENSMUST00000121957;ENSMUST00000118802	GO:0000166(nucleotide binding);GO:0005515(protein binding);GO:0005525(GTP binding);GO:0005737(cytoplasm);GO:0005829(cytosol);GO:0005829(cytosol)	NA	NA	NA	GTPase, IMAP family member 4 [Source:MGI Symbol;Acc:MGI:1349656]	protein_coding;nonsense_mediated_decay	5.92008	14.6455	12.3863	10.5534	5.81276	4.5124	4.19106	6.5729	4.36639	2.35561	2.2419	1.16472	0.000954389	0.0128446	up	yes
ENSMUSG00000079442	St6galnac4	ENSMUST00000179989;ENSMUST00000123080;ENSMUST00000102818;ENSMUST00000192934;ENSMUST00000146557	GO:0005794(Golgi apparatus);GO:0006486(protein glycosylation);GO:0008373(sialyltransferase activity);GO:0016020(membrane);GO:0016021(integral component of membrane);GO:0016740(transferase activity);GO:0016757(transferase activity, transferring glycosyl groups);GO:0097503(sialylation);GO:0097503(sialylation)	00604(Glycosphingolipid biosynthesis - ganglio series);00604(Glycosphingolipid biosynthesis - ganglio series)	K03374	EC:2.4.99.7	ST6 (alpha-N-acetyl-neuraminyl-2,3-beta-galactosyl-1,3)-N-acetylgalactosaminide alpha-2,6-sialyltransferase 4 [Source:MGI Symbol;Acc:MGI:1341894]	protein_coding;retained_intron;nonsense_mediated_decay	3.87761	5.95453	6.84218	3.86988	3.54817	1.51764	2.18096	1.44488	1.67546	5.00649	2.03734	1.02668	0.000976663	0.0129962	up	yes
ENSMUSG00000069011	Gm10254	ENSMUST00000052888	NA	NA	NA	NA	predicted gene 10254 [Source:MGI Symbol;Acc:MGI:3708673]	processed_pseudogene	6.0749	4.02958	4.49364	6.61608	7.06708	1.15641	2.15375	2.98437	3.15492	2.50783	2.36519	1.24196	0.0010532	0.0138585	up	yes
ENSMUSG00000008461	Fut1	ENSMUST00000008605;ENSMUST00000209379;ENSMUST00000210150	GO:0005794(Golgi apparatus);GO:0005975(carbohydrate metabolic process);GO:0006486(protein glycosylation);GO:0008107(galactoside 2-alpha-L-fucosyltransferase activity);GO:0016020(membrane);GO:0016740(transferase activity);GO:0016757(transferase activity, transferring glycosyl groups);GO:0032580(Golgi cisterna membrane);GO:0036065(fucosylation);GO:0036065(fucosylation)	00601(Glycosphingolipid biosynthesis - lacto and neolacto series);00603(Glycosphingolipid biosynthesis - globo and isoglobo series);00603(Glycosphingolipid biosynthesis - globo and isoglobo series)	K00718	EC:2.4.1.69	fucosyltransferase 1 [Source:MGI Symbol;Acc:MGI:109375]	protein_coding	1.21714	0.0327992	0.217257	0.353504	0.348864	0.0001	0.0586325	0.14793	0.0610439	0.0312304	7.2576	2.85949	0.00107433	0.0140804	up	yes
ENSMUSG00000044254	Pcsk9	ENSMUST00000049507	GO:0001822(kidney development);GO:0001889(liver development);GO:0001920(negative regulation of receptor recycling);GO:0002092(positive regulation of receptor internalization);GO:0004252(serine-type endopeptidase activity);GO:0005576(extracellular region);GO:0005615(extracellular space);GO:0005737(cytoplasm);GO:0005764(lysosome);GO:0005768(endosome);GO:0005769(early endosome);GO:0005770(late endos…	04979(Cholesterol metabolism)	K13050	EC:3.4.21.-	proprotein convertase subtilisin/kexin type 9 [Source:MGI Symbol;Acc:MGI:2140260]	protein_coding	15.9825	5.71104	10.9269	10.9907	11.9802	0.970142	6.30835	6.57926	5.26401	1.23083	2.73142	1.44965	0.00120234	0.0153563	up	yes
ENSMUSG00000040253	Gbp7	ENSMUST00000045097;ENSMUST00000171263	GO:0003924(GTPase activity);GO:0005525(GTP binding);GO:0020005(symbiont-containing vacuole membrane);GO:0031410(cytoplasmic vesicle);GO:0042832(defense response to protozoan);GO:0044406(adhesion of symbiont to host);GO:0050830(defense response to Gram-positive bacterium);GO:0071346(cellular response to interferon-gamma);GO:0071346(cellular response to interferon-gamma)	04621(NOD-like receptor signaling pathway);04621(NOD-like receptor signaling pathway)	K20899	NA	guanylate binding protein 7 [Source:MGI Symbol;Acc:MGI:2444421]	protein_coding	17.2667	9.95239	17.4696	12.4416	18.2097	1.97684	8.87142	8.06229	10.3452	8.22989	2.00984	1.00708	0.00120633	0.0153716	up	yes
ENSMUSG00000064357	mt-Atp6	ENSMUST00000082408	GO:0005739(mitochondrion);GO:0005743(mitochondrial inner membrane);GO:0005753(mitochondrial proton-transporting ATP synthase complex);GO:0006754(ATP biosynthetic process);GO:0006811(ion transport);GO:0007568(aging);GO:0015078(proton transmembrane transporter activity);GO:0015986(ATP synthesis coupled proton transport);GO:0016020(membrane);GO:0016021(integral component of membrane);GO:0016787(hydr…	00190(Oxidative phosphorylation);04714(Thermogenesis);05010(Alzheimer disease);05012(Parkinson disease);05016(Huntington disease)	K02126	NA	mitochondrially encoded ATP synthase 6 [Source:MGI Symbol;Acc:MGI:99927]	protein_coding	6675.92	6176.54	5848.19	7811.42	8201.43	1924.24	1605.82	7407.36	1549.71	961.928	2.58111	1.36799	0.0012105	0.015401	up	yes
ENSMUSG00000103529	A730089K16Rik	ENSMUST00000194526	NA	NA	NA	NA	RIKEN cDNA A730089K16 gene [Source:MGI Symbol;Acc:MGI:2443970]	TEC	1.24412	1.18311	1.52582	2.39361	1.59471	0.270488	0.847076	0.988151	0.280361	0.535812	2.71789	1.44249	0.00124574	0.0157283	up	yes
ENSMUSG00000058809	Hspd1-ps3	ENSMUST00000119713	NA	NA	NA	NA	heat shock protein 1 (chaperonin), pseudogene 3 [Source:MGI Symbol;Acc:MGI:3651246]	processed_pseudogene	9.66966	4.70482	6.44675	7.33969	7.88082	0.432867	1.68643	4.30943	4.62154	1.40897	2.89277	1.53245	0.0012952	0.0162195	up	yes
ENSMUSG00000053675	Tgm5	ENSMUST00000028721;ENSMUST00000142674	GO:0003810(protein-glutamine gamma-glutamyltransferase activity);GO:0005575(cellular_component);GO:0005737(cytoplasm);GO:0016740(transferase activity);GO:0016746(transferase activity, transferring acyl groups);GO:0018149(peptide cross-linking);GO:0046872(metal ion binding);GO:0046872(metal ion binding)	NA	K05622	EC:2.3.2.13	transglutaminase 5 [Source:MGI Symbol;Acc:MGI:1921426]	protein_coding;retained_intron	0.658466	0.773374	0.282413	0.549382	0.487811	0.071732	0.0720269	0.176458	0.296394	0.275191	3.08527	1.6254	0.0013153	0.0163813	up	yes
ENSMUSG00000076587	Igkv6-20	ENSMUST00000103388	GO:0002377(immunoglobulin production);GO:0005615(extracellular space);GO:0006955(immune response)	NA	NA	NA	immunoglobulin kappa variable 6-20 [Source:MGI Symbol;Acc:MGI:1330836]	IG_V_gene	0.187549	0.323874	1.87607	75.4467	0.805584	0.060351	0.0001	0.373801	0.371458	2.60128	23.0818	4.52869	0.00140011	0.017217	up	yes
ENSMUSG00000033039	Micall1	ENSMUST00000040320;ENSMUST00000229694;ENSMUST00000229113;ENSMUST00000229048;ENSMUST00000230202;ENSMUST00000230779;ENSMUST00000229031;ENSMUST00000229004	GO:0005515(protein binding);GO:0005768(endosome);GO:0005770(late endosome);GO:0006612(protein targeting to membrane);GO:0006897(endocytosis);GO:0006898(receptor-mediated endocytosis);GO:0010008(endosome membrane);GO:0015031(protein transport);GO:0016020(membrane);GO:0017137(Rab GTPase binding);GO:0019898(extrinsic component of membrane);GO:0031175(neuron projection development);GO:0031902(late en…	NA	NA	NA	microtubule associated monooxygenase, calponin and LIM domain containing -like 1 [Source:MGI Symbol;Acc:MGI:105870]	protein_coding;retained_intron;processed_transcript;nonsense_mediated_decay	4.06995	4.27003	3.60252	1.89713	1.18739	0.678899	1.05734	1.01294	1.75782	2.33534	2.19618	1.135	0.00140908	0.0172887	up	yes
ENSMUSG00000018899	Irf1	ENSMUST00000108922;ENSMUST00000153054;ENSMUST00000108920;ENSMUST00000123376;ENSMUST00000142221;ENSMUST00000019043;ENSMUST00000140866;ENSMUST00000138913;ENSMUST00000133291;ENSMUST00000128336	GO:0000790(nuclear chromatin);GO:0000976(transcription regulatory region sequence-specific DNA binding);GO:0000978(RNA polymerase II cis-regulatory region sequence-specific DNA binding);GO:0000981(DNA-binding transcription factor activity, RNA polymerase II-specific);GO:0001228(DNA-binding transcription activator activity, RNA polymerase II-specific);GO:0002376(immune system process);GO:0002819(r…	04625(C-type lectin receptor signaling pathway);04668(TNF signaling pathway);04917(Prolactin signaling pathway);05133(Pertussis);05165(Human papillomavirus infection);05165(Human papillomavirus infection)	K09444	NA	interferon regulatory factor 1 [Source:MGI Symbol;Acc:MGI:96590]	protein_coding;retained_intron;nonsense_mediated_decay;processed_transcript	94.1751	71.2513	121.244	43.9519	100.847	10.8677	43.605	55.5835	54.4148	41.5939	2.09385	1.06616	0.00147916	0.0178961	up	yes
ENSMUSG00000038179	Slamf7	ENSMUST00000194531;ENSMUST00000192195;ENSMUST00000194791;ENSMUST00000192024;ENSMUST00000111276	GO:0016020(membrane);GO:0016021(integral component of membrane);GO:0016021(integral component of membrane)	NA	K06733	NA	SLAM family member 7 [Source:MGI Symbol;Acc:MGI:1922595]	protein_coding	1.50119	1.33166	1.96223	1.86428	1.52083	0.312167	0.285859	0.695792	0.707734	1.40088	2.40422	1.26557	0.00148485	0.0179125	up	yes
ENSMUSG00000113691	Gm38699	ENSMUST00000221301	NA	NA	NA	NA	predicted gene, 38699 [Source:MGI Symbol;Acc:MGI:5621584]	unprocessed_pseudogene	0.529267	0.270596	0.160822	0.552879	0.455462	0.048229	0.175234	0.133461	0.0001	0.075631	4.55103	2.18619	0.00149519	0.018011	up	yes
ENSMUSG00000024300	Myo1f	ENSMUST00000087605;ENSMUST00000173426;ENSMUST00000173372;ENSMUST00000235099;ENSMUST00000174695	GO:0000166(nucleotide binding);GO:0003774(motor activity);GO:0003779(actin binding);GO:0005515(protein binding);GO:0005524(ATP binding);GO:0016459(myosin complex);GO:0016459(myosin complex)	NA	K10356	NA	myosin IF [Source:MGI Symbol;Acc:MGI:107711]	protein_coding;retained_intron;nonsense_mediated_decay	2.69687	2.35302	2.93668	2.68484	2.74411	0.67866	0.528927	1.29186	1.26995	2.49292	2.14226	1.09913	0.00150115	0.0180564	up	yes
ENSMUSG00000033268	Duox1	ENSMUST00000099461	GO:0004601(peroxidase activity);GO:0005509(calcium ion binding);GO:0005515(protein binding);GO:0005783(endoplasmic reticulum);GO:0005886(plasma membrane);GO:0006590(thyroid hormone generation);GO:0006952(defense response);GO:0006979(response to oxidative stress);GO:0009986(cell surface);GO:0016020(membrane);GO:0016021(integral component of membrane);GO:0016174(NAD(P)H oxidase (H(2)O(2)-forming ac…	NA	K13411	1.11.1.-;EC:1.6.3.1	dual oxidase 1 [Source:MGI Symbol;Acc:MGI:2139422]	protein_coding	0.153815	0.219295	0.187733	0.268567	0.12302	0.073047	0.053776	0.04118	0.092185	0.070178	2.88295	1.52755	0.00151644	0.0181874	up	yes
ENSMUSG00000076514	Igkv17-121	ENSMUST00000197515;ENSMUST00000103315	GO:0002377(immunoglobulin production);GO:0005615(extracellular space);GO:0006955(immune response);GO:0006955(immune response)	NA	NA	NA	immunoglobulin kappa variable 17-121 [Source:MGI Symbol;Acc:MGI:3647671]	IG_V_gene	0.585629	6.3166	4.68443	34.4276	2.17668	1.34817	0.179757	0.745386	0.500864	4.32906	6.78437	2.76221	0.00154149	0.0183944	up	yes
ENSMUSG00000047443	Erfe	ENSMUST00000086861;ENSMUST00000190998	GO:0005179(hormone activity);GO:0005515(protein binding);GO:0005576(extracellular region);GO:0005615(extracellular space);GO:0006879(cellular iron ion homeostasis);GO:0007165(signal transduction);GO:0010906(regulation of glucose metabolic process);GO:0019217(regulation of fatty acid metabolic process);GO:0045721(negative regulation of gluconeogenesis);GO:0046326(positive regulation of glucose imp…	NA	NA	NA	erythroferrone [Source:MGI Symbol;Acc:MGI:3606476]	protein_coding	4.7189	2.51151	4.03152	4.14375	3.11912	0.782175	2.20176	1.63785	1.60686	2.634	2.09021	1.06365	0.00154695	0.0184462	up	yes
ENSMUSG00000096459	Ighv9-3	ENSMUST00000103473	GO:0003823(antigen binding);GO:0006910(phagocytosis, recognition);GO:0006911(phagocytosis, engulfment);GO:0006958(complement activation, classical pathway);GO:0009897(external side of plasma membrane);GO:0034987(immunoglobulin receptor binding);GO:0042571(immunoglobulin complex, circulating);GO:0042742(defense response to bacterium);GO:0045087(innate immune response);GO:0050853(B cell receptor si…	NA	NA	NA	immunoglobulin heavy variable V9-3 [Source:MGI Symbol;Acc:MGI:3642720]	IG_V_gene	2.66734	5.02202	5.14269	27.5493	5.8359	0.108377	0.372498	1.46338	1.87777	5.08727	5.18753	2.37505	0.00157683	0.0187218	up	yes
ENSMUSG00000073555	Gm4951	ENSMUST00000031549	GO:0003924(GTPase activity);GO:0005525(GTP binding);GO:0005789(endoplasmic reticulum membrane);GO:0006952(defense response);GO:0016020(membrane);GO:0035458(cellular response to interferon-beta)	NA	NA	NA	predicted gene 4951 [Source:MGI Symbol;Acc:MGI:3644953]	protein_coding	16.529	7.65309	18.6665	11.0735	17.3533	0.387901	5.5005	10.3014	4.78974	2.73814	3.00516	1.58744	0.00164282	0.0193245	up	yes
ENSMUSG00000038295	Atg9b	ENSMUST00000059401;ENSMUST00000138716;ENSMUST00000128831	GO:0000045(autophagosome assembly);GO:0000407(phagophore assembly site);GO:0000421(autophagosome membrane);GO:0000422(autophagy of mitochondrion);GO:0003674(molecular_function);GO:0005737(cytoplasm);GO:0005776(autophagosome);GO:0006914(autophagy);GO:0016020(membrane);GO:0016021(integral component of membrane);GO:0031410(cytoplasmic vesicle);GO:0034497(protein localization to phagophore assembly s…	04136(Autophagy - other);04137(Mitophagy - animal);04140(Autophagy - animal);04140(Autophagy - animal)	K17907	NA	autophagy related 9B [Source:MGI Symbol;Acc:MGI:2685420]	protein_coding;processed_transcript	0.636674	1.1093	0.481613	0.700036	0.590685	0.189141	0.268462	0.105308	0.146511	0.555127	2.78226	1.47626	0.0016697	0.0195821	up	yes
ENSMUSG00000095761	Ighv1-20	ENSMUST00000194968;ENSMUST00000103506	GO:0003823(antigen binding);GO:0006910(phagocytosis, recognition);GO:0006911(phagocytosis, engulfment);GO:0006958(complement activation, classical pathway);GO:0009897(external side of plasma membrane);GO:0034987(immunoglobulin receptor binding);GO:0042571(immunoglobulin complex, circulating);GO:0042742(defense response to bacterium);GO:0045087(innate immune response);GO:0050853(B cell receptor si…	NA	NA	NA	immunoglobulin heavy variable V1-20 [Source:MGI Symbol;Acc:MGI:3644607]	IG_V_gene	0.598733	4.40067	0.0001	2.36152	6.43623	0.2478	0.0001	0.31203	0.554913	0.0001	12.3749	3.62934	0.00167064	0.0195821	up	yes
ENSMUSG00000027863	Cd2	ENSMUST00000029456;ENSMUST00000152321;ENSMUST00000156103	GO:0005102(signaling receptor binding);GO:0005515(protein binding);GO:0005576(extracellular region);GO:0005886(plasma membrane);GO:0005911(cell-cell junction);GO:0007155(cell adhesion);GO:0009897(external side of plasma membrane);GO:0009898(cytoplasmic side of plasma membrane);GO:0009986(cell surface);GO:0016020(membrane);GO:0016021(integral component of membrane);GO:0019901(protein kinase bindin…	04514(Cell adhesion molecules (CAMs));04640(Hematopoietic cell lineage);04640(Hematopoietic cell lineage)	K06449	NA	CD2 antigen [Source:MGI Symbol;Acc:MGI:88320]	protein_coding;retained_intron	2.64013	3.13159	4.5898	3.51797	4.66886	1.71829	0.547173	0.813804	1.37622	2.93038	2.51133	1.32845	0.00168907	0.0197003	up	yes
ENSMUSG00000039653	Baat	ENSMUST00000043056;ENSMUST00000166036	GO:0001889(liver development);GO:0002152(bile acid conjugation);GO:0005737(cytoplasm);GO:0005777(peroxisome);GO:0005829(cytosol);GO:0006544(glycine metabolic process);GO:0006629(lipid metabolic process);GO:0006631(fatty acid metabolic process);GO:0006637(acyl-CoA metabolic process);GO:0006699(bile acid biosynthetic process);GO:0008206(bile acid metabolic process);GO:0016290(palmitoyl-CoA hydrolas…	00120(Primary bile acid biosynthesis);00430(Taurine and hypotaurine metabolism);01040(Biosynthesis of unsaturated fatty acids);04146(Peroxisome);04976(Bile secretion);04976(Bile secretion)	K00659	3.1.2.2;EC:2.3.1.65	bile acid-Coenzyme A: amino acid N-acyltransferase [Source:MGI Symbol;Acc:MGI:106642]	protein_coding	0.864021	0.567319	0.599332	1.00469	0.720231	0.316715	0.385852	0.163161	0.2285	0.311088	2.67242	1.41814	0.00172722	0.0200744	up	yes
ENSMUSG00000018623	Mmp7	ENSMUST00000018767	GO:0004175(endopeptidase activity);GO:0004222(metalloendopeptidase activity);GO:0005615(extracellular space);GO:0006508(proteolysis);GO:0007568(aging);GO:0008201(heparin binding);GO:0008233(peptidase activity);GO:0008237(metallopeptidase activity);GO:0008270(zinc ion binding);GO:0009986(cell surface);GO:0016787(hydrolase activity);GO:0031012(extracellular matrix);GO:0031667(response to nutrient l…	04310(Wnt signaling pathway);05166(Human T-cell leukemia virus 1 infection)	K01397	EC:3.4.24.23	matrix metallopeptidase 7 [Source:MGI Symbol;Acc:MGI:103189]	protein_coding	15.4525	12.276	3.98828	4.07834	6.11093	1.15015	1.0885	5.96336	1.08277	0.127168	4.45243	2.15459	0.00176503	0.0204276	up	yes
ENSMUSG00000031444	F10	ENSMUST00000033821;ENSMUST00000063820;ENSMUST00000128418;ENSMUST00000152034;ENSMUST00000123768	GO:0004252(serine-type endopeptidase activity);GO:0005509(calcium ion binding);GO:0005543(phospholipid binding);GO:0005576(extracellular region);GO:0005615(extracellular space);GO:0005783(endoplasmic reticulum);GO:0006508(proteolysis);GO:0007596(blood coagulation);GO:0007599(hemostasis);GO:0008233(peptidase activity);GO:0008236(serine-type peptidase activity);GO:0016020(membrane);GO:0016787(hydro…	04610(Complement and coagulation cascades);04610(Complement and coagulation cascades)	NA	NA	coagulation factor X [Source:MGI Symbol;Acc:MGI:103107]	protein_coding	3.30399	3.14034	1.8211	2.05753	1.59175	0.481934	0.268443	0.57792	0.967804	2.11099	2.70353	1.43484	0.00179518	0.020733	up	yes
ENSMUSG00000055827	Gsdmc3	ENSMUST00000089894;ENSMUST00000190682;ENSMUST00000185526	GO:0001786(phosphatidylserine binding);GO:0005546(phosphatidylinositol-4,5-bisphosphate binding);GO:0005737(cytoplasm);GO:0005739(mitochondrion);GO:0005829(cytosol);GO:0005886(plasma membrane);GO:0012501(programmed cell death);GO:0016020(membrane);GO:0034451(centriolar satellite);GO:0042742(defense response to bacterium);GO:0070269(pyroptosis);GO:0070273(phosphatidylinositol-4-phosphate binding);…	NA	K22143	NA	gasdermin C3 [Source:MGI Symbol;Acc:MGI:3580656]	protein_coding	42.4918	22.4829	95.1439	64.3438	53.5405	17.7143	29.8236	24.1621	45.6574	20.2805	2.01981	1.01422	0.00186909	0.0214114	up	yes
ENSMUSG00000110755	BC049987	ENSMUST00000217474;ENSMUST00000213859;ENSMUST00000216987	NA	NA	NA	NA	cDNA sequence BC049987 [Source:MGI Symbol;Acc:MGI:3039606]	lincRNA	0.536074	1.35867	1.29587	1.0877	1.07369	0.0933905	0.0787659	0.672301	0.281605	0.438415	3.42095	1.7744	0.00194318	0.0219514	up	yes
ENSMUSG00000066878	Gm10184	ENSMUST00000086423	GO:0005515(protein binding);GO:0005634(nucleus);GO:0005654(nucleoplasm);GO:0005737(cytoplasm);GO:0005829(cytosol);GO:0006606(protein import into nucleus);GO:0006607(NLS-bearing protein import into nucleus);GO:0008139(nuclear localization sequence binding);GO:0010494(cytoplasmic stress granule);GO:0015031(protein transport);GO:0042025(host cell nucleus);GO:0042826(histone deacetylase binding);GO:0…	NA	NA	NA	predicted pseudogene 10184 [Source:MGI Symbol;Acc:MGI:3704480]	protein_coding	5.16223	6.47486	4.94166	12.083	4.99938	1.70564	2.82962	5.42937	2.99902	2.27892	2.20837	1.14298	0.00195052	0.0219743	up	yes
ENSMUSG00000095583	Ighv14-2	ENSMUST00000103467	GO:0003823(antigen binding);GO:0006910(phagocytosis, recognition);GO:0006911(phagocytosis, engulfment);GO:0006958(complement activation, classical pathway);GO:0009897(external side of plasma membrane);GO:0034987(immunoglobulin receptor binding);GO:0042571(immunoglobulin complex, circulating);GO:0042742(defense response to bacterium);GO:0045087(innate immune response);GO:0050853(B cell receptor si…	NA	NA	NA	immunoglobulin heavy variable 14-2 [Source:MGI Symbol;Acc:MGI:4439607]	IG_V_gene	2.11584	1.17597	3.10557	15.1945	1.59885	0.560176	0.0001	0.6335	1.29662	1.44304	5.89581	2.55969	0.00195811	0.0220447	up	yes
ENSMUSG00000001247	Lsr	ENSMUST00000098553;ENSMUST00000205961;ENSMUST00000108116;ENSMUST00000001279;ENSMUST00000147431	GO:0001889(liver development);GO:0005515(protein binding);GO:0005886(plasma membrane);GO:0006897(endocytosis);GO:0016020(membrane);GO:0016021(integral component of membrane);GO:0019216(regulation of lipid metabolic process);GO:0030169(low-density lipoprotein particle binding);GO:0030228(lipoprotein particle receptor activity);GO:0034361(very-low-density lipoprotein particle);GO:0034362(low-densit…	NA	NA	NA	lipolysis stimulated lipoprotein receptor [Source:MGI Symbol;Acc:MGI:1927471]	protein_coding	27.9342	67.9307	71.8758	37.4262	26.1996	13.0309	10.5417	19.1445	22.2039	45.7537	2.09051	1.06385	0.00199384	0.0223103	up	yes
ENSMUSG00000037544	Dlgap5	ENSMUST00000180299;ENSMUST00000043296;ENSMUST00000178773;ENSMUST00000179465;ENSMUST00000178661;ENSMUST00000227174;ENSMUST00000111778;ENSMUST00000179392;ENSMUST00000177822	GO:0005634(nucleus);GO:0005739(mitochondrion);GO:0005829(cytosol);GO:0023052(signaling);GO:0031616(spindle pole centrosome);GO:0034451(centriolar satellite);GO:0034451(centriolar satellite)	NA	K16804	NA	DLG associated protein 5 [Source:MGI Symbol;Acc:MGI:2183453]	protein_coding;retained_intron;nonsense_mediated_decay;processed_transcript	3.14314	1.31509	2.34157	2.26998	2.72615	0.220465	1.00912	1.59259	1.13454	1.16838	2.3016	1.20264	0.00200237	0.0223905	up	yes
ENSMUSG00000078954	Arhgap8	ENSMUST00000168811;ENSMUST00000167499;ENSMUST00000006029;ENSMUST00000163312;ENSMUST00000100464;ENSMUST00000172307;ENSMUST00000169075	GO:0005096(GTPase activator activity);GO:0007165(signal transduction);GO:0043547(positive regulation of GTPase activity);GO:0043547(positive regulation of GTPase activity)	NA	K20633	NA	Rho GTPase activating protein 8 [Source:MGI Symbol;Acc:MGI:1920417]	protein_coding;retained_intron;processed_transcript	2.54046	4.38793	3.2561	2.1961	1.69987	1.71947	1.03494	1.53223	0.965742	1.37811	2.12359	1.08651	0.00202589	0.0225914	up	yes
ENSMUSG00000040270	Bach2	ENSMUST00000108180;ENSMUST00000125263;ENSMUST00000149201;ENSMUST00000171600;ENSMUST00000156430;ENSMUST00000146748;ENSMUST00000037416	GO:0000122(negative regulation of transcription by RNA polymerase II);GO:0000978(RNA polymerase II cis-regulatory region sequence-specific DNA binding);GO:0001227(DNA-binding transcription repressor activity, RNA polymerase II-specific);GO:0003677(DNA binding);GO:0003700(DNA-binding transcription factor activity);GO:0005515(protein binding);GO:0005634(nucleus);GO:0005654(nucleoplasm);GO:0005737(c…	NA	K09042	NA	BTB and CNC homology, basic leucine zipper transcription factor 2 [Source:MGI Symbol;Acc:MGI:894679]	protein_coding;processed_transcript	0.0341145	0.276243	0.320321	0.379882	0.282104	0.0570818	0.0628693	0.0915972	0.127805	0.0619089	3.2215	1.68773	0.00211305	0.0233127	up	yes
ENSMUSG00000024742	Fen1	ENSMUST00000156291;ENSMUST00000025651;ENSMUST00000142241;ENSMUST00000116542	GO:0000287(magnesium ion binding);GO:0000784(nuclear chromosome, telomeric region);GO:0003677(DNA binding);GO:0003824(catalytic activity);GO:0004518(nuclease activity);GO:0004519(endonuclease activity);GO:0004523(RNA-DNA hybrid ribonuclease activity);GO:0004527(exonuclease activity);GO:0005634(nucleus);GO:0005654(nucleoplasm);GO:0005730(nucleolus);GO:0005739(mitochondrion);GO:0006260(DNA replicat…	03030(DNA replication);03410(Base excision repair);03450(Non-homologous end-joining);03450(Non-homologous end-joining)	K04799	EC:3.-.-.-	flap structure specific endonuclease 1 [Source:MGI Symbol;Acc:MGI:102779]	protein_coding	15.5521	5.65995	14.341	10.7955	13.0006	4.26181	6.79211	5.94366	8.82497	2.07172	2.12765	1.08926	0.00212984	0.0234509	up	yes
ENSMUSG00000073902	Gm1966	ENSMUST00000184540	NA	NA	NA	NA	predicted gene 1966 [Source:MGI Symbol;Acc:MGI:3584360]	unprocessed_pseudogene	0.532189	0.449961	0.806516	0.858291	0.40295	0.112859	0.070424	0.215902	0.262109	0.485248	2.66009	1.41148	0.0021662	0.0237721	up	yes
ENSMUSG00000092586	Ly6g6c	ENSMUST00000173478;ENSMUST00000173207;ENSMUST00000174876	GO:0005886(plasma membrane);GO:0009617(response to bacterium);GO:0009897(external side of plasma membrane);GO:0016020(membrane);GO:0031225(anchored component of membrane);GO:0032991(protein-containing complex);GO:0042802(identical protein binding);GO:0042802(identical protein binding)	NA	K06846	NA	lymphocyte antigen 6 complex, locus G6C [Source:MGI Symbol;Acc:MGI:2148930]	protein_coding	1.34684	0.454493	0.554646	1.11615	2.18743	0.165322	0.764093	0.0945427	0.22819	0.294848	3.65842	1.87122	0.00217685	0.0238157	up	yes
ENSMUSG00000030149	Klrk1	ENSMUST00000095412;ENSMUST00000168919;ENSMUST00000137660;ENSMUST00000152256;ENSMUST00000032252;ENSMUST00000204694	GO:0002223(stimulatory C-type lectin receptor signaling pathway);GO:0002250(adaptive immune response);GO:0002376(immune system process);GO:0002860(positive regulation of natural killer cell mediated cytotoxicity directed against tumor cell target);GO:0005515(protein binding);GO:0005886(plasma membrane);GO:0009897(external side of plasma membrane);GO:0009986(cell surface);GO:0016020(membrane);GO:0…	04650(Natural killer cell mediated cytotoxicity);05144(Malaria);05144(Malaria)	NA	NA	killer cell lectin-like receptor subfamily K, member 1 [Source:MGI Symbol;Acc:MGI:1196250]	protein_coding;retained_intron	0.348488	0.449224	0.765556	0.596191	0.477045	0.147861	0.111564	0.315946	0.177714	0.34431	2.40251	1.26454	0.00221934	0.0241946	up	yes
ENSMUSG00000035042	Ccl5	ENSMUST00000035938;ENSMUST00000125015	GO:0000165(MAPK cascade);GO:0002230(positive regulation of defense response to virus by host);GO:0002548(monocyte chemotaxis);GO:0004435(phosphatidylinositol phospholipase C activity);GO:0004672(protein kinase activity);GO:0005125(cytokine activity);GO:0005515(protein binding);GO:0005576(extracellular region);GO:0005615(extracellular space);GO:0005737(cytoplasm);GO:0006816(calcium ion transport);…	04060(Cytokine-cytokine receptor interaction);04062(Chemokine signaling pathway);04620(Toll-like receptor signaling pathway);04621(NOD-like receptor signaling pathway);04623(Cytosolic DNA-sensing pathway);04668(TNF signaling pathway);05020(Prion diseases);05142(Chagas disease (American trypanosomiasis));05163(Human cytomegalovirus infection);05164(Influenza A);05168(Herpes simplex virus 1 infecti…	K12499	NA	chemokine (C-C motif) ligand 5 [Source:MGI Symbol;Acc:MGI:98262]	protein_coding;retained_intron	17.5306	36.6563	29.2117	28.9909	26.4686	20.9307	5.86271	14.5933	16.4693	11.2659	2.00889	1.0064	0.00223209	0.0242856	up	yes
ENSMUSG00000049871	Nlrc3	ENSMUST00000180200;ENSMUST00000096308;ENSMUST00000163478;ENSMUST00000229884;ENSMUST00000177551	GO:0000166(nucleotide binding);GO:0003674(molecular_function);GO:0005515(protein binding);GO:0005524(ATP binding);GO:0005737(cytoplasm);GO:0005829(cytosol);GO:0007249(I-kappaB kinase/NF-kappaB signaling);GO:0014067(negative regulation of phosphatidylinositol 3-kinase signaling);GO:0031396(regulation of protein ubiquitination);GO:0032088(negative regulation of NF-kappaB transcription factor activi…	NA	NA	NA	NLR family, CARD domain containing 3 [Source:MGI Symbol;Acc:MGI:2444070]	protein_coding;retained_intron	0.490665	0.70413	0.718491	0.680144	0.594899	0.205761	0.200572	0.371116	0.307241	0.40612	2.13866	1.0967	0.00226507	0.0245314	up	yes
ENSMUSG00000000385	Tmprss2	ENSMUST00000231908;ENSMUST00000232599;ENSMUST00000000395;ENSMUST00000232141;ENSMUST00000231715;ENSMUST00000231544	GO:0004252(serine-type endopeptidase activity);GO:0005044(scavenger receptor activity);GO:0005515(protein binding);GO:0005576(extracellular region);GO:0005886(plasma membrane);GO:0006508(proteolysis);GO:0006897(endocytosis);GO:0008233(peptidase activity);GO:0008236(serine-type peptidase activity);GO:0016020(membrane);GO:0016021(integral component of membrane);GO:0016540(protein autoprocessing);GO…	05164(Influenza A);05202(Transcriptional misregulation in cancer);05215(Prostate cancer);05215(Prostate cancer)	K09633	EC:3.4.21.-	transmembrane protease, serine 2 [Source:MGI Symbol;Acc:MGI:1354381]	retained_intron;protein_coding;nonsense_mediated_decay	84.1996	269.768	149.989	111.533	77.8821	59.3215	78.8502	28.6159	38.9205	118.583	2.13811	1.09634	0.00226953	0.0245635	up	yes
ENSMUSG00000049709	Nlrp10	ENSMUST00000055745	GO:0000166(nucleotide binding);GO:0002250(adaptive immune response);GO:0002376(immune system process);GO:0002827(positive regulation of T-helper 1 type immune response);GO:0003924(GTPase activity);GO:0005524(ATP binding);GO:0005737(cytoplasm);GO:0005886(plasma membrane);GO:0006952(defense response);GO:0006954(inflammatory response);GO:0016020(membrane);GO:0016887(ATPase activity);GO:0019897(extri…	NA	K22266	NA	NLR family, pyrin domain containing 10 [Source:MGI Symbol;Acc:MGI:2444084]	protein_coding	1.69488	1.33212	2.06277	2.52934	1.52803	0.909875	1.04177	0.255123	0.594213	1.15427	2.31266	1.20955	0.00227117	0.0245652	up	yes
ENSMUSG00000022102	Dok2	ENSMUST00000022698;ENSMUST00000164691;ENSMUST00000171864;ENSMUST00000171481;ENSMUST00000169106;ENSMUST00000168355;ENSMUST00000165654;ENSMUST00000169599	GO:0005068(transmembrane receptor protein tyrosine kinase adaptor activity);GO:0005515(protein binding);GO:0007169(transmembrane receptor protein tyrosine kinase signaling pathway);GO:0007265(Ras protein signal transduction);GO:0043409(negative regulation of MAPK cascade);GO:0043409(negative regulation of MAPK cascade)	NA	NA	NA	docking protein 2 [Source:MGI Symbol;Acc:MGI:1332623]	protein_coding;retained_intron;processed_transcript	1.94273	1.58163	1.56589	1.75703	1.86895	0.509813	0.0325412	0.493222	0.585377	1.16359	3.13022	1.64626	0.00233282	0.0249867	up	yes
ENSMUSG00000024640	Psat1	ENSMUST00000161707;ENSMUST00000162053;ENSMUST00000025542;ENSMUST00000162416;ENSMUST00000159264;ENSMUST00000162233;ENSMUST00000160170	GO:0003824(catalytic activity);GO:0004648(O-phospho-L-serine:2-oxoglutarate aminotransferase activity);GO:0005737(cytoplasm);GO:0005829(cytosol);GO:0006564(L-serine biosynthetic process);GO:0008483(transaminase activity);GO:0008652(cellular amino acid biosynthetic process);GO:0016740(transferase activity);GO:0030170(pyridoxal phosphate binding);GO:0042802(identical protein binding);GO:0042802(ide…	00260(Glycine, serine and threonine metabolism);00750(Vitamin B6 metabolism);00750(Vitamin B6 metabolism)	K00831	EC:2.6.1.52	phosphoserine aminotransferase 1 [Source:MGI Symbol;Acc:MGI:2183441]	retained_intron;protein_coding;processed_transcript	14.5927	2.57403	6.23078	8.04892	6.99094	1.18545	2.93842	5.28504	3.67535	4.04082	2.24451	1.1664	0.00234225	0.0250447	up	yes
ENSMUSG00000030223	Ptpro	ENSMUST00000167002;ENSMUST00000167679;ENSMUST00000204780;ENSMUST00000203127;ENSMUST00000203010;ENSMUST00000077115;ENSMUST00000203255;ENSMUST00000203914	GO:0000902(cell morphogenesis);GO:0002548(monocyte chemotaxis);GO:0003093(regulation of glomerular filtration);GO:0003105(negative regulation of glomerular filtration);GO:0004721(phosphoprotein phosphatase activity);GO:0004725(protein tyrosine phosphatase activity);GO:0005515(protein binding);GO:0005886(plasma membrane);GO:0006470(protein dephosphorylation);GO:0007411(axon guidance);GO:0016020(me…	NA	NA	NA	protein tyrosine phosphatase, receptor type, O [Source:MGI Symbol;Acc:MGI:1097152]	protein_coding;processed_transcript;retained_intron	0.778601	0.200954	0.51303	1.18153	0.897689	0.0672539	0.161111	0.399407	0.351406	0.252139	2.90079	1.53645	0.00245767	0.0261208	up	yes
ENSMUSG00000038304	Cd160	ENSMUST00000047702;ENSMUST00000107074;ENSMUST00000165991	GO:0002250(adaptive immune response);GO:0002376(immune system process);GO:0002385(mucosal immune response);GO:0002729(positive regulation of natural killer cell cytokine production);GO:0002819(regulation of adaptive immune response);GO:0002857(positive regulation of natural killer cell mediated immune response to tumor cell);GO:0004888(transmembrane signaling receptor activity);GO:0005102(signali…	NA	K06542	NA	CD160 antigen [Source:MGI Symbol;Acc:MGI:1860383]	protein_coding	1.07912	1.61713	1.54134	1.40284	1.65393	0.242392	0.458714	0.996895	0.818815	0.538279	2.3876	1.25556	0.00246235	0.0261538	up	yes
ENSMUSG00000078920	Ifi47	ENSMUST00000109202;ENSMUST00000046704;ENSMUST00000152914;ENSMUST00000214804;ENSMUST00000213728	GO:0003924(GTPase activity);GO:0005525(GTP binding);GO:0005783(endoplasmic reticulum);GO:0005789(endoplasmic reticulum membrane);GO:0006952(defense response);GO:0016020(membrane);GO:0035458(cellular response to interferon-beta);GO:0035458(cellular response to interferon-beta)	04668(TNF signaling pathway);04668(TNF signaling pathway)	K17072	NA	interferon gamma inducible protein 47 [Source:MGI Symbol;Acc:MGI:99448]	protein_coding	28.4054	33.6155	103.204	45.4973	31.4007	17.1615	10.9472	16.1603	45.8889	7.66625	2.47509	1.30748	0.00255139	0.0268066	up	yes
ENSMUSG00000033498	Strc	ENSMUST00000038389;ENSMUST00000129136;ENSMUST00000150332;ENSMUST00000134443;ENSMUST00000149219	GO:0003674(molecular_function);GO:0005929(cilium);GO:0007160(cell-matrix adhesion);GO:0007605(sensory perception of sound);GO:0009986(cell surface);GO:0032420(stereocilium);GO:0032426(stereocilium tip);GO:0042995(cell projection);GO:0050910(detection of mechanical stimulus involved in sensory perception of sound);GO:0060088(auditory receptor cell stereocilium organization);GO:0060091(kinocilium);…	NA	NA	NA	stereocilin [Source:MGI Symbol;Acc:MGI:2153816]	protein_coding;nonsense_mediated_decay;retained_intron;processed_transcript	0.0909132	0.223261	0.243687	0.19259	0.122939	0.0739742	0.0518622	0.0433396	0.0582355	0.0906073	2.74635	1.45751	0.0025775	0.0270123	up	yes
ENSMUSG00000068744	Psrc1	ENSMUST00000102629;ENSMUST00000090561;ENSMUST00000133405;ENSMUST00000145141;ENSMUST00000128089;ENSMUST00000143309;ENSMUST00000130906;ENSMUST00000148509;ENSMUST00000128962;ENSMUST00000126461;ENSMUST00000196430	GO:0000922(spindle pole);GO:0001578(microtubule bundle formation);GO:0005515(protein binding);GO:0005654(nucleoplasm);GO:0005737(cytoplasm);GO:0005819(spindle);GO:0005829(cytosol);GO:0005856(cytoskeleton);GO:0005876(spindle microtubule);GO:0007049(cell cycle);GO:0007080(mitotic metaphase plate congression);GO:0008017(microtubule binding);GO:0009987(cellular process);GO:0015630(microtubule cytoske…	NA	K21443	NA	proline/serine-rich coiled-coil 1 [Source:MGI Symbol;Acc:MGI:1913099]	protein_coding;processed_transcript;retained_intron	1.04811	0.939699	1.3843	1.16036	1.10594	0.223191	0.318542	0.560467	0.522204	0.856447	2.27277	1.18445	0.00259361	0.0270951	up	yes
ENSMUSG00000064125	Prr36	ENSMUST00000168386;ENSMUST00000177491;ENSMUST00000176227;ENSMUST00000175906	GO:0003674(molecular_function);GO:0005575(cellular_component);GO:0008150(biological_process);GO:0008150(biological_process)	NA	NA	NA	proline rich 36 [Source:MGI Symbol;Acc:MGI:3605626]	protein_coding	0.643578	0.660462	0.946466	0.43304	0.45564	0.120307	0.225023	0.307168	0.186542	0.459383	2.41769	1.27363	0.00260211	0.0270984	up	yes
ENSMUSG00000099241	Gm18852	ENSMUST00000184149	NA	NA	NA	NA	predicted gene, 18852 [Source:MGI Symbol;Acc:MGI:5011037]	processed_pseudogene	1.72216	1.06826	2.68281	1.4927	2.141	0.435601	0.751628	1.11232	0.939373	0.160045	2.67933	1.42187	0.00263508	0.0273423	up	yes
ENSMUSG00000056531	Ccdc18	ENSMUST00000047677;ENSMUST00000200463;ENSMUST00000195973;ENSMUST00000197718	GO:0003674(molecular_function);GO:0005575(cellular_component);GO:0008150(biological_process);GO:0008150(biological_process)	NA	NA	NA	coiled-coil domain containing 18 [Source:MGI Symbol;Acc:MGI:1922974]	protein_coding;retained_intron;processed_transcript;nonsense_mediated_decay	0.424662	0.174184	0.371628	0.498331	0.394115	0.0596068	0.0682059	0.195875	0.144708	0.217976	2.71416	1.4405	0.00263547	0.0273423	up	yes
ENSMUSG00000082809	Gm14150	ENSMUST00000122404	NA	NA	NA	NA	predicted gene 14150 [Source:MGI Symbol;Acc:MGI:3651006]	processed_pseudogene	12.5648	0.542907	1.35184	0.42822	1.00016	0.549991	0.656847	0.766723	0.42718	0.956889	4.73188	2.24241	0.00265755	0.0275369	up	yes
ENSMUSG00000078653	Cntd1	ENSMUST00000103107;ENSMUST00000153438;ENSMUST00000128735	GO:0003674(molecular_function);GO:0007131(reciprocal meiotic recombination);GO:0007283(spermatogenesis);GO:0035861(site of double-strand break);GO:0035861(site of double-strand break)	NA	NA	NA	cyclin N-terminal domain containing 1 [Source:MGI Symbol;Acc:MGI:1923965]	protein_coding;processed_transcript	0.19999	0.434038	0.208	0.327649	0.19922	0.0516942	0.0997333	0.139915	0.078286	0.136314	2.70563	1.43597	0.00277295	0.0283768	up	yes
ENSMUSG00000067106	Gm5529	ENSMUST00000165691	NA	NA	NA	NA	predicted pseudogene 5529 [Source:MGI Symbol;Acc:MGI:3646377]	processed_pseudogene	2.34023	3.08337	4.04666	2.94056	2.90998	0.757502	1.84406	1.53921	1.39683	1.19867	2.27437	1.18547	0.00289235	0.0292724	up	yes
ENSMUSG00000075517	Cyp2d37-ps	ENSMUST00000229594;ENSMUST00000100380	NA	NA	NA	NA	cytochrome P450, family 2, subfamily d, polypeptide 37, pseudogene [Source:MGI Symbol;Acc:MGI:3721937]	transcribed_unprocessed_pseudogene;processed_transcript	3.06039	4.20815	2.04443	4.42005	2.25535	0.56015	1.7295	1.20916	1.21919	2.39709	2.24711	1.16807	0.00294586	0.0297411	up	yes
ENSMUSG00000053101	Gpr141	ENSMUST00000065335;ENSMUST00000222664;ENSMUST00000221268;ENSMUST00000222772	GO:0004930(G protein-coupled receptor activity);GO:0005575(cellular_component);GO:0005886(plasma membrane);GO:0007165(signal transduction);GO:0007186(G protein-coupled receptor signaling pathway);GO:0016020(membrane);GO:0016021(integral component of membrane);GO:0016021(integral component of membrane)	NA	K08429	NA	G protein-coupled receptor 141 [Source:MGI Symbol;Acc:MGI:2672983]	protein_coding;retained_intron	0.477107	0.626318	0.434269	0.338761	0.242964	0.0980135	0.096782	0.213203	0.1229	0.304789	2.53614	1.34263	0.00296048	0.0298328	up	yes
ENSMUSG00000066438	Plekhd1	ENSMUST00000140770;ENSMUST00000152465;ENSMUST00000153762;ENSMUST00000142760	GO:0003674(molecular_function);GO:0005575(cellular_component);GO:0008150(biological_process);GO:0008150(biological_process)	NA	NA	NA	pleckstrin homology domain containing, family D (with coiled-coil domains) member 1 [Source:MGI Symbol;Acc:MGI:3036228]	protein_coding;processed_transcript;retained_intron;nonsense_mediated_decay	0.719598	1.35539	1.20725	1.56384	0.777569	0.375169	0.896956	0.284545	0.322824	0.473554	2.38994	1.25697	0.00300149	0.0301065	up	yes
ENSMUSG00000029869	Ephb6	ENSMUST00000114732;ENSMUST00000170624;ENSMUST00000167497;ENSMUST00000167082	GO:0000166(nucleotide binding);GO:0001806(type IV hypersensitivity);GO:0002456(T cell mediated immunity);GO:0004672(protein kinase activity);GO:0004714(transmembrane receptor protein tyrosine kinase activity);GO:0005003(ephrin receptor activity);GO:0005005(transmembrane-ephrin receptor activity);GO:0005515(protein binding);GO:0005524(ATP binding);GO:0005576(extracellular region);GO:0005886(plasma…	04360(Axon guidance);04360(Axon guidance)	K05114	EC:2.7.10.1	Eph receptor B6 [Source:MGI Symbol;Acc:MGI:1096338]	protein_coding;processed_transcript;nonsense_mediated_decay	0.537868	4.9926	10.182	2.4596	0.85633	0.509613	0.482917	0.118161	1.12891	2.38292	4.11644	2.0414	0.00309927	0.0308378	up	yes
ENSMUSG00000024371	C2	ENSMUST00000025230;ENSMUST00000152417;ENSMUST00000148431;ENSMUST00000174880;ENSMUST00000174279;ENSMUST00000130728;ENSMUST00000127795;ENSMUST00000134300	GO:0002376(immune system process);GO:0004252(serine-type endopeptidase activity);GO:0005576(extracellular region);GO:0005615(extracellular space);GO:0006508(proteolysis);GO:0006956(complement activation);GO:0006958(complement activation, classical pathway);GO:0007584(response to nutrient);GO:0008233(peptidase activity);GO:0008236(serine-type peptidase activity);GO:0016787(hydrolase activity);GO:0…	04610(Complement and coagulation cascades);05133(Pertussis);05150(Staphylococcus aureus infection);05322(Systemic lupus erythematosus);05322(Systemic lupus erythematosus)	K01332	EC:3.4.21.43	complement component 2 (within H-2S) [Source:MGI Symbol;Acc:MGI:88226]	protein_coding;processed_transcript;retained_intron	10.3471	21.5968	17.6605	6.36701	7.52276	2.81419	3.75313	8.15624	5.02862	10.9119	2.07064	1.05008	0.00312585	0.0310635	up	yes
ENSMUSG00000063388	BC023105	ENSMUST00000073997	NA	NA	NA	NA	cDNA sequence BC023105 [Source:MGI Symbol;Acc:MGI:2384767]	processed_pseudogene	5.73352	1.20703	2.31742	3.33184	8.55685	0.040391	1.86719	1.5441	1.3979	0.403098	4.02588	2.0093	0.00317563	0.0313522	up	yes
ENSMUSG00000112030	Gm35189	ENSMUST00000219319	NA	NA	NA	NA	predicted gene, 35189 [Source:MGI Symbol;Acc:MGI:5594348]	lincRNA	0.74806	2.67112	1.25038	0.927896	0.705221	0.35092	0.402807	0.287255	0.110291	0.782818	3.25873	1.70431	0.00320965	0.0316125	up	yes
ENSMUSG00000095210	Ighv5-9-1	ENSMUST00000192264;ENSMUST00000103452	GO:0003823(antigen binding);GO:0006910(phagocytosis, recognition);GO:0006911(phagocytosis, engulfment);GO:0006958(complement activation, classical pathway);GO:0009897(external side of plasma membrane);GO:0034987(immunoglobulin receptor binding);GO:0042571(immunoglobulin complex, circulating);GO:0042742(defense response to bacterium);GO:0045087(innate immune response);GO:0050853(B cell receptor si…	NA	NA	NA	immunoglobulin heavy variable 5-9-1 [Source:MGI Symbol;Acc:MGI:4439810]	IG_V_gene	0.171509	0.688431	10.429	6.55282	0.482359	0.325679	0.166248	0.539602	0.0001	1.27615	7.94013	2.98916	0.00322765	0.0317143	up	yes
ENSMUSG00000110537	Gm4316	ENSMUST00000212411;ENSMUST00000212490	NA	NA	NA	NA	predicted gene 4316 [Source:MGI Symbol;Acc:MGI:3782497]	lincRNA	0.0814707	0.317147	0.0948187	0.147102	0.703915	0.0608317	0.101305	0.109997	0.0427335	0.0292944	3.90646	1.96586	0.00331922	0.0323829	up	yes
ENSMUSG00000028175	Depdc1a	ENSMUST00000120272;ENSMUST00000106041;ENSMUST00000029825	GO:0005096(GTPase activator activity);GO:0005634(nucleus);GO:0007165(signal transduction);GO:0017053(transcriptional repressor complex);GO:0035556(intracellular signal transduction);GO:0043547(positive regulation of GTPase activity);GO:0045892(negative regulation of transcription, DNA-templated);GO:0045892(negative regulation of transcription, DNA-templated)	NA	NA	NA	DEP domain containing 1a [Source:MGI Symbol;Acc:MGI:1923381]	protein_coding	2.24328	1.57466	2.70084	2.34859	2.74556	0.209148	0.685588	1.51451	1.44085	1.02541	2.38189	1.25211	0.00345902	0.0334311	up	yes
ENSMUSG00000050463	Krt78	ENSMUST00000164932	GO:0003674(molecular_function);GO:0005882(intermediate filament);GO:0008150(biological_process);GO:0045095(keratin filament)	NA	K07605	NA	keratin 78 [Source:MGI Symbol;Acc:MGI:1917529]	protein_coding	0.107742	0.769429	0.890282	0.270666	0.134133	0.0001	0.039954	0.050089	0.08072	0.255138	5.09917	2.35026	0.00354941	0.0340657	up	yes
ENSMUSG00000084970	1700060J05Rik	ENSMUST00000138377	NA	NA	NA	NA	RIKEN cDNA 1700060J05 gene [Source:MGI Symbol;Acc:MGI:1920641]	antisense	0.654855	0.996221	1.1557	1.18675	1.04386	0.13358	0.533559	0.430349	0.421312	0.423087	2.59406	1.37521	0.00360677	0.0344561	up	yes
ENSMUSG00000054136	Adm2	ENSMUST00000066991	GO:0001525(angiogenesis);GO:0005179(hormone activity);GO:0005576(extracellular region);GO:0006468(protein phosphorylation);GO:0007189(adenylate cyclase-activating G protein-coupled receptor signaling pathway);GO:0007586(digestion);GO:0007631(feeding behavior);GO:0010628(positive regulation of gene expression);GO:0044877(protein-containing complex binding);GO:0045766(positive regulation of angioge…	NA	NA	NA	adrenomedullin 2 [Source:MGI Symbol;Acc:MGI:2675256]	protein_coding	3.11235	0.314904	0.037669	0.877641	0.790015	0.453033	0.099417	0.143736	0.178946	0.068208	5.44086	2.44384	0.00369366	0.0351238	up	yes
ENSMUSG00000111468	5033425B01Rik	ENSMUST00000213948	NA	NA	NA	NA	RIKEN cDNA 5033425B01 gene [Source:MGI Symbol;Acc:MGI:1921983]	TEC	1.96177	1.70327	2.30893	2.20304	2.30677	0.15324	0.489195	0.66493	1.29124	1.42304	2.60684	1.3823	0.00379014	0.0358556	up	yes
ENSMUSG00000057058	Skap1	ENSMUST00000071510;ENSMUST00000103154;ENSMUST00000107662;ENSMUST00000136836;ENSMUST00000123814;ENSMUST00000100521;ENSMUST00000100519;ENSMUST00000149988;ENSMUST00000107663;ENSMUST00000127639	GO:0001772(immunological synapse);GO:0001954(positive regulation of cell-matrix adhesion);GO:0002250(adaptive immune response);GO:0002376(immune system process);GO:0002821(positive regulation of adaptive immune response);GO:0005515(protein binding);GO:0005634(nucleus);GO:0005654(nucleoplasm);GO:0005737(cytoplasm);GO:0005829(cytosol);GO:0005886(plasma membrane);GO:0005911(cell-cell junction);GO:00…	04015(Rap1 signaling pathway);04015(Rap1 signaling pathway)	K17699	NA	src family associated phosphoprotein 1 [Source:MGI Symbol;Acc:MGI:1925723]	protein_coding;retained_intron;processed_transcript	0.348866	0.620451	0.676776	0.580551	0.555676	0.266031	0.119118	0.283514	0.2619	0.347369	2.17721	1.12248	0.00384996	0.0362348	up	yes
ENSMUSG00000026787	Gad2	ENSMUST00000028123;ENSMUST00000156728	GO:0000139(Golgi membrane);GO:0003824(catalytic activity);GO:0004351(glutamate decarboxylase activity);GO:0005737(cytoplasm);GO:0005794(Golgi apparatus);GO:0005829(cytosol);GO:0005886(plasma membrane);GO:0006540(glutamate decarboxylation to succinate);GO:0016020(membrane);GO:0016595(glutamate binding);GO:0016829(lyase activity);GO:0016831(carboxy-lyase activity);GO:0019752(carboxylic acid metabol…	00250(Alanine, aspartate and glutamate metabolism);00410(beta-Alanine metabolism);00430(Taurine and hypotaurine metabolism);00650(Butanoate metabolism);04727(GABAergic synapse);04940(Type I diabetes mellitus);04940(Type I diabetes mellitus)	K01580	EC:4.1.1.15	glutamic acid decarboxylase 2 [Source:MGI Symbol;Acc:MGI:95634]	protein_coding;processed_transcript	0.6966	0.0851512	0.177388	0.479277	0.534533	0.0616248	0.288375	0.0630794	0.0873066	0.0475552	3.60066	1.84826	0.00385352	0.0362434	up	yes
ENSMUSG00000067161	Gm5560	ENSMUST00000086918	NA	NA	NA	NA	predicted pseudogene 5560 [Source:MGI Symbol;Acc:MGI:3647980]	processed_pseudogene	3.08322	2.7596	3.68989	3.73201	3.34881	1.15756	1.8198	1.72212	1.65	1.68137	2.06871	1.04873	0.00387234	0.036342	up	yes
ENSMUSG00000089987	Gpx2-ps1	ENSMUST00000160622	NA	NA	NA	NA	glutathione peroxidase 2, pseudogene 1 [Source:MGI Symbol;Acc:MGI:106627]	processed_pseudogene	3.2133	1.69779	4.33365	2.73784	3.56276	0.538726	1.65701	1.69493	1.1214	1.13282	2.5298	1.33902	0.00390939	0.036573	up	yes
ENSMUSG00000020330	Hmmr	ENSMUST00000020579;ENSMUST00000156399;ENSMUST00000152749;ENSMUST00000127705	GO:0005540(hyaluronic acid binding);GO:0005737(cytoplasm);GO:0005813(centrosome);GO:0005829(cytosol);GO:0009986(cell surface);GO:0015630(microtubule cytoskeleton);GO:0015630(microtubule cytoskeleton)	04512(ECM-receptor interaction);04512(ECM-receptor interaction)	K06267	NA	hyaluronan mediated motility receptor (RHAMM) [Source:MGI Symbol;Acc:MGI:104667]	protein_coding;processed_transcript	5.06152	1.74173	4.17182	3.11919	3.92398	0.316696	1.75016	2.63585	1.69985	1.64567	2.23878	1.16272	0.00395821	0.0369798	up	yes
ENSMUSG00000028749	Pla2g2f	ENSMUST00000030526	GO:0002376(immune system process);GO:0004623(phospholipase A2 activity);GO:0005509(calcium ion binding);GO:0005543(phospholipid binding);GO:0005576(extracellular region);GO:0005886(plasma membrane);GO:0006629(lipid metabolic process);GO:0006644(phospholipid metabolic process);GO:0016020(membrane);GO:0016042(lipid catabolic process);GO:0016787(hydrolase activity);GO:0042130(negative regulation of …	00564(Glycerophospholipid metabolism);00565(Ether lipid metabolism);00590(Arachidonic acid metabolism);00591(Linoleic acid metabolism);00592(alpha-Linolenic acid metabolism);04014(Ras signaling pathway);04270(Vascular smooth muscle contraction);04972(Pancreatic secretion);04975(Fat digestion and absorption)	NA	NA	phospholipase A2, group IIF [Source:MGI Symbol;Acc:MGI:1349661]	protein_coding	7.62131	31.27	20.1694	21.8977	12.9409	6.3057	14.3085	4.40825	3.791	14.6563	2.16011	1.1111	0.00396605	0.0370321	up	yes
ENSMUSG00000104452	Ighv8-8	ENSMUST00000192591	GO:0003823(antigen binding);GO:0006910(phagocytosis, recognition);GO:0006911(phagocytosis, engulfment);GO:0006958(complement activation, classical pathway);GO:0009897(external side of plasma membrane);GO:0034987(immunoglobulin receptor binding);GO:0042571(immunoglobulin complex, circulating);GO:0042742(defense response to bacterium);GO:0045087(innate immune response);GO:0050853(B cell receptor si…	NA	NA	NA	immunoglobulin heavy variable 8-8 [Source:MGI Symbol;Acc:MGI:3815333]	IG_V_gene	0.190842	4.90576	1.69508	32.7468	0.895976	0.0001	0.377683	0.43552	0.260631	3.17668	9.5126	3.24984	0.0040069	0.0373503	up	yes
ENSMUSG00000071716	Apol7e	ENSMUST00000096358;ENSMUST00000229450	GO:0005575(cellular_component);GO:0005576(extracellular region);GO:0006869(lipid transport);GO:0008289(lipid binding);GO:0042157(lipoprotein metabolic process);GO:0042157(lipoprotein metabolic process)	NA	K14480	NA	apolipoprotein L 7e [Source:MGI Symbol;Acc:MGI:3704456]	protein_coding;retained_intron	1.85853	2.6644	2.43202	3.68427	3.14392	0.636361	0.60167	1.91328	1.59607	1.58917	2.17518	1.12113	0.00428278	0.0392358	up	yes
ENSMUSG00000026012	Cd28	ENSMUST00000027165;ENSMUST00000153207;ENSMUST00000132833	GO:0001772(immunological synapse);GO:0002020(protease binding);GO:0002376(immune system process);GO:0002863(positive regulation of inflammatory response to antigenic stimulus);GO:0005886(plasma membrane);GO:0006955(immune response);GO:0009897(external side of plasma membrane);GO:0009986(cell surface);GO:0010628(positive regulation of gene expression);GO:0010629(negative regulation of gene express…	04514(Cell adhesion molecules (CAMs));04660(T cell receptor signaling pathway);04672(Intestinal immune network for IgA production);04940(Type I diabetes mellitus);05162(Measles);05320(Autoimmune thyroid disease);05322(Systemic lupus erythematosus);05323(Rheumatoid arthritis);05330(Allograft rejection);05332(Graft-versus-host disease);05416(Viral myocarditis);05416(Viral myocarditis)	K06470	NA	CD28 antigen [Source:MGI Symbol;Acc:MGI:88327]	protein_coding;retained_intron;processed_transcript	0.369784	0.547112	0.674253	0.715617	0.605103	0.284878	0.0818481	0.206154	0.299146	0.382154	2.32173	1.2152	0.0043418	0.0396137	up	yes
ENSMUSG00000051378	Kif18b	ENSMUST00000021311;ENSMUST00000132502	GO:0000070(mitotic sister chromatid segregation);GO:0000166(nucleotide binding);GO:0000235(astral microtubule);GO:0000278(mitotic cell cycle);GO:0003774(motor activity);GO:0003777(microtubule motor activity);GO:0005524(ATP binding);GO:0005634(nucleus);GO:0005654(nucleoplasm);GO:0005737(cytoplasm);GO:0005829(cytosol);GO:0005856(cytoskeleton);GO:0005871(kinesin complex);GO:0005874(microtubule);GO:0…	NA	NA	NA	kinesin family member 18B [Source:MGI Symbol;Acc:MGI:2446979]	protein_coding;processed_transcript	4.27383	2.09035	3.70527	3.11442	3.25493	0.39833	1.36833	2.85834	1.41058	1.42225	2.20423	1.14028	0.00440793	0.040073	up	yes
ENSMUSG00000036223	Ska1	ENSMUST00000177604;ENSMUST00000040188;ENSMUST00000237276	GO:0000278(mitotic cell cycle);GO:0000776(kinetochore);GO:0000940(condensed chromosome outer kinetochore);GO:0005876(spindle microtubule);GO:0007059(chromosome segregation);GO:0008017(microtubule binding);GO:0015630(microtubule cytoskeleton);GO:0031110(regulation of microtubule polymerization or depolymerization);GO:0051301(cell division);GO:0051301(cell division)	NA	NA	NA	spindle and kinetochore associated complex subunit 1 [Source:MGI Symbol;Acc:MGI:1913718]	protein_coding;nonsense_mediated_decay	1.83246	0.81287	1.7908	1.33481	1.55823	0.20098	0.647927	0.971834	0.716351	0.632114	2.31262	1.20953	0.00462886	0.0417583	up	yes
ENSMUSG00000095127	Ighv1-82	ENSMUST00000103549;ENSMUST00000196991	GO:0003823(antigen binding);GO:0006910(phagocytosis, recognition);GO:0006911(phagocytosis, engulfment);GO:0006958(complement activation, classical pathway);GO:0009897(external side of plasma membrane);GO:0034987(immunoglobulin receptor binding);GO:0042571(immunoglobulin complex, circulating);GO:0042742(defense response to bacterium);GO:0045087(innate immune response);GO:0050853(B cell receptor si…	NA	NA	NA	immunoglobulin heavy variable 1-82 [Source:MGI Symbol;Acc:MGI:4439671]	IG_V_gene	2.22593	2.45378	4.35387	8.71743	0.698979	0.290011	0.0001	1.42255	1.2667	0.984878	4.65411	2.21851	0.00468454	0.042054	up	yes
ENSMUSG00000015880	Ncapg	ENSMUST00000117396;ENSMUST00000134309;ENSMUST00000198274;ENSMUST00000129562;ENSMUST00000123396;ENSMUST00000134090	GO:0000779(condensed chromosome, centromeric region);GO:0000793(condensed chromosome);GO:0000796(condensin complex);GO:0003674(molecular_function);GO:0005694(chromosome);GO:0005737(cytoplasm);GO:0007049(cell cycle);GO:0007076(mitotic chromosome condensation);GO:0030261(chromosome condensation);GO:0051301(cell division);GO:0051301(cell division)	NA	K06678	NA	non-SMC condensin I complex, subunit G [Source:MGI Symbol;Acc:MGI:1930197]	protein_coding;retained_intron	2.58009	0.927215	2.35145	2.32173	2.48797	0.246129	0.921313	1.63647	1.2383	0.7959	2.20509	1.14084	0.00483467	0.0429584	up	yes
ENSMUSG00000118516	AC118710	ENSMUST00000239057;ENSMUST00000238885	NA	NA	NA	NA	cytochrome P450, family 2, subfamily d, polypeptide 13, pseudogene	polymorphic_pseudogene;processed_transcript	2.80652	10.7125	10.285	8.62462	3.60519	0.691989	1.79887	0.787433	2.63018	7.67646	2.65249	1.40735	0.00508351	0.0446177	up	yes
ENSMUSG00000024301	Kifc5b	ENSMUST00000078961;ENSMUST00000235998;ENSMUST00000236476;ENSMUST00000235206	GO:0000166(nucleotide binding);GO:0003774(motor activity);GO:0003777(microtubule motor activity);GO:0005524(ATP binding);GO:0005634(nucleus);GO:0005815(microtubule organizing center);GO:0005871(kinesin complex);GO:0005874(microtubule);GO:0007018(microtubule-based movement);GO:0008017(microtubule binding);GO:0016887(ATPase activity);GO:0072686(mitotic spindle);GO:0090307(mitotic spindle assembly);…	NA	K10405	NA	kinesin family member C5B [Source:MGI Symbol;Acc:MGI:2137414]	protein_coding;processed_transcript;retained_intron	2.04611	1.14534	1.79929	1.28777	1.62289	0.192325	0.452101	1.32883	0.607931	0.813387	2.32765	1.21888	0.00517226	0.0452458	up	yes
ENSMUSG00000097750	Gm4673	ENSMUST00000181395;ENSMUST00000206345	NA	NA	NA	NA	predicted gene 4673 [Source:MGI Symbol;Acc:MGI:3782854]	antisense	0.93883	2.30031	2.21401	1.19687	0.796248	0.526556	0.34932	0.67084	0.64893	1.1782	2.20706	1.14212	0.00525899	0.045769	up	yes
ENSMUSG00000101641	Gm29560	ENSMUST00000191526	NA	NA	NA	NA	predicted gene 29560 [Source:MGI Symbol;Acc:MGI:5580266]	TEC	1.58505	0.901482	1.57596	0.771492	0.94712	0.094088	0.614889	0.446126	0.2846	0.649085	2.76768	1.46868	0.00530362	0.0461046	up	yes
ENSMUSG00000112022	Gm2436	ENSMUST00000219562	NA	03015(mRNA surveillance pathway);04071(Sphingolipid signaling pathway);04151(PI3K-Akt signaling pathway);04152(AMPK signaling pathway);04261(Adrenergic signaling in cardiomyocytes);04728(Dopaminergic synapse);05165(Human papillomavirus infection)	K11583	NA	predicted gene 2436 [Source:MGI Symbol;Acc:MGI:3780603]	unprocessed_pseudogene	1.14805	0.678073	0.874983	1.26414	0.885485	0.0001	0.614479	0.0001	0.0001	0.068771	7.09639	2.82708	0.00538508	0.0465637	up	yes
ENSMUSG00000094930	Igkv6-25	ENSMUST00000103383	GO:0002377(immunoglobulin production);GO:0005615(extracellular space);GO:0006955(immune response)	NA	NA	NA	immunoglobulin kappa chain variable 6-25 [Source:MGI Symbol;Acc:MGI:4439867]	IG_V_gene	1.34184	2.46355	3.71358	38.4694	0.814074	0.0001	0.581567	0.596491	2.14457	3.34867	7.01539	2.81052	0.00566814	0.0483621	up	yes
ENSMUSG00000027379	Bub1	ENSMUST00000028858;ENSMUST00000138624;ENSMUST00000143824;ENSMUST00000153048;ENSMUST00000133943	GO:0000166(nucleotide binding);GO:0000776(kinetochore);GO:0000777(condensed chromosome kinetochore);GO:0000942(condensed nuclear chromosome outer kinetochore);GO:0004672(protein kinase activity);GO:0005524(ATP binding);GO:0005654(nucleoplasm);GO:0005829(cytosol);GO:0006468(protein phosphorylation);GO:0007063(regulation of sister chromatid cohesion);GO:0007094(mitotic spindle assembly checkpoint);…	04110(Cell cycle);04114(Oocyte meiosis);04914(Progesterone-mediated oocyte maturation);04914(Progesterone-mediated oocyte maturation)	K02178	EC:2.7.11.1	BUB1, mitotic checkpoint serine/threonine kinase [Source:MGI Symbol;Acc:MGI:1100510]	protein_coding;retained_intron;processed_transcript	4.22544	1.36827	3.53598	3.12927	3.77384	0.305099	1.09011	2.41157	1.96017	1.29715	2.26962	1.18245	0.00574977	0.0488568	up	yes
ENSMUSG00000100150	Gm19585	ENSMUST00000186007;ENSMUST00000233877;ENSMUST00000233901;ENSMUST00000191539	NA	NA	NA	NA	predicted gene, 19585 [Source:MGI Symbol;Acc:MGI:5011770]	lincRNA	0.125041	0.0470546	0.473296	0.673573	0.346179	0.218345	0.04728	0.0287957	0.0350973	0.00964056	4.90963	2.29561	0.00587423	0.0496336	up	yes

## Sheet: down
gene_id	gene_name	transcript_id	GO	KEGG	KO_ENTRY	EC	Description	trans_type	FPKM.DssQL_1	FPKM.DssQL_2	FPKM.DssQL_3	FPKM.DssQL_4	FPKM.DssQL_5	FPKM.Dss_1	FPKM.Dss_2	FPKM.Dss_3	FPKM.Dss_4	FPKM.Dss_5	fc	log2(fc)	pval	qval	regulation	significant
ENSMUSG00000069917	Hba-a2	ENSMUST00000093207;ENSMUST00000147010	GO:0001701(in utero embryonic development);GO:0004601(peroxidase activity);GO:0005344(oxygen carrier activity);GO:0005506(iron ion binding);GO:0005615(extracellular space);GO:0005833(hemoglobin complex);GO:0009617(response to bacterium);GO:0015671(oxygen transport);GO:0019825(oxygen binding);GO:0020037(heme binding);GO:0022627(cytosolic small ribosomal subunit);GO:0031720(haptoglobin binding);GO:…	05143(African trypanosomiasis);05144(Malaria);05144(Malaria)	K13822	NA	hemoglobin alpha, adult chain 2 [Source:MGI Symbol;Acc:MGI:96016]	protein_coding;retained_intron	0.621824	1.19977	0.925789	0.543205	0.331563	74.9577	22.2513	21.2694	58.8652	66.1421	0.0148762	-6.07085	9.56484e-35	1.58078e-30	down	yes
ENSMUSG00000073940	Hbb-bt	ENSMUST00000098192	GO:0004601(peroxidase activity);GO:0005344(oxygen carrier activity);GO:0005615(extracellular space);GO:0005833(hemoglobin complex);GO:0015671(oxygen transport);GO:0019825(oxygen binding);GO:0020037(heme binding);GO:0030492(hemoglobin binding);GO:0031720(haptoglobin binding);GO:0031721(hemoglobin alpha binding);GO:0031722(hemoglobin beta binding);GO:0031838(haptoglobin-hemoglobin complex);GO:00427…	05143(African trypanosomiasis);05144(Malaria)	K13823	NA	hemoglobin, beta adult t chain [Source:MGI Symbol;Acc:MGI:5474850]	protein_coding	0.495455	0.203878	0.588464	0.864932	0.285265	51.8884	16.6251	16.9042	45.2599	51.9928	0.0133464	-6.2274	3.10198e-34	2.56332e-30	down	yes
ENSMUSG00000052305	Hbb-bs	ENSMUST00000023934;ENSMUST00000153218;ENSMUST00000131960	GO:0004601(peroxidase activity);GO:0005344(oxygen carrier activity);GO:0005615(extracellular space);GO:0005833(hemoglobin complex);GO:0015671(oxygen transport);GO:0019825(oxygen binding);GO:0020037(heme binding);GO:0030492(hemoglobin binding);GO:0031720(haptoglobin binding);GO:0031721(hemoglobin alpha binding);GO:0031722(hemoglobin beta binding);GO:0031838(haptoglobin-hemoglobin complex);GO:00427…	05143(African trypanosomiasis);05144(Malaria);05144(Malaria)	K13823	NA	hemoglobin, beta adult s chain [Source:MGI Symbol;Acc:MGI:5474852]	protein_coding;retained_intron	1.1701	3.24578	2.27339	1.02273	0.974798	133.086	47.0493	43.1784	118.27	166.285	0.0171044	-5.86949	7.22835e-34	3.9821e-30	down	yes
ENSMUSG00000069919	Hba-a1	ENSMUST00000093209;ENSMUST00000142555	GO:0001701(in utero embryonic development);GO:0004601(peroxidase activity);GO:0005344(oxygen carrier activity);GO:0005506(iron ion binding);GO:0005615(extracellular space);GO:0005833(hemoglobin complex);GO:0009617(response to bacterium);GO:0015671(oxygen transport);GO:0019825(oxygen binding);GO:0020037(heme binding);GO:0022627(cytosolic small ribosomal subunit);GO:0031720(haptoglobin binding);GO:…	05143(African trypanosomiasis);05144(Malaria);05144(Malaria)	K13822	NA	hemoglobin alpha, adult chain 1 [Source:MGI Symbol;Acc:MGI:96015]	protein_coding;retained_intron	0.623451	1.65104	0.897624	0.525901	0.899062	71.2541	21.729	20.5688	58.4519	65.2441	0.0193767	-5.68953	2.41894e-33	9.99445e-30	down	yes
ENSMUSG00000057074	Ces1g	ENSMUST00000044602	GO:0004771(sterol esterase activity);GO:0004806(triglyceride lipase activity);GO:0005615(extracellular space);GO:0005737(cytoplasm);GO:0005783(endoplasmic reticulum);GO:0005788(endoplasmic reticulum lumen);GO:0005811(lipid droplet);GO:0008203(cholesterol metabolic process);GO:0009617(response to bacterium);GO:0010468(regulation of gene expression);GO:0010875(positive regulation of cholesterol eff…	NA	NA	NA	carboxylesterase 1G [Source:MGI Symbol;Acc:MGI:88378]	protein_coding	0.405102	0.792688	0.492557	0.578487	0.265012	7.22492	1.80616	6.52596	8.19631	7.44555	0.0812159	-3.62209	8.12888e-16	1.11955e-12	down	yes
ENSMUSG00000040152	Thbs1	ENSMUST00000039559;ENSMUST00000142588	GO:0000187(activation of MAPK activity);GO:0001786(phosphatidylserine binding);GO:0001937(negative regulation of endothelial cell proliferation);GO:0001953(negative regulation of cell-matrix adhesion);GO:0001968(fibronectin binding);GO:0002040(sprouting angiogenesis);GO:0002544(chronic inflammatory response);GO:0002581(negative regulation of antigen processing and presentation of peptide or polys…	04015(Rap1 signaling pathway);04115(p53 signaling pathway);04145(Phagosome);04151(PI3K-Akt signaling pathway);04350(TGF-beta signaling pathway);04510(Focal adhesion);04512(ECM-receptor interaction);05144(Malaria);05165(Human papillomavirus infection);05205(Proteoglycans in cancer);05206(MicroRNAs in cancer);05219(Bladder cancer);05219(Bladder cancer)	K16857	NA	thrombospondin 1 [Source:MGI Symbol;Acc:MGI:98737]	protein_coding;retained_intron	6.88934	6.25342	7.0668	10.9981	8.18404	23.9189	36.2877	21.5219	35.3013	66.5523	0.214572	-2.22046	5.05253e-15	5.21895e-12	down	yes
ENSMUSG00000026360	Rgs2	ENSMUST00000127206;ENSMUST00000027606;ENSMUST00000134817;ENSMUST00000153527	GO:0001965(G-protein alpha-subunit binding);GO:0001975(response to amphetamine);GO:0005096(GTPase activator activity);GO:0005515(protein binding);GO:0005634(nucleus);GO:0005730(nucleolus);GO:0005737(cytoplasm);GO:0005829(cytosol);GO:0005886(plasma membrane);GO:0006417(regulation of translation);GO:0007049(cell cycle);GO:0007186(G protein-coupled receptor signaling pathway);GO:0007283(spermatogene…	04022(cGMP-PKG signaling pathway);04740(Olfactory transduction);04921(Oxytocin signaling pathway);04921(Oxytocin signaling pathway)	K18154	NA	regulator of G-protein signaling 2 [Source:MGI Symbol;Acc:MGI:1098271]	protein_coding;nonsense_mediated_decay;retained_intron	3.9458	2.98334	2.88824	2.73574	3.82534	13.3377	9.34073	12.1484	15.19	11.0084	0.268388	-1.89761	6.90046e-15	6.70847e-12	down	yes
ENSMUSG00000055632	Hmcn2	ENSMUST00000113532;ENSMUST00000138821;ENSMUST00000226996;ENSMUST00000130375;ENSMUST00000142448;ENSMUST00000141294	GO:0005201(extracellular matrix structural constituent);GO:0005509(calcium ion binding);GO:0005576(extracellular region);GO:0005604(basement membrane);GO:0005615(extracellular space);GO:0005938(cell cortex);GO:0030054(cell junction);GO:0031012(extracellular matrix);GO:0032154(cleavage furrow);GO:0050896(response to stimulus);GO:0062023(collagen-containing extracellular matrix);GO:0062023(collagen…	NA	K17341	NA	hemicentin 2 [Source:MGI Symbol;Acc:MGI:2677838]	protein_coding;retained_intron;nonsense_mediated_decay;processed_transcript	1.23029	1.30705	1.18186	1.31676	1.30828	4.89873	6.76136	2.22975	5.17361	7.66384	0.237369	-2.0748	5.09609e-14	4.4328e-11	down	yes
ENSMUSG00000030247	Kcnj8	ENSMUST00000203945;ENSMUST00000032374	GO:0001822(kidney development);GO:0005242(inward rectifier potassium channel activity);GO:0005244(voltage-gated ion channel activity);GO:0005524(ATP binding);GO:0005739(mitochondrion);GO:0005886(plasma membrane);GO:0006811(ion transport);GO:0006813(potassium ion transport);GO:0007507(heart development);GO:0008282(inward rectifying potassium channel);GO:0015272(ATP-activated inward rectifier potas…	04022(cGMP-PKG signaling pathway);04022(cGMP-PKG signaling pathway)	K05001	NA	potassium inwardly-rectifying channel, subfamily J, member 8 [Source:MGI Symbol;Acc:MGI:1100508]	protein_coding	4.93865	4.24714	3.66396	4.21401	3.45706	18.7277	17.8274	10.7968	29.1673	67.071	0.142912	-2.8068	6.85603e-14	5.66548e-11	down	yes
ENSMUSG00000037852	Cpe	ENSMUST00000048967;ENSMUST00000210680;ENSMUST00000211312;ENSMUST00000210783	GO:0003214(cardiac left ventricle morphogenesis);GO:0004180(carboxypeptidase activity);GO:0004181(metallocarboxypeptidase activity);GO:0005515(protein binding);GO:0005576(extracellular region);GO:0005615(extracellular space);GO:0005794(Golgi apparatus);GO:0006508(proteolysis);GO:0006518(peptide metabolic process);GO:0008233(peptidase activity);GO:0008237(metallopeptidase activity);GO:0008270(zinc…	04940(Type I diabetes mellitus);04940(Type I diabetes mellitus)	K01294	EC:3.4.17.10	carboxypeptidase E [Source:MGI Symbol;Acc:MGI:101932]	protein_coding;processed_transcript	7.23888	13.3061	10.0487	7.90103	7.33195	38.5458	43.2862	19.1227	40.2555	48.653	0.241367	-2.0507	7.26749e-14	5.71952e-11	down	yes
ENSMUSG00000056071	S100a9	ENSMUST00000069960;ENSMUST00000117167	GO:0002376(immune system process);GO:0002523(leukocyte migration involved in inflammatory response);GO:0002793(positive regulation of peptide secretion);GO:0005509(calcium ion binding);GO:0005576(extracellular region);GO:0005615(extracellular space);GO:0005654(nucleoplasm);GO:0005737(cytoplasm);GO:0005829(cytosol);GO:0005856(cytoskeleton);GO:0005886(plasma membrane);GO:0006417(regulation of trans…	04657(IL-17 signaling pathway);04657(IL-17 signaling pathway)	K21128	NA	S100 calcium binding protein A9 (calgranulin B) [Source:MGI Symbol;Acc:MGI:1338947]	protein_coding	25.1762	19.7854	6.92721	19.6774	12.353	72.8147	55.4163	147.46	100.507	216.281	0.141641	-2.81969	1.21248e-13	9.10851e-11	down	yes
ENSMUSG00000059128	Ifnl2	ENSMUST00000081684	GO:0002385(mucosal immune response);GO:0005102(signaling receptor binding);GO:0005125(cytokine activity);GO:0005576(extracellular region);GO:0005615(extracellular space);GO:0007259(receptor signaling pathway via JAK-STAT);GO:0045087(innate immune response);GO:0050778(positive regulation of immune response);GO:0051607(defense response to virus)	04060(Cytokine-cytokine receptor interaction);04630(Jak-STAT signaling pathway)	K22669	NA	interferon lambda 2 [Source:MGI Symbol;Acc:MGI:3647279]	protein_coding	0.0001	0.0001	0.0001	0.0001	0.0001	0.417274	2.1647	1.55873	1.52015	0.12997	8.63435e-05	-13.4996	1.71142e-13	1.22977e-10	down	yes
ENSMUSG00000029309	Sparcl1	ENSMUST00000031249;ENSMUST00000199947	GO:0005509(calcium ion binding);GO:0005515(protein binding);GO:0005518(collagen binding);GO:0005576(extracellular region);GO:0005615(extracellular space);GO:0007165(signal transduction);GO:0045202(synapse);GO:0046872(metal ion binding);GO:0048856(anatomical structure development);GO:0050807(regulation of synapse organization);GO:0050840(extracellular matrix binding);GO:0062023(collagen-containing…	NA	NA	NA	SPARC-like 1 [Source:MGI Symbol;Acc:MGI:108110]	protein_coding	14.683	22.6555	22.1486	15.7528	20.7448	61.889	75.2351	38.2429	78.0573	70.9789	0.295881	-1.75691	6.88372e-13	4.2136e-10	down	yes
ENSMUSG00000031502	Col4a1	ENSMUST00000033898;ENSMUST00000130488;ENSMUST00000209000;ENSMUST00000208386;ENSMUST00000209735;ENSMUST00000208095;ENSMUST00000209598;ENSMUST00000209661	GO:0001525(angiogenesis);GO:0001569(branching involved in blood vessel morphogenesis);GO:0005201(extracellular matrix structural constituent);GO:0005576(extracellular region);GO:0005581(collagen trimer);GO:0005587(collagen type IV trimer);GO:0005604(basement membrane);GO:0005615(extracellular space);GO:0007420(brain development);GO:0007528(neuromuscular junction development);GO:0016020(membrane);…	04151(PI3K-Akt signaling pathway);04510(Focal adhesion);04512(ECM-receptor interaction);04926(Relaxin signaling pathway);04933(AGE-RAGE signaling pathway in diabetic complications);04974(Protein digestion and absorption);05146(Amoebiasis);05165(Human papillomavirus infection);05200(Pathways in cancer);05222(Small cell lung cancer);05222(Small cell lung cancer)	K06237	NA	collagen, type IV, alpha 1 [Source:MGI Symbol;Acc:MGI:88454]	protein_coding;retained_intron;processed_transcript;nonsense_mediated_decay	9.84018	10.017	13.1896	11.5126	8.38988	41.4403	33.8242	23.0766	32.992	73.994	0.257878	-1.95524	1.07233e-12	6.11118e-10	down	yes
ENSMUSG00000056054	S100a8	ENSMUST00000069927;ENSMUST00000198156	GO:0002376(immune system process);GO:0002523(leukocyte migration involved in inflammatory response);GO:0002793(positive regulation of peptide secretion);GO:0005509(calcium ion binding);GO:0005576(extracellular region);GO:0005615(extracellular space);GO:0005737(cytoplasm);GO:0005829(cytosol);GO:0005856(cytoskeleton);GO:0005886(plasma membrane);GO:0006914(autophagy);GO:0006915(apoptotic process);GO…	04657(IL-17 signaling pathway);04657(IL-17 signaling pathway)	K21127	NA	S100 calcium binding protein A8 (calgranulin A) [Source:MGI Symbol;Acc:MGI:88244]	protein_coding;retained_intron	10.0132	10.8019	2.67619	7.56169	4.23185	37.4142	22.5991	64.2257	47.3952	105.207	0.127455	-2.97194	3.02888e-12	1.61478e-09	down	yes
ENSMUSG00000026072	Il1r1	ENSMUST00000114795;ENSMUST00000027241;ENSMUST00000195402	GO:0002020(protease binding);GO:0004908(interleukin-1 receptor activity);GO:0004909(interleukin-1, type I, activating receptor activity);GO:0005161(platelet-derived growth factor receptor binding);GO:0005515(protein binding);GO:0005576(extracellular region);GO:0005615(extracellular space);GO:0005634(nucleus);GO:0005886(plasma membrane);GO:0006954(inflammatory response);GO:0007165(signal transduct…	04010(MAPK signaling pathway);04060(Cytokine-cytokine receptor interaction);04064(NF-kappa B signaling pathway);04380(Osteoclast differentiation);04640(Hematopoietic cell lineage);04659(Th17 cell differentiation);04750(Inflammatory mediator regulation of TRP channels);05146(Amoebiasis);05163(Human cytomegalovirus infection);05166(Human T-cell leukemia virus 1 infection);05418(Fluid shear stress a…	K04386	NA	interleukin 1 receptor, type I [Source:MGI Symbol;Acc:MGI:96545]	protein_coding;processed_transcript	2.21659	1.6465	1.93922	1.82812	2.03573	9.08211	4.50953	4.60193	7.78852	12.307	0.252452	-1.98592	4.18937e-12	2.0364e-09	down	yes
ENSMUSG00000004366	Sst	ENSMUST00000004480	GO:0005179(hormone activity);GO:0005576(extracellular region);GO:0005615(extracellular space);GO:0006972(hyperosmotic response);GO:0007165(signal transduction);GO:0009408(response to heat);GO:0010243(response to organonitrogen compound);GO:0010447(response to acidic pH);GO:0030334(regulation of cell migration);GO:0042493(response to drug);GO:0043025(neuronal cell body);GO:0043200(response to amin…	04024(cAMP signaling pathway);04080(Neuroactive ligand-receptor interaction);04971(Gastric acid secretion)	K05237	NA	somatostatin [Source:MGI Symbol;Acc:MGI:98326]	protein_coding	6.66937	9.00981	8.24588	7.2312	5.35992	52.9619	35.9611	16.4761	24.8764	61.9288	0.189986	-2.39603	7.73086e-12	3.45319e-09	down	yes
ENSMUSG00000012428	Steap4	ENSMUST00000115421	GO:0000139(Golgi membrane);GO:0005654(nucleoplasm);GO:0005768(endosome);GO:0005794(Golgi apparatus);GO:0005886(plasma membrane);GO:0005887(integral component of plasma membrane);GO:0006811(ion transport);GO:0008823(cupric reductase activity);GO:0009055(electron transfer activity);GO:0015677(copper ion import);GO:0016020(membrane);GO:0016021(integral component of membrane);GO:0016491(oxidoreductas…	NA	K19876	EC:1.16.1.-	STEAP family member 4 [Source:MGI Symbol;Acc:MGI:1923560]	protein_coding	3.5788	3.45146	4.56367	6.63619	6.03469	18.9382	19.0238	10.9144	15.5031	36.0583	0.241591	-2.04936	1.14764e-11	4.99132e-09	down	yes
ENSMUSG00000029377	Ereg	ENSMUST00000031324	GO:0001525(angiogenesis);GO:0001550(ovarian cumulus expansion);GO:0001556(oocyte maturation);GO:0001819(positive regulation of cytokine production);GO:0005154(epidermal growth factor receptor binding);GO:0005576(extracellular region);GO:0005615(extracellular space);GO:0005886(plasma membrane);GO:0007143(female meiotic nuclear division);GO:0007173(epidermal growth factor receptor signaling pathway…	04010(MAPK signaling pathway);04012(ErbB signaling pathway);04151(PI3K-Akt signaling pathway);05210(Colorectal cancer)	K09784	NA	epiregulin [Source:MGI Symbol;Acc:MGI:107508]	protein_coding	6.93189	3.09111	3.70676	4.64073	3.43275	8.70295	23.7816	17.5969	28.2289	71.8883	0.145163	-2.78426	1.72342e-11	7.30331e-09	down	yes
ENSMUSG00000043613	Mmp3	ENSMUST00000034497	GO:0004222(metalloendopeptidase activity);GO:0006508(proteolysis);GO:0008233(peptidase activity);GO:0008237(metallopeptidase activity);GO:0008270(zinc ion binding);GO:0016787(hydrolase activity);GO:0031012(extracellular matrix);GO:0046872(metal ion binding)	04657(IL-17 signaling pathway);04668(TNF signaling pathway);05202(Transcriptional misregulation in cancer);05215(Prostate cancer);05323(Rheumatoid arthritis)	K01394	EC:3.4.24.17	matrix metallopeptidase 3 [Source:MGI Symbol;Acc:MGI:97010]	protein_coding	13.8822	7.05811	8.16139	11.4273	7.71515	34.1243	15.8944	82.2205	60.6487	133.228	0.147935	-2.75696	2.03784e-11	8.41985e-09	down	yes
ENSMUSG00000036815	Dpp10	ENSMUST00000112606;ENSMUST00000187286;ENSMUST00000187202;ENSMUST00000112603;ENSMUST00000140361;ENSMUST00000239072	GO:0006508(proteolysis);GO:0008076(voltage-gated potassium channel complex);GO:0008236(serine-type peptidase activity);GO:0016020(membrane);GO:0016021(integral component of membrane);GO:0044325(ion channel binding);GO:1903078(positive regulation of protein localization to plasma membrane);GO:1903078(positive regulation of protein localization to plasma membrane)	NA	K23014	NA	dipeptidylpeptidase 10 [Source:MGI Symbol;Acc:MGI:2442409]	protein_coding;processed_transcript	0.0263486	0.0376507	0.0159381	0.0271114	0.0231076	0.260957	0.105845	0.310626	0.269691	0.185922	0.114874	-3.12188	2.22153e-11	8.95493e-09	down	yes
ENSMUSG00000040026	Saa3	ENSMUST00000006956;ENSMUST00000211660;ENSMUST00000210913	GO:0005576(extracellular region);GO:0005615(extracellular space);GO:0006953(acute-phase response);GO:0007252(I-kappaB phosphorylation);GO:0009617(response to bacterium);GO:0034364(high-density lipoprotein particle);GO:0035634(response to stilbenoid);GO:0035662(Toll-like receptor 4 binding);GO:0042056(chemoattractant activity);GO:0050918(positive chemotaxis);GO:0060326(cell chemotaxis);GO:0071347(…	NA	K17310	NA	serum amyloid A 3 [Source:MGI Symbol;Acc:MGI:98223]	protein_coding;processed_transcript	30.0788	37.5585	12.9339	16.538	14.7105	257.952	76.1916	79.7913	95.578	324.009	0.134153	-2.89804	2.44426e-11	9.61815e-09	down	yes
ENSMUSG00000030249	Abcc9	ENSMUST00000100827;ENSMUST00000111771;ENSMUST00000073173;ENSMUST00000204870;ENSMUST00000087527;ENSMUST00000205202	GO:0000166(nucleotide binding);GO:0001669(acrosomal vesicle);GO:0005261(cation channel activity);GO:0005267(potassium channel activity);GO:0005524(ATP binding);GO:0005739(mitochondrion);GO:0005886(plasma membrane);GO:0006813(potassium ion transport);GO:0008144(drug binding);GO:0008281(sulfonylurea receptor activity);GO:0008282(inward rectifying potassium channel);GO:0015459(potassium channel regu…	02010(ABC transporters);02010(ABC transporters)	K05033	NA	ATP-binding cassette, sub-family C (CFTR/MRP), member 9 [Source:MGI Symbol;Acc:MGI:1352630]	protein_coding	2.15334	2.51209	2.24721	2.51714	2.18834	5.88431	9.74339	4.45059	13.4018	23.9409	0.202332	-2.3052	2.50766e-11	9.63814e-09	down	yes
ENSMUSG00000026185	Igfbp5	ENSMUST00000027377;ENSMUST00000137339	GO:0001558(regulation of cell growth);GO:0001649(osteoblast differentiation);GO:0001968(fibronectin binding);GO:0005520(insulin-like growth factor binding);GO:0005576(extracellular region);GO:0005615(extracellular space);GO:0007565(female pregnancy);GO:0007568(aging);GO:0014912(negative regulation of smooth muscle cell migration);GO:0016942(insulin-like growth factor binding protein complex);GO:0…	NA	NA	NA	insulin-like growth factor binding protein 5 [Source:MGI Symbol;Acc:MGI:96440]	protein_coding;processed_transcript	23.1243	16.2602	20.3376	22.2285	12.284	59.4999	49.2038	59.5031	139.299	271.33	0.1628	-2.61883	3.10227e-11	1.16526e-08	down	yes
ENSMUSG00000006221	Hspb7	ENSMUST00000102486	GO:0005634(nucleus);GO:0005654(nucleoplasm);GO:0005737(cytoplasm);GO:0005739(mitochondrion);GO:0007507(heart development);GO:0009408(response to heat);GO:0015030(Cajal body);GO:0015629(actin cytoskeleton);GO:0016235(aggresome);GO:0031005(filamin binding)	NA	K09546	NA	heat shock protein family, member 7 (cardiovascular) [Source:MGI Symbol;Acc:MGI:1352494]	protein_coding	2.09079	4.50387	2.01259	1.65427	1.72488	13.0211	10.5054	5.86666	12.4429	25.6197	0.177693	-2.49254	4.65211e-11	1.70856e-08	down	yes
ENSMUSG00000021775	Nr1d2	ENSMUST00000090543;ENSMUST00000143308;ENSMUST00000225491;ENSMUST00000225308	GO:0000122(negative regulation of transcription by RNA polymerase II);GO:0000977(RNA polymerase II regulatory region sequence-specific DNA binding);GO:0000978(RNA polymerase II cis-regulatory region sequence-specific DNA binding);GO:0000987(cis-regulatory region sequence-specific DNA binding);GO:0001227(DNA-binding transcription repressor activity, RNA polymerase II-specific);GO:0003677(DNA bindi…	NA	K08531	NA	nuclear receptor subfamily 1, group D, member 2 [Source:MGI Symbol;Acc:MGI:2449205]	protein_coding;retained_intron	2.57897	4.03396	1.95642	3.2099	2.03723	10.129	7.25917	9.41847	9.03738	8.63929	0.3106	-1.68687	5.69977e-11	2.04783e-08	down	yes
ENSMUSG00000026249	Serpine2	ENSMUST00000027467;ENSMUST00000190724;ENSMUST00000153862;ENSMUST00000189793;ENSMUST00000191529;ENSMUST00000191026	GO:0004867(serine-type endopeptidase inhibitor activity);GO:0005102(signaling receptor binding);GO:0005539(glycosaminoglycan binding);GO:0005576(extracellular region);GO:0005615(extracellular space);GO:0005829(cytosol);GO:0007275(multicellular organism development);GO:0007399(nervous system development);GO:0007596(blood coagulation);GO:0008201(heparin binding);GO:0008285(negative regulation of ce…	NA	K16643	NA	serine (or cysteine) peptidase inhibitor, clade E, member 2 [Source:MGI Symbol;Acc:MGI:101780]	protein_coding;retained_intron	1.60041	1.06555	0.764324	1.57212	0.84765	6.19059	4.80224	2.7545	3.24264	10.7919	0.210571	-2.24762	1.62573e-10	5.5976e-08	down	yes
ENSMUSG00000022840	Adcy5	ENSMUST00000114913;ENSMUST00000232470	GO:0000166(nucleotide binding);GO:0001973(G protein-coupled adenosine receptor signaling pathway);GO:0004016(adenylate cyclase activity);GO:0005515(protein binding);GO:0005524(ATP binding);GO:0005768(endosome);GO:0005886(plasma membrane);GO:0005887(integral component of plasma membrane);GO:0005929(cilium);GO:0006171(cAMP biosynthetic process);GO:0007189(adenylate cyclase-activating G protein-coup…	00230(Purine metabolism);01522(Endocrine resistance);04015(Rap1 signaling pathway);04022(cGMP-PKG signaling pathway);04024(cAMP signaling pathway);04062(Chemokine signaling pathway);04072(Phospholipase D signaling pathway);04114(Oocyte meiosis);04211(Longevity regulating pathway);04213(Longevity regulating pathway - multiple species);04261(Adrenergic signaling in cardiomyocytes);04270(Vascular sm…	K08045	EC:4.6.1.1	adenylate cyclase 5 [Source:MGI Symbol;Acc:MGI:99673]	protein_coding;retained_intron	1.02932	1.85975	1.06853	1.24944	1.18905	4.73033	4.70785	2.31396	5.00415	7.30882	0.265783	-1.91168	2.14908e-10	7.24853e-08	down	yes
ENSMUSG00000050953	Gja1	ENSMUST00000068581;ENSMUST00000218760;ENSMUST00000220069;ENSMUST00000218444;ENSMUST00000217789;ENSMUST00000220204;ENSMUST00000220194;ENSMUST00000218834	GO:0000132(establishment of mitotic spindle orientation);GO:0001649(osteoblast differentiation);GO:0001701(in utero embryonic development);GO:0001764(neuron migration);GO:0001937(negative regulation of endothelial cell proliferation);GO:0001947(heart looping);GO:0002070(epithelial cell maturation);GO:0002088(lens development in camera-type eye);GO:0002544(chronic inflammatory response);GO:0002931…	04540(Gap junction);05412(Arrhythmogenic right ventricular cardiomyopathy (ARVC));05412(Arrhythmogenic right ventricular cardiomyopathy (ARVC))	K07372	NA	gap junction protein, alpha 1 [Source:MGI Symbol;Acc:MGI:95713]	protein_coding;retained_intron;processed_transcript	1.32963	1.02812	1.422	1.34048	1.24587	3.82915	3.00842	2.80289	4.29617	8.10213	0.288859	-1.79156	2.21442e-10	7.31897e-08	down	yes
ENSMUSG00000029659	Medag	ENSMUST00000093110;ENSMUST00000201588;ENSMUST00000201083	GO:0003674(molecular_function);GO:0005737(cytoplasm);GO:0045600(positive regulation of fat cell differentiation);GO:0045600(positive regulation of fat cell differentiation)	NA	NA	NA	mesenteric estrogen dependent adipogenesis [Source:MGI Symbol;Acc:MGI:1917967]	protein_coding;retained_intron	0.919545	1.10011	0.535354	0.73972	0.437495	3.64307	1.88174	3.3569	5.69186	12.3987	0.138372	-2.85337	2.25853e-10	7.31897e-08	down	yes
ENSMUSG00000003541	Ier3	ENSMUST00000003635	GO:0005634(nucleus);GO:0043066(negative regulation of apoptotic process);GO:2001020(regulation of response to DNA damage stimulus)	NA	NA	NA	immediate early response 3 [Source:MGI Symbol;Acc:MGI:104814]	protein_coding	11.8699	13.0732	11.0663	10.6456	10.139	46.5713	38.7529	21.4685	28.3882	74.6936	0.270609	-1.88572	2.40524e-10	7.64451e-08	down	yes
ENSMUSG00000002831	Plin4	ENSMUST00000238734;ENSMUST00000190703;ENSMUST00000002908	GO:0005737(cytoplasm);GO:0005811(lipid droplet);GO:0005829(cytosol);GO:0005886(plasma membrane);GO:0016020(membrane);GO:0043231(intracellular membrane-bounded organelle);GO:0043231(intracellular membrane-bounded organelle)	03320(PPAR signaling pathway);03320(PPAR signaling pathway)	K20254	NA	perilipin 4 [Source:MGI Symbol;Acc:MGI:1929709]	protein_coding	1.29751	1.5165	0.605924	0.698053	0.712792	5.40844	3.83141	2.24321	4.64314	5.34238	0.225017	-2.1519	3.78832e-10	1.18131e-07	down	yes
ENSMUSG00000038067	Csf3	ENSMUST00000038886	GO:0005125(cytokine activity);GO:0005130(granulocyte colony-stimulating factor receptor binding);GO:0005576(extracellular region);GO:0005615(extracellular space);GO:0006955(immune response);GO:0007165(signal transduction);GO:0008083(growth factor activity);GO:0008284(positive regulation of cell population proliferation);GO:0014068(positive regulation of phosphatidylinositol 3-kinase signaling);GO…	04060(Cytokine-cytokine receptor interaction);04151(PI3K-Akt signaling pathway);04630(Jak-STAT signaling pathway);04640(Hematopoietic cell lineage);04657(IL-17 signaling pathway);05144(Malaria)	K05423	NA	colony stimulating factor 3 (granulocyte) [Source:MGI Symbol;Acc:MGI:1339751]	protein_coding	0.416799	0.678851	0.161797	0.617952	0.035309	9.43246	1.66982	4.63902	5.89316	28.4588	0.038143	-4.71244	4.3291e-10	1.32494e-07	down	yes
ENSMUSG00000031740	Mmp2	ENSMUST00000034187;ENSMUST00000211567;ENSMUST00000211691;ENSMUST00000211308	GO:0001525(angiogenesis);GO:0001541(ovarian follicle development);GO:0001666(response to hypoxia);GO:0001955(blood vessel maturation);GO:0001957(intramembranous ossification);GO:0001968(fibronectin binding);GO:0004175(endopeptidase activity);GO:0004222(metalloendopeptidase activity);GO:0004252(serine-type endopeptidase activity);GO:0005576(extracellular region);GO:0005615(extracellular space);GO:…	01522(Endocrine resistance);04670(Leukocyte transendothelial migration);04912(GnRH signaling pathway);04915(Estrogen signaling pathway);04926(Relaxin signaling pathway);04933(AGE-RAGE signaling pathway in diabetic complications);05200(Pathways in cancer);05205(Proteoglycans in cancer);05219(Bladder cancer);05418(Fluid shear stress and atherosclerosis);05418(Fluid shear stress and atherosclerosis)	K01398	EC:3.4.24.24	matrix metallopeptidase 2 [Source:MGI Symbol;Acc:MGI:97009]	protein_coding;retained_intron;processed_transcript	4.93781	4.10573	5.08058	4.28452	4.16196	24.5587	8.66712	9.2304	16.6324	35.3089	0.239102	-2.0643	6.54335e-10	1.93111e-07	down	yes
ENSMUSG00000033420	Antxr1	ENSMUST00000042025;ENSMUST00000205033;ENSMUST00000203131;ENSMUST00000204805;ENSMUST00000203563;ENSMUST00000205089	GO:0001568(blood vessel development);GO:0004888(transmembrane signaling receptor activity);GO:0005518(collagen binding);GO:0005886(plasma membrane);GO:0009897(external side of plasma membrane);GO:0009986(cell surface);GO:0016020(membrane);GO:0016021(integral component of membrane);GO:0022414(reproductive process);GO:0031258(lamellipodium membrane);GO:0031527(filopodium membrane);GO:0031532(actin …	04621(NOD-like receptor signaling pathway);04621(NOD-like receptor signaling pathway)	K20909	NA	anthrax toxin receptor 1 [Source:MGI Symbol;Acc:MGI:1916788]	protein_coding;nonsense_mediated_decay;retained_intron;processed_transcript	1.60208	1.15961	1.41865	1.29533	1.31289	3.65703	4.28898	2.25165	4.97753	8.08858	0.291808	-1.77691	7.23541e-10	2.09789e-07	down	yes
ENSMUSG00000059824	Dbp	ENSMUST00000080885;ENSMUST00000211748;ENSMUST00000210120;ENSMUST00000211513;ENSMUST00000211357	GO:0000977(RNA polymerase II regulatory region sequence-specific DNA binding);GO:0001228(DNA-binding transcription activator activity, RNA polymerase II-specific);GO:0001889(liver development);GO:0003677(DNA binding);GO:0003700(DNA-binding transcription factor activity);GO:0005634(nucleus);GO:0005654(nucleoplasm);GO:0006355(regulation of transcription, DNA-templated);GO:0006357(regulation of tran…	NA	K09056	NA	D site albumin promoter binding protein [Source:MGI Symbol;Acc:MGI:94866]	protein_coding;retained_intron	0.376218	1.1913	0.242098	0.311929	0.256121	4.77148	2.58091	2.87407	3.77304	4.37635	0.129391	-2.95019	8.06317e-10	2.25864e-07	down	yes
ENSMUSG00000054675	Tmem119	ENSMUST00000067853;ENSMUST00000160374	GO:0001503(ossification);GO:0001649(osteoblast differentiation);GO:0001934(positive regulation of protein phosphorylation);GO:0001958(endochondral ossification);GO:0005515(protein binding);GO:0005737(cytoplasm);GO:0005783(endoplasmic reticulum);GO:0005789(endoplasmic reticulum membrane);GO:0005886(plasma membrane);GO:0007283(spermatogenesis);GO:0010628(positive regulation of gene expression);GO:0…	NA	NA	NA	transmembrane protein 119 [Source:MGI Symbol;Acc:MGI:2385228]	protein_coding	5.00301	4.71663	6.68425	4.1992	4.70923	25.7505	11.4461	12.5217	19.2733	67.6737	0.185214	-2.43273	8.30244e-10	2.28691e-07	down	yes
ENSMUSG00000022548	Apod	ENSMUST00000130560;ENSMUST00000115230;ENSMUST00000023207;ENSMUST00000155682;ENSMUST00000156456;ENSMUST00000145837	GO:0000302(response to reactive oxygen species);GO:0005576(extracellular region);GO:0005615(extracellular space);GO:0005737(cytoplasm);GO:0005783(endoplasmic reticulum);GO:0006006(glucose metabolic process);GO:0006629(lipid metabolic process);GO:0006869(lipid transport);GO:0007420(brain development);GO:0007568(aging);GO:0008289(lipid binding);GO:0010642(negative regulation of platelet-derived gro…	NA	K03098	NA	apolipoprotein D [Source:MGI Symbol;Acc:MGI:88056]	protein_coding;retained_intron	1.22297	3.09455	2.43924	1.13835	1.06994	21.1377	9.48569	3.62103	8.20473	22.2632	0.138537	-2.85166	9.06168e-10	2.45512e-07	down	yes
ENSMUSG00000037712	Fermt2	ENSMUST00000045905;ENSMUST00000150660;ENSMUST00000228208;ENSMUST00000228769;ENSMUST00000149723;ENSMUST00000141424	GO:0001725(stress fiber);GO:0005178(integrin binding);GO:0005547(phosphatidylinositol-3,4,5-trisphosphate binding);GO:0005634(nucleus);GO:0005654(nucleoplasm);GO:0005737(cytoplasm);GO:0005856(cytoskeleton);GO:0005886(plasma membrane);GO:0005925(focal adhesion);GO:0005938(cell cortex);GO:0007155(cell adhesion);GO:0007160(cell-matrix adhesion);GO:0007179(transforming growth factor beta receptor sig…	NA	K17083	NA	fermitin family member 2 [Source:MGI Symbol;Acc:MGI:2385001]	protein_coding;processed_transcript;retained_intron	3.40227	2.78169	3.03624	3.22539	3.3316	8.39614	10.3681	4.97952	8.99779	12.5553	0.348307	-1.52157	9.64087e-10	2.52912e-07	down	yes
ENSMUSG00000026678	Rgs5	ENSMUST00000027997;ENSMUST00000152809	GO:0005096(GTPase activator activity);GO:0005737(cytoplasm);GO:0007165(signal transduction);GO:0007186(G protein-coupled receptor signaling pathway);GO:0009968(negative regulation of signal transduction);GO:0016020(membrane);GO:0043547(positive regulation of GTPase activity);GO:1904706(negative regulation of vascular smooth muscle cell proliferation);GO:1904706(negative regulation of vascular smo…	NA	K16449	NA	regulator of G-protein signaling 5 [Source:MGI Symbol;Acc:MGI:1098434]	protein_coding	26.5325	14.1575	12.1813	14.2128	20.053	76.7484	80.2992	37.8374	55.6545	44.6295	0.295211	-1.76018	1.04845e-09	2.66581e-07	down	yes
ENSMUSG00000028364	Tnc	ENSMUST00000030056;ENSMUST00000107377;ENSMUST00000107372;ENSMUST00000107371	GO:0001968(fibronectin binding);GO:0005201(extracellular matrix structural constituent);GO:0005515(protein binding);GO:0005576(extracellular region);GO:0005604(basement membrane);GO:0005614(interstitial matrix);GO:0007155(cell adhesion);GO:0007162(negative regulation of cell adhesion);GO:0007528(neuromuscular junction development);GO:0008284(positive regulation of cell population proliferation);G…	04151(PI3K-Akt signaling pathway);04510(Focal adhesion);04512(ECM-receptor interaction);05165(Human papillomavirus infection);05206(MicroRNAs in cancer);05206(MicroRNAs in cancer)	K06252	NA	tenascin C [Source:MGI Symbol;Acc:MGI:101922]	protein_coding	8.14649	5.03618	6.82914	7.73427	7.61654	13.9304	21.8626	14.7283	27.3047	53.1174	0.27006	-1.88865	1.20332e-09	2.98036e-07	down	yes
ENSMUSG00000022893	Adamts1	ENSMUST00000023610;ENSMUST00000138474;ENSMUST00000125897	GO:0001542(ovulation from ovarian follicle);GO:0001822(kidney development);GO:0004222(metalloendopeptidase activity);GO:0005515(protein binding);GO:0005576(extracellular region);GO:0005604(basement membrane);GO:0006508(proteolysis);GO:0008201(heparin binding);GO:0008233(peptidase activity);GO:0008237(metallopeptidase activity);GO:0008270(zinc ion binding);GO:0010976(positive regulation of neuron …	NA	K08617	EC:3.4.24.-	a disintegrin-like and metallopeptidase (reprolysin type) with thrombospondin type 1 motif, 1 [Source:MGI Symbol;Acc:MGI:109249]	protein_coding;retained_intron	1.73449	2.13467	0.889249	2.17857	1.15293	5.46449	5.42064	4.15056	7.31423	19.7469	0.192174	-2.37952	1.20823e-09	2.98036e-07	down	yes
ENSMUSG00000103332	Pcdhga2	ENSMUST00000193869	GO:0003674(molecular_function);GO:0005509(calcium ion binding);GO:0005886(plasma membrane);GO:0007155(cell adhesion);GO:0007156(homophilic cell adhesion via plasma membrane adhesion molecules);GO:0016020(membrane);GO:0016021(integral component of membrane)	NA	K16495	NA	protocadherin gamma subfamily A, 2 [Source:MGI Symbol;Acc:MGI:1935214]	protein_coding	0.024901	0.05194	0.010485	0.023299	0.042689	0.073226	1.69975	0.612339	0.86065	0.333528	0.0428312	-4.54519	1.3103e-09	3.14022e-07	down	yes
ENSMUSG00000030218	Mgp	ENSMUST00000032342;ENSMUST00000203103	GO:0001503(ossification);GO:0005509(calcium ion binding);GO:0005576(extracellular region);GO:0005615(extracellular space);GO:0005783(endoplasmic reticulum);GO:0007275(multicellular organism development);GO:0030154(cell differentiation);GO:0030324(lung development);GO:0030500(regulation of bone mineralization);GO:0031012(extracellular matrix);GO:0032991(protein-containing complex);GO:0048306(calci…	NA	K19481	NA	matrix Gla protein [Source:MGI Symbol;Acc:MGI:96976]	protein_coding;retained_intron	16.5752	29.4476	19.0475	17.9531	11.4539	69.6475	52.0319	46.0025	113.379	294.238	0.164223	-2.60627	1.31104e-09	3.14022e-07	down	yes
ENSMUSG00000020427	Igfbp3	ENSMUST00000020702;ENSMUST00000135887	GO:0001558(regulation of cell growth);GO:0001649(osteoblast differentiation);GO:0001933(negative regulation of protein phosphorylation);GO:0001968(fibronectin binding);GO:0005520(insulin-like growth factor binding);GO:0005576(extracellular region);GO:0005615(extracellular space);GO:0005634(nucleus);GO:0005720(nuclear heterochromatin);GO:0006468(protein phosphorylation);GO:0008160(protein tyrosine…	04115(p53 signaling pathway);04218(Cellular senescence);05202(Transcriptional misregulation in cancer);05202(Transcriptional misregulation in cancer)	K10138	NA	insulin-like growth factor binding protein 3 [Source:MGI Symbol;Acc:MGI:96438]	protein_coding	1.9949	4.52086	2.11538	3.77211	3.46439	43.9231	13.9441	7.02312	10.2924	21.1186	0.164771	-2.60147	1.45952e-09	3.41889e-07	down	yes
ENSMUSG00000040118	Cacna2d1	ENSMUST00000167946;ENSMUST00000196750;ENSMUST00000200270;ENSMUST00000200158;ENSMUST00000199236;ENSMUST00000180204;ENSMUST00000200294;ENSMUST00000101581;ENSMUST00000115281;ENSMUST00000078272;ENSMUST00000199704;ENSMUST00000039370	GO:0005244(voltage-gated ion channel activity);GO:0005245(voltage-gated calcium channel activity);GO:0005262(calcium channel activity);GO:0005515(protein binding);GO:0005891(voltage-gated calcium channel complex);GO:0006811(ion transport);GO:0006816(calcium ion transport);GO:0016020(membrane);GO:0016021(integral component of membrane);GO:0016529(sarcoplasmic reticulum);GO:0030315(T-tubule);GO:003…	04010(MAPK signaling pathway);04260(Cardiac muscle contraction);04261(Adrenergic signaling in cardiomyocytes);04921(Oxytocin signaling pathway);05410(Hypertrophic cardiomyopathy (HCM));05412(Arrhythmogenic right ventricular cardiomyopathy (ARVC));05414(Dilated cardiomyopathy (DCM));05414(Dilated cardiomyopathy (DCM))	K04858	NA	calcium channel, voltage-dependent, alpha2/delta subunit 1 [Source:MGI Symbol;Acc:MGI:88295]	protein_coding;retained_intron	0.580264	0.404061	0.455404	0.54697	0.457908	1.98658	1.99039	0.712896	2.3145	2.44405	0.258732	-1.95047	1.46876e-09	3.41889e-07	down	yes
ENSMUSG00000062760	Shisal1	ENSMUST00000080751;ENSMUST00000189248;ENSMUST00000186527;ENSMUST00000189994;ENSMUST00000239449	GO:0003674(molecular_function);GO:0005575(cellular_component);GO:0008150(biological_process);GO:0016020(membrane);GO:0016021(integral component of membrane);GO:0016021(integral component of membrane)	NA	NA	NA	shisa like 1 [Source:MGI Symbol;Acc:MGI:1919551]	protein_coding	0.177627	0.313173	0.191486	0.154937	0.197609	0.939398	0.790181	1.10099	1.77984	0.89546	0.187951	-2.41157	1.52313e-09	3.49622e-07	down	yes
ENSMUSG00000037411	Serpine1	ENSMUST00000041388;ENSMUST00000199832;ENSMUST00000077523	GO:0001300(chronological cell aging);GO:0001525(angiogenesis);GO:0002020(protease binding);GO:0004867(serine-type endopeptidase inhibitor activity);GO:0005102(signaling receptor binding);GO:0005576(extracellular region);GO:0005615(extracellular space);GO:0010469(regulation of signaling receptor activity);GO:0010757(negative regulation of plasminogen activation);GO:0010951(negative regulation of e…	04066(HIF-1 signaling pathway);04115(p53 signaling pathway);04218(Cellular senescence);04371(Apelin signaling pathway);04390(Hippo signaling pathway);04610(Complement and coagulation cascades);04933(AGE-RAGE signaling pathway in diabetic complications);05142(Chagas disease (American trypanosomiasis));05142(Chagas disease (American trypanosomiasis))	K03982	NA	serine (or cysteine) peptidase inhibitor, clade E, member 1 [Source:MGI Symbol;Acc:MGI:97608]	protein_coding;retained_intron	1.59531	0.625206	0.470852	1.45796	1.08967	2.55452	4.48878	6.51474	5.37474	17.939	0.142087	-2.81515	1.57129e-09	3.55736e-07	down	yes
ENSMUSG00000030222	Rerg	ENSMUST00000117919;ENSMUST00000119610;ENSMUST00000203003;ENSMUST00000149100;ENSMUST00000032347	GO:0000166(nucleotide binding);GO:0003924(GTPase activity);GO:0005525(GTP binding);GO:0005634(nucleus);GO:0005737(cytoplasm);GO:0005829(cytosol);GO:0005886(plasma membrane);GO:0007165(signal transduction);GO:0007265(Ras protein signal transduction);GO:0008285(negative regulation of cell population proliferation);GO:0009725(response to hormone);GO:0016020(membrane);GO:0016787(hydrolase activity);G…	NA	K07855	NA	RAS-like, estrogen-regulated, growth-inhibitor [Source:MGI Symbol;Acc:MGI:2665139]	protein_coding	0.477629	0.592767	0.88945	0.761744	0.671734	2.31387	2.99355	2.22183	3.41951	4.57326	0.218614	-2.19355	1.70218e-09	3.8016e-07	down	yes
ENSMUSG00000020641	Rsad2	ENSMUST00000020970;ENSMUST00000142732;ENSMUST00000137792	GO:0001503(ossification);GO:0001650(fibrillar center);GO:0002376(immune system process);GO:0003674(molecular_function);GO:0003824(catalytic activity);GO:0005515(protein binding);GO:0005739(mitochondrion);GO:0005741(mitochondrial outer membrane);GO:0005743(mitochondrial inner membrane);GO:0005783(endoplasmic reticulum);GO:0005789(endoplasmic reticulum membrane);GO:0005811(lipid droplet);GO:0009615…	05160(Hepatitis C);05164(Influenza A);05164(Influenza A)	K15045	NA	radical S-adenosyl methionine domain containing 2 [Source:MGI Symbol;Acc:MGI:1929628]	protein_coding;processed_transcript;nonsense_mediated_decay	3.08425	2.40207	5.49932	3.77826	3.89404	4.25451	17.0407	17.0952	21.2703	16.7194	0.244278	-2.03341	2.34123e-09	5.09125e-07	down	yes
ENSMUSG00000042812	Foxf1	ENSMUST00000181504	GO:0000122(negative regulation of transcription by RNA polymerase II);GO:0000976(transcription regulatory region sequence-specific DNA binding);GO:0000977(RNA polymerase II regulatory region sequence-specific DNA binding);GO:0000978(RNA polymerase II cis-regulatory region sequence-specific DNA binding);GO:0000981(DNA-binding transcription factor activity, RNA polymerase II-specific);GO:0001228(DN…	NA	K09399	NA	forkhead box F1 [Source:MGI Symbol;Acc:MGI:1347470]	protein_coding	5.09186	3.42602	3.67362	3.30784	3.84063	11.3845	13.5888	6.52724	12.5328	18.693	0.308323	-1.69749	2.87348e-09	6.16753e-07	down	yes
ENSMUSG00000005124	Ccn4	ENSMUST00000005255;ENSMUST00000118823;ENSMUST00000230535;ENSMUST00000133863;ENSMUST00000147079;ENSMUST00000229246	GO:0001649(osteoblast differentiation);GO:0005178(integrin binding);GO:0005515(protein binding);GO:0005520(insulin-like growth factor binding);GO:0005576(extracellular region);GO:0005615(extracellular space);GO:0005737(cytoplasm);GO:0005829(cytosol);GO:0007155(cell adhesion);GO:0007165(signal transduction);GO:0008201(heparin binding);GO:0014911(positive regulation of smooth muscle cell migration)…	04310(Wnt signaling pathway);04310(Wnt signaling pathway)	NA	NA	cellular communication network factor 4 [Source:MGI Symbol;Acc:MGI:1197008]	protein_coding;processed_transcript;nonsense_mediated_decay	0.245078	0.163008	0.262925	0.339945	0.182676	0.723654	1.03309	0.901436	1.64276	2.65143	0.171687	-2.54215	3.35332e-09	6.97886e-07	down	yes
ENSMUSG00000067780	Pi15	ENSMUST00000088476	GO:0005576(extracellular region)	NA	NA	NA	peptidase inhibitor 15 [Source:MGI Symbol;Acc:MGI:1934659]	protein_coding	0.191836	0.279549	0.114854	0.123523	0.042013	1.48361	0.522638	0.871653	1.0787	3.88817	0.0958314	-3.38336	3.37816e-09	6.97886e-07	down	yes
ENSMUSG00000025270	Alas2	ENSMUST00000066337;ENSMUST00000142474;ENSMUST00000134670;ENSMUST00000112715	GO:0001666(response to hypoxia);GO:0003824(catalytic activity);GO:0003870(5-aminolevulinate synthase activity);GO:0005739(mitochondrion);GO:0005743(mitochondrial inner membrane);GO:0005759(mitochondrial matrix);GO:0006778(porphyrin-containing compound metabolic process);GO:0006782(protoporphyrinogen IX biosynthetic process);GO:0006783(heme biosynthetic process);GO:0006879(cellular iron ion homeos…	00260(Glycine, serine and threonine metabolism);00860(Porphyrin and chlorophyll metabolism);00860(Porphyrin and chlorophyll metabolism)	K00643	EC:2.3.1.37	aminolevulinic acid synthase 2, erythroid [Source:MGI Symbol;Acc:MGI:87990]	protein_coding;processed_transcript;retained_intron	0.0491279	0.0205362	0.124289	0.103171	0.0880131	1.50728	0.54428	0.308123	1.01606	1.49609	0.0790539	-3.66102	4.05428e-09	8.13121e-07	down	yes
ENSMUSG00000030075	Cntn3	ENSMUST00000203619;ENSMUST00000204990;ENSMUST00000032159	GO:0005515(protein binding);GO:0005886(plasma membrane);GO:0007155(cell adhesion);GO:0007399(nervous system development);GO:0016020(membrane);GO:0031225(anchored component of membrane);GO:0043005(neuron projection);GO:0043005(neuron projection)	NA	K06761	NA	contactin 3 [Source:MGI Symbol;Acc:MGI:99534]	protein_coding;retained_intron	0.0588427	0.0710694	0.0628092	0.0613966	0.103261	0.503165	0.272105	0.64125	0.63871	0.308207	0.151212	-2.72536	4.08356e-09	8.13121e-07	down	yes
ENSMUSG00000026574	Dpt	ENSMUST00000027861	GO:0005201(extracellular matrix structural constituent);GO:0005576(extracellular region);GO:0007155(cell adhesion);GO:0008285(negative regulation of cell population proliferation);GO:0030199(collagen fibril organization);GO:0062023(collagen-containing extracellular matrix)	NA	NA	NA	dermatopontin [Source:MGI Symbol;Acc:MGI:1928392]	protein_coding	12.124	9.91826	13.8587	11.439	10.5173	42.1927	30.2339	18.8943	29.5449	71.3016	0.301077	-1.73179	4.21484e-09	8.29271e-07	down	yes
ENSMUSG00000041120	Nbl1	ENSMUST00000042844;ENSMUST00000132940;ENSMUST00000132900	GO:0005515(protein binding);GO:0005576(extracellular region);GO:0005615(extracellular space);GO:0007165(signal transduction);GO:0007399(nervous system development);GO:0009887(animal organ morphogenesis);GO:0016015(morphogen activity);GO:0030514(negative regulation of BMP signaling pathway);GO:0035582(sequestering of BMP in extracellular matrix);GO:0036122(BMP binding);GO:0038098(sequestering of B…	04350(TGF-beta signaling pathway);04350(TGF-beta signaling pathway)	K19558	NA	NBL1, DAN family BMP antagonist [Source:MGI Symbol;Acc:MGI:104591]	protein_coding;processed_transcript	9.96386	16.6627	9.83824	5.734	6.46213	55.4057	26.7654	19.8964	35.5788	75.0604	0.22877	-2.12803	4.52963e-09	8.80721e-07	down	yes
ENSMUSG00000022886	Prl2a1	ENSMUST00000023602	GO:0005148(prolactin receptor binding);GO:0005179(hormone activity);GO:0005576(extracellular region);GO:0005615(extracellular space);GO:0007165(signal transduction);GO:0007565(female pregnancy);GO:0008284(positive regulation of cell population proliferation);GO:0030879(mammary gland development);GO:0031667(response to nutrient levels);GO:0046427(positive regulation of receptor signaling pathway v…	NA	NA	NA	prolactin family 2, subfamily a, member 1 [Source:MGI Symbol;Acc:MGI:1861446]	protein_coding	0.0001	0.0001	0.0001	0.0001	0.0001	14.1537	1.1522	0.253599	0.077665	0.051606	3.18699e-05	-14.9374	5.43838e-09	1.04512e-06	down	yes
ENSMUSG00000039252	Lgi2	ENSMUST00000199942;ENSMUST00000039750	GO:0003674(molecular_function);GO:0005515(protein binding);GO:0005576(extracellular region);GO:0005615(extracellular space);GO:1904862(inhibitory synapse assembly);GO:1904862(inhibitory synapse assembly)	NA	NA	NA	leucine-rich repeat LGI family, member 2 [Source:MGI Symbol;Acc:MGI:2180196]	protein_coding	1.04205	0.382298	0.547212	0.541311	0.657062	2.69686	2.72762	1.3555	2.61057	7.82891	0.18409	-2.44152	5.66423e-09	1.07601e-06	down	yes
ENSMUSG00000047330	Kcne4	ENSMUST00000057262;ENSMUST00000187432	GO:0005244(voltage-gated ion channel activity);GO:0005249(voltage-gated potassium channel activity);GO:0005251(delayed rectifier potassium channel activity);GO:0005267(potassium channel activity);GO:0006811(ion transport);GO:0006813(potassium ion transport);GO:0008076(voltage-gated potassium channel complex);GO:0015459(potassium channel regulator activity);GO:0016020(membrane);GO:0016021(integral…	NA	K04898	NA	potassium voltage-gated channel, Isk-related subfamily, gene 4 [Source:MGI Symbol;Acc:MGI:1891125]	protein_coding	4.32053	1.11409	0.657052	1.3663	1.7898	11.7465	17.3357	4.01471	9.37268	23.0811	0.141078	-2.82543	6.35517e-09	1.19354e-06	down	yes
ENSMUSG00000001131	Timp1	ENSMUST00000115342;ENSMUST00000009530	GO:0001775(cell activation);GO:0002020(protease binding);GO:0002248(connective tissue replacement involved in inflammatory response wound healing);GO:0004857(enzyme inhibitor activity);GO:0005125(cytokine activity);GO:0005515(protein binding);GO:0005576(extracellular region);GO:0005604(basement membrane);GO:0005615(extracellular space);GO:0007165(signal transduction);GO:0007568(aging);GO:0008083(…	04066(HIF-1 signaling pathway);04066(HIF-1 signaling pathway)	K16451	NA	tissue inhibitor of metalloproteinase 1 [Source:MGI Symbol;Acc:MGI:98752]	protein_coding	7.17498	4.16375	7.53823	5.56826	4.66552	15.7319	20.3067	12.885	30.2708	71.0258	0.193787	-2.36746	6.72366e-09	1.23469e-06	down	yes
ENSMUSG00000032484	Ngp	ENSMUST00000035061	GO:0004869(cysteine-type endopeptidase inhibitor activity);GO:0005576(extracellular region);GO:0005615(extracellular space);GO:0006952(defense response);GO:0010466(negative regulation of peptidase activity);GO:0010951(negative regulation of endopeptidase activity);GO:0016525(negative regulation of angiogenesis);GO:0030414(peptidase inhibitor activity);GO:0031410(cytoplasmic vesicle);GO:1901491(ne…	NA	NA	NA	neutrophilic granule protein [Source:MGI Symbol;Acc:MGI:105983]	protein_coding	0.26557	0.119695	0.0001	0.044227	0.0001	7.84031	1.07804	4.86493	0.780743	7.90906	0.0191203	-5.70875	6.95496e-09	1.26313e-06	down	yes
ENSMUSG00000055538	Zcchc24	ENSMUST00000069180;ENSMUST00000184642	GO:0003676(nucleic acid binding);GO:0005575(cellular_component);GO:0008270(zinc ion binding);GO:0046872(metal ion binding);GO:0046872(metal ion binding)	NA	NA	NA	zinc finger, CCHC domain containing 24 [Source:MGI Symbol;Acc:MGI:1919168]	protein_coding;retained_intron	3.22812	3.4136	4.15227	2.93441	3.15753	9.61636	9.63046	5.00828	10.5397	17.6102	0.32222	-1.63388	7.04412e-09	1.26542e-06	down	yes
ENSMUSG00000017466	Timp2	ENSMUST00000017610;ENSMUST00000155707	GO:0002020(protease binding);GO:0004857(enzyme inhibitor activity);GO:0005178(integrin binding);GO:0005515(protein binding);GO:0005576(extracellular region);GO:0005615(extracellular space);GO:0007417(central nervous system development);GO:0007568(aging);GO:0008191(metalloendopeptidase inhibitor activity);GO:0008270(zinc ion binding);GO:0008285(negative regulation of cell population proliferation)…	NA	K22583	NA	tissue inhibitor of metalloproteinase 2 [Source:MGI Symbol;Acc:MGI:98753]	protein_coding	5.94813	9.34715	7.47576	6.89041	5.91444	28.4955	19.4015	10.319	20.2024	42.9294	0.293173	-1.77018	7.46457e-09	1.31241e-06	down	yes
ENSMUSG00000048572	Tmem252	ENSMUST00000057243	GO:0003674(molecular_function);GO:0005575(cellular_component);GO:0008150(biological_process);GO:0016020(membrane);GO:0016021(integral component of membrane)	NA	NA	NA	transmembrane protein 252 [Source:MGI Symbol;Acc:MGI:3583948]	protein_coding	9.46938	8.8627	5.02344	5.81055	7.77212	24.8139	19.3041	16.7889	19.754	17.1276	0.377735	-1.40455	7.89679e-09	1.37379e-06	down	yes
ENSMUSG00000024907	Gal	ENSMUST00000237521;ENSMUST00000025842	GO:0004966(galanin receptor activity);GO:0005179(hormone activity);GO:0005184(neuropeptide hormone activity);GO:0005576(extracellular region);GO:0005615(extracellular space);GO:0005737(cytoplasm);GO:0005794(Golgi apparatus);GO:0006954(inflammatory response);GO:0007165(signal transduction);GO:0007218(neuropeptide signaling pathway);GO:0007399(nervous system development);GO:0007631(feeding behavior…	04080(Neuroactive ligand-receptor interaction);04080(Neuroactive ligand-receptor interaction)	K05244	NA	galanin and GMAP prepropeptide [Source:MGI Symbol;Acc:MGI:95637]	protein_coding	1.7248	3.1135	2.04736	2.68167	1.68345	15.6257	10.1922	6.10011	8.08074	14.6229	0.205977	-2.27945	8.31369e-09	1.43125e-06	down	yes
ENSMUSG00000049281	Scn3b	ENSMUST00000114956;ENSMUST00000171835;ENSMUST00000049941;ENSMUST00000176169;ENSMUST00000176185;ENSMUST00000175873;ENSMUST00000176634;ENSMUST00000216398;ENSMUST00000176547	GO:0001518(voltage-gated sodium channel complex);GO:0005244(voltage-gated ion channel activity);GO:0005272(sodium channel activity);GO:0005886(plasma membrane);GO:0006811(ion transport);GO:0006814(sodium ion transport);GO:0007399(nervous system development);GO:0010460(positive regulation of heart rate);GO:0010765(positive regulation of sodium ion transport);GO:0016020(membrane);GO:0016021(integra…	NA	K04847	NA	sodium channel, voltage-gated, type III, beta [Source:MGI Symbol;Acc:MGI:1918882]	protein_coding;processed_transcript;retained_intron	0.139795	0.102528	0.104486	0.106196	0.0888015	0.360341	0.361225	1.05468	2.94971	0.662841	0.100543	-3.31411	1.00378e-08	1.6757e-06	down	yes
ENSMUSG00000069763	Tmem100	ENSMUST00000092788	GO:0001525(angiogenesis);GO:0001570(vasculogenesis);GO:0001701(in utero embryonic development);GO:0003197(endocardial cushion development);GO:0003198(epithelial to mesenchymal transition involved in endocardial cushion formation);GO:0005515(protein binding);GO:0005737(cytoplasm);GO:0005783(endoplasmic reticulum);GO:0005886(plasma membrane);GO:0007219(Notch signaling pathway);GO:0007275(multicellu…	NA	NA	NA	transmembrane protein 100 [Source:MGI Symbol;Acc:MGI:1915138]	protein_coding	1.6808	1.78568	1.35635	1.32692	1.08328	7.46186	5.87314	3.26036	4.95951	21.3675	0.168514	-2.56906	1.25863e-08	2.05954e-06	down	yes
ENSMUSG00000023122	Sult1c2	ENSMUST00000023886	GO:0005764(lysosome);GO:0008146(sulfotransferase activity);GO:0016740(transferase activity);GO:0051923(sulfation)	NA	K01025	EC:2.8.2.-	sulfotransferase family, cytosolic, 1C, member 2 [Source:MGI Symbol;Acc:MGI:1916333]	protein_coding	1.0245	3.28664	2.91247	4.19905	2.69226	13.9886	17.9517	7.83702	8.14811	12.5726	0.233312	-2.09966	1.28603e-08	2.08374e-06	down	yes
ENSMUSG00000035357	Pdzrn3	ENSMUST00000075994;ENSMUST00000124884;ENSMUST00000239140;ENSMUST00000144505;ENSMUST00000151175	GO:0004842(ubiquitin-protein transferase activity);GO:0005515(protein binding);GO:0005737(cytoplasm);GO:0007528(neuromuscular junction development);GO:0008270(zinc ion binding);GO:0016567(protein ubiquitination);GO:0016740(transferase activity);GO:0030054(cell junction);GO:0031594(neuromuscular junction);GO:0045202(synapse);GO:0046872(metal ion binding);GO:0061630(ubiquitin protein ligase activit…	NA	K15682	EC:2.3.2.27	PDZ domain containing RING finger 3 [Source:MGI Symbol;Acc:MGI:1933157]	protein_coding;processed_transcript;retained_intron	0.872396	1.0817	1.11996	0.978888	0.896179	3.02175	2.83231	1.73055	3.3824	4.15478	0.327284	-1.61138	1.29893e-08	2.08421e-06	down	yes
ENSMUSG00000021190	Lgmn	ENSMUST00000021607;ENSMUST00000110020;ENSMUST00000146499	GO:0003014(renal system process);GO:0004197(cysteine-type endopeptidase activity);GO:0005576(extracellular region);GO:0005737(cytoplasm);GO:0005764(lysosome);GO:0005770(late endosome);GO:0006508(proteolysis);GO:0006624(vacuolar protein processing);GO:0007613(memory);GO:0008233(peptidase activity);GO:0008234(cysteine-type peptidase activity);GO:0008284(positive regulation of cell population prolif…	04142(Lysosome);04612(Antigen processing and presentation);04612(Antigen processing and presentation)	K01369	EC:3.4.22.34	legumain [Source:MGI Symbol;Acc:MGI:1330838]	protein_coding;retained_intron	44.1279	59.2259	39.3767	40.5885	41.3849	158.148	79.8613	114.696	92.4822	139.01	0.384637	-1.37843	1.33231e-08	2.11721e-06	down	yes
ENSMUSG00000033327	Tnxb	ENSMUST00000238967;ENSMUST00000238305;ENSMUST00000087399;ENSMUST00000168533	GO:0005201(extracellular matrix structural constituent);GO:0005515(protein binding);GO:0005518(collagen binding);GO:0005576(extracellular region);GO:0005615(extracellular space);GO:0006629(lipid metabolic process);GO:0006631(fatty acid metabolic process);GO:0006641(triglyceride metabolic process);GO:0007160(cell-matrix adhesion);GO:0008201(heparin binding);GO:0030198(extracellular matrix organiza…	04151(PI3K-Akt signaling pathway);04510(Focal adhesion);04512(ECM-receptor interaction);05165(Human papillomavirus infection);05206(MicroRNAs in cancer);05206(MicroRNAs in cancer)	K06252	NA	tenascin XB [Source:MGI Symbol;Acc:MGI:1932137]	protein_coding	0.747426	1.40238	1.01525	0.61308	0.657901	1.85512	3.05597	1.84753	4.08555	5.99701	0.263404	-1.92465	1.44505e-08	2.27451e-06	down	yes
ENSMUSG00000048070	Pirt	ENSMUST00000123434	GO:0005547(phosphatidylinositol-3,4,5-trisphosphate binding);GO:0005886(plasma membrane);GO:0009408(response to heat);GO:0016020(membrane);GO:0016021(integral component of membrane);GO:0044325(ion channel binding);GO:0048015(phosphatidylinositol-mediated signaling);GO:0048266(behavioral response to pain);GO:1902936(phosphatidylinositol bisphosphate binding);GO:2001259(positive regulation of catio…	NA	NA	NA	phosphoinositide-interacting regulator of transient receptor potential channels [Source:MGI Symbol;Acc:MGI:2443635]	protein_coding	0.637751	1.23379	1.02667	0.844728	0.650146	4.03283	5.25148	1.3767	3.06269	8.18552	0.200513	-2.31823	1.47546e-08	2.30046e-06	down	yes
ENSMUSG00000026674	Ddr2	ENSMUST00000170800;ENSMUST00000194690;ENSMUST00000027985;ENSMUST00000195867;ENSMUST00000194619;ENSMUST00000192312	GO:0000166(nucleotide binding);GO:0001503(ossification);GO:0003416(endochondral bone growth);GO:0004672(protein kinase activity);GO:0004713(protein tyrosine kinase activity);GO:0004714(transmembrane receptor protein tyrosine kinase activity);GO:0005518(collagen binding);GO:0005524(ATP binding);GO:0005886(plasma membrane);GO:0005887(integral component of plasma membrane);GO:0006468(protein phospho…	NA	K05125	EC:2.7.10.1	discoidin domain receptor family, member 2 [Source:MGI Symbol;Acc:MGI:1345277]	protein_coding;retained_intron;processed_transcript	1.81342	1.43637	1.95134	1.85357	1.43363	3.35302	4.41057	2.88943	7.07341	10.4129	0.301654	-1.72903	1.67937e-08	2.55817e-06	down	yes
ENSMUSG00000029380	Cxcl1	ENSMUST00000031327;ENSMUST00000201245	GO:0002237(response to molecule of bacterial origin);GO:0002526(acute inflammatory response);GO:0005125(cytokine activity);GO:0005576(extracellular region);GO:0005615(extracellular space);GO:0006935(chemotaxis);GO:0006952(defense response);GO:0006954(inflammatory response);GO:0006955(immune response);GO:0007165(signal transduction);GO:0007204(positive regulation of cytosolic calcium ion concentra…	04060(Cytokine-cytokine receptor interaction);04062(Chemokine signaling pathway);04621(NOD-like receptor signaling pathway);04657(IL-17 signaling pathway);04668(TNF signaling pathway);05132(Salmonella infection);05134(Legionellosis);05167(Kaposi sarcoma-associated herpesvirus infection);05167(Kaposi sarcoma-associated herpesvirus infection)	K05505	NA	chemokine (C-X-C motif) ligand 1 [Source:MGI Symbol;Acc:MGI:108068]	protein_coding;retained_intron	2.49839	1.58456	1.8448	2.83017	0.612229	5.46036	5.86573	8.99508	10.8848	37.1032	0.137173	-2.86593	1.68718e-08	2.55817e-06	down	yes
ENSMUSG00000038059	Smim3	ENSMUST00000042710;ENSMUST00000237270	GO:0005575(cellular_component);GO:0008150(biological_process);GO:0016020(membrane);GO:0016021(integral component of membrane);GO:0042802(identical protein binding);GO:0042802(identical protein binding)	NA	NA	NA	small integral membrane protein 3 [Source:MGI Symbol;Acc:MGI:1917088]	protein_coding;retained_intron	1.35525	0.869153	1.06386	1.27017	1.5643	4.37461	3.41321	1.82988	4.95016	7.81397	0.273558	-1.87008	1.7192e-08	2.57521e-06	down	yes
ENSMUSG00000030077	Chl1	ENSMUST00000066905;ENSMUST00000203912;ENSMUST00000205098;ENSMUST00000203489;ENSMUST00000203830;ENSMUST00000204321	GO:0001764(neuron migration);GO:0002020(protease binding);GO:0005515(protein binding);GO:0005576(extracellular region);GO:0005886(plasma membrane);GO:0007155(cell adhesion);GO:0007275(multicellular organism development);GO:0007399(nervous system development);GO:0007411(axon guidance);GO:0008344(adult locomotory behavior);GO:0016020(membrane);GO:0016021(integral component of membrane);GO:0030154(c…	NA	K06758	NA	cell adhesion molecule L1-like [Source:MGI Symbol;Acc:MGI:1098266]	protein_coding;retained_intron	0.320241	0.174283	0.253965	0.298381	0.228	1.22218	1.0463	0.434401	1.04027	1.55999	0.240399	-2.0565	1.72958e-08	2.57521e-06	down	yes
ENSMUSG00000048489	Depp1	ENSMUST00000067354;ENSMUST00000178241;ENSMUST00000204555	GO:0003674(molecular_function);GO:0005737(cytoplasm);GO:0005739(mitochondrion);GO:0005777(peroxisome);GO:0006914(autophagy);GO:0010506(regulation of autophagy);GO:0043231(intracellular membrane-bounded organelle);GO:0043231(intracellular membrane-bounded organelle)	NA	NA	NA	DEPP1 autophagy regulator [Source:MGI Symbol;Acc:MGI:1918730]	protein_coding	0.482263	1.79128	0.259436	0.437779	0.544705	31.5979	5.05743	3.60325	3.29105	7.90774	0.0683179	-3.87159	1.96245e-08	2.87021e-06	down	yes
ENSMUSG00000031636	Pdlim3	ENSMUST00000034053;ENSMUST00000210422;ENSMUST00000211190;ENSMUST00000209216	GO:0001725(stress fiber);GO:0003779(actin binding);GO:0005515(protein binding);GO:0005737(cytoplasm);GO:0005829(cytosol);GO:0005912(adherens junction);GO:0007015(actin filament organization);GO:0007507(heart development);GO:0008092(cytoskeletal protein binding);GO:0008307(structural constituent of muscle);GO:0015629(actin cytoskeleton);GO:0030018(Z disc);GO:0030036(actin cytoskeleton organization…	NA	NA	NA	PDZ and LIM domain 3 [Source:MGI Symbol;Acc:MGI:1859274]	protein_coding;retained_intron	3.82781	5.40508	3.35961	4.47415	4.35684	12.88	13.4321	8.56353	14.6234	7.79553	0.373918	-1.41921	2.02849e-08	2.94077e-06	down	yes
ENSMUSG00000030782	Tgfb1i1	ENSMUST00000167965;ENSMUST00000164710;ENSMUST00000171888;ENSMUST00000163553;ENSMUST00000205654;ENSMUST00000070656;ENSMUST00000169919;ENSMUST00000170115;ENSMUST00000168825;ENSMUST00000166755;ENSMUST00000206691;ENSMUST00000165667	GO:0003712(transcription coregulator activity);GO:0003713(transcription coactivator activity);GO:0005515(protein binding);GO:0005634(nucleus);GO:0005737(cytoplasm);GO:0005829(cytosol);GO:0005856(cytoskeleton);GO:0005886(plasma membrane);GO:0005925(focal adhesion);GO:0009408(response to heat);GO:0010718(positive regulation of epithelial to mesenchymal transition);GO:0016055(Wnt signaling pathway);…	NA	NA	NA	transforming growth factor beta 1 induced transcript 1 [Source:MGI Symbol;Acc:MGI:102784]	protein_coding;retained_intron;nonsense_mediated_decay	3.02003	4.21267	3.34312	2.78645	3.54809	7.00892	9.71066	5.87108	9.59938	9.87995	0.401958	-1.31488	2.30309e-08	3.30984e-06	down	yes
ENSMUSG00000046768	Rhoj	ENSMUST00000055390;ENSMUST00000118966;ENSMUST00000118602;ENSMUST00000172981;ENSMUST00000146096	GO:0000166(nucleotide binding);GO:0001525(angiogenesis);GO:0003924(GTPase activity);GO:0005515(protein binding);GO:0005525(GTP binding);GO:0005575(cellular_component);GO:0005886(plasma membrane);GO:0006897(endocytosis);GO:0007264(small GTPase mediated signal transduction);GO:0007266(Rho protein signal transduction);GO:0008360(regulation of cell shape);GO:0010594(regulation of endothelial cell mig…	NA	K07864	NA	ras homolog family member J [Source:MGI Symbol;Acc:MGI:1931551]	protein_coding;nonsense_mediated_decay;retained_intron	1.7443	2.09672	1.61922	1.43901	1.4382	7.7183	4.62206	2.56591	4.15731	10.0574	0.286304	-1.80438	2.72172e-08	3.85648e-06	down	yes
ENSMUSG00000024190	Dusp1	ENSMUST00000126178;ENSMUST00000146077;ENSMUST00000025025;ENSMUST00000236661;ENSMUST00000011196;ENSMUST00000235532	GO:0000188(inactivation of MAPK activity);GO:0001706(endoderm formation);GO:0004721(phosphoprotein phosphatase activity);GO:0004722(protein serine/threonine phosphatase activity);GO:0004725(protein tyrosine phosphatase activity);GO:0005634(nucleus);GO:0005737(cytoplasm);GO:0006470(protein dephosphorylation);GO:0007049(cell cycle);GO:0007162(negative regulation of cell adhesion);GO:0008138(protein…	04010(MAPK signaling pathway);04726(Serotonergic synapse);05418(Fluid shear stress and atherosclerosis);05418(Fluid shear stress and atherosclerosis)	K21278	3.1.3.48;EC:3.1.3.16	dual specificity phosphatase 1 [Source:MGI Symbol;Acc:MGI:105120]	retained_intron;protein_coding;processed_transcript	4.71431	6.81771	6.37572	8.00828	6.21252	21.817	13.7198	10.9907	16.4568	37.7188	0.319042	-1.64818	2.73012e-08	3.85648e-06	down	yes
ENSMUSG00000022651	Retnlg	ENSMUST00000065666	GO:0002408(myeloid dendritic cell chemotaxis);GO:0005179(hormone activity);GO:0005576(extracellular region);GO:0005615(extracellular space);GO:0007165(signal transduction)	NA	NA	NA	resistin like gamma [Source:MGI Symbol;Acc:MGI:2667763]	protein_coding	4.12889	6.8622	0.694699	1.4508	0.955319	19.779	12.5621	32.2513	17.5252	83.3504	0.085164	-3.55361	2.76693e-08	3.87535e-06	down	yes
ENSMUSG00000031661	Nkd1	ENSMUST00000034086;ENSMUST00000169179;ENSMUST00000211113	GO:0000159(protein phosphatase type 2A complex);GO:0005509(calcium ion binding);GO:0005515(protein binding);GO:0005737(cytoplasm);GO:0005886(plasma membrane);GO:0007275(multicellular organism development);GO:0007283(spermatogenesis);GO:0016020(membrane);GO:0016055(Wnt signaling pathway);GO:0030154(cell differentiation);GO:0030165(PDZ domain binding);GO:0030178(negative regulation of Wnt signaling…	04310(Wnt signaling pathway);04390(Hippo signaling pathway);04390(Hippo signaling pathway)	K03213	NA	naked cuticle 1 [Source:MGI Symbol;Acc:MGI:2135954]	protein_coding	1.63213	1.31662	1.55268	0.780985	1.23463	3.79554	4.5621	2.56561	4.92516	5.63583	0.303341	-1.72099	3.19069e-08	4.39438e-06	down	yes
ENSMUSG00000087006	Gm13889	ENSMUST00000099689;ENSMUST00000148314	NA	NA	NA	NA	predicted gene 13889 [Source:MGI Symbol;Acc:MGI:3652053]	protein_coding	3.78059	4.94203	6.86442	4.23121	4.63569	18.201	13.9555	7.73669	21.6603	56.4903	0.20716	-2.27118	3.22809e-08	4.40914e-06	down	yes
ENSMUSG00000027208	Fgf7	ENSMUST00000064794;ENSMUST00000110442;ENSMUST00000138576	GO:0001541(ovarian follicle development);GO:0005104(fibroblast growth factor receptor binding);GO:0005111(type 2 fibroblast growth factor receptor binding);GO:0005515(protein binding);GO:0005576(extracellular region);GO:0005615(extracellular space);GO:0005794(Golgi apparatus);GO:0006656(phosphatidylcholine biosynthetic process);GO:0008083(growth factor activity);GO:0008201(heparin binding);GO:000…	04010(MAPK signaling pathway);04014(Ras signaling pathway);04015(Rap1 signaling pathway);04151(PI3K-Akt signaling pathway);04810(Regulation of actin cytoskeleton);05200(Pathways in cancer);05218(Melanoma);05224(Breast cancer);05226(Gastric cancer);05226(Gastric cancer)	K04358	NA	fibroblast growth factor 7 [Source:MGI Symbol;Acc:MGI:95521]	protein_coding;processed_transcript	1.09856	0.725911	0.653032	0.827974	0.532726	2.21963	2.0617	2.80273	3.3736	7.2691	0.21652	-2.20743	3.28168e-08	4.42986e-06	down	yes
ENSMUSG00000001435	Col18a1	ENSMUST00000081654;ENSMUST00000105409;ENSMUST00000072755;ENSMUST00000218407;ENSMUST00000156009	GO:0001525(angiogenesis);GO:0001886(endothelial cell morphogenesis);GO:0005201(extracellular matrix structural constituent);GO:0005515(protein binding);GO:0005576(extracellular region);GO:0005581(collagen trimer);GO:0005604(basement membrane);GO:0005615(extracellular space);GO:0007155(cell adhesion);GO:0008284(positive regulation of cell population proliferation);GO:0030020(extracellular matrix s…	04974(Protein digestion and absorption);04974(Protein digestion and absorption)	K06823	NA	collagen, type XVIII, alpha 1 [Source:MGI Symbol;Acc:MGI:88451]	protein_coding	5.0506	4.92779	4.52022	4.39981	3.96165	17.7657	8.5476	7.46999	13.8007	34.7846	0.277534	-1.84926	3.31939e-08	4.42986e-06	down	yes
ENSMUSG00000064057	Scgb3a1	ENSMUST00000043873;ENSMUST00000076006	GO:0003674(molecular_function);GO:0005125(cytokine activity);GO:0005576(extracellular region);GO:0005615(extracellular space);GO:0007165(signal transduction);GO:1901741(positive regulation of myoblast fusion);GO:1901741(positive regulation of myoblast fusion)	NA	NA	NA	secretoglobin, family 3A, member 1 [Source:MGI Symbol;Acc:MGI:1915912]	protein_coding	0.080367	0.308593	0.0001	0.0001	0.0001	2.70903	1.96278	1.89596	1.33123	4.03915	0.0326064	-4.9387	3.32367e-08	4.42986e-06	down	yes
ENSMUSG00000056973	Ces1d	ENSMUST00000034172;ENSMUST00000129987;ENSMUST00000143256;ENSMUST00000148340	GO:0004771(sterol esterase activity);GO:0004806(triglyceride lipase activity);GO:0005615(extracellular space);GO:0005737(cytoplasm);GO:0005783(endoplasmic reticulum);GO:0005788(endoplasmic reticulum lumen);GO:0005811(lipid droplet);GO:0005829(cytosol);GO:0006629(lipid metabolic process);GO:0006637(acyl-CoA metabolic process);GO:0006695(cholesterol biosynthetic process);GO:0008203(cholesterol meta…	00983(Drug metabolism - other enzymes);00983(Drug metabolism - other enzymes)	K01044	EC:3.1.1.1	carboxylesterase 1D [Source:MGI Symbol;Acc:MGI:2148202]	protein_coding;retained_intron	3.51175	2.49861	2.51509	6.24328	3.62025	46.1404	10.8856	7.97049	12.6272	17.8812	0.192545	-2.37673	3.38988e-08	4.48197e-06	down	yes
ENSMUSG00000028214	Gem	ENSMUST00000108304;ENSMUST00000029868	GO:0000166(nucleotide binding);GO:0000278(mitotic cell cycle);GO:0000287(magnesium ion binding);GO:0003924(GTPase activity);GO:0005246(calcium channel regulator activity);GO:0005515(protein binding);GO:0005525(GTP binding);GO:0005634(nucleus);GO:0005886(plasma membrane);GO:0007165(signal transduction);GO:0009898(cytoplasmic side of plasma membrane);GO:0016020(membrane);GO:0019003(GDP binding);GO:…	NA	K07846	NA	GTP binding protein (gene overexpressed in skeletal muscle) [Source:MGI Symbol;Acc:MGI:99844]	protein_coding	6.22179	2.52644	5.70699	5.63292	4.67187	11.0633	22.0773	8.32689	16.8406	31.0088	0.277216	-1.85092	3.95129e-08	5.14282e-06	down	yes
ENSMUSG00000046844	Vat1l	ENSMUST00000049509;ENSMUST00000124143;ENSMUST00000150963;ENSMUST00000142591	GO:0008270(zinc ion binding);GO:0016491(oxidoreductase activity);GO:0055114(oxidation-reduction process);GO:0055114(oxidation-reduction process)	NA	NA	NA	vesicle amine transport protein 1 like [Source:MGI Symbol;Acc:MGI:2142534]	protein_coding;retained_intron;processed_transcript	0.23388	0.278914	0.440776	0.154693	0.36246	1.80435	1.92578	0.608243	1.24909	2.15414	0.189976	-2.39611	3.95194e-08	5.14282e-06	down	yes
ENSMUSG00000033207	Mamdc2	ENSMUST00000036069;ENSMUST00000236349	GO:0005783(endoplasmic reticulum);GO:0016020(membrane);GO:0016020(membrane)	NA	NA	NA	MAM domain containing 2 [Source:MGI Symbol;Acc:MGI:1918988]	protein_coding;nonsense_mediated_decay	0.38498	0.699119	0.403002	0.410722	0.312273	2.68114	2.30127	0.932374	2.12382	2.55871	0.208552	-2.26152	4.11031e-08	5.30712e-06	down	yes
ENSMUSG00000032024	Clmp	ENSMUST00000034522;ENSMUST00000141759;ENSMUST00000134153;ENSMUST00000139577	GO:0003674(molecular_function);GO:0005881(cytoplasmic microtubule);GO:0005886(plasma membrane);GO:0005923(bicellular tight junction);GO:0016020(membrane);GO:0016021(integral component of membrane);GO:0030054(cell junction);GO:0048565(digestive tract development);GO:0048565(digestive tract development)	NA	K06789	NA	CXADR-like membrane protein [Source:MGI Symbol;Acc:MGI:1918816]	protein_coding;retained_intron;processed_transcript	3.48408	5.02765	4.14209	3.14573	3.39689	9.21024	9.35048	6.43459	10.5087	16.4374	0.369579	-1.43605	4.52827e-08	5.80146e-06	down	yes
ENSMUSG00000026580	Selp	ENSMUST00000162746;ENSMUST00000161152;ENSMUST00000162102;ENSMUST00000161020;ENSMUST00000160000	GO:0001530(lipopolysaccharide binding);GO:0002687(positive regulation of leukocyte migration);GO:0002691(regulation of cellular extravasation);GO:0005509(calcium ion binding);GO:0005515(protein binding);GO:0005615(extracellular space);GO:0005886(plasma membrane);GO:0005887(integral component of plasma membrane);GO:0006954(inflammatory response);GO:0007155(cell adhesion);GO:0007157(heterophilic ce…	04514(Cell adhesion molecules (CAMs));05144(Malaria);05150(Staphylococcus aureus infection);05150(Staphylococcus aureus infection)	K06496	NA	selectin, platelet [Source:MGI Symbol;Acc:MGI:98280]	protein_coding;nonsense_mediated_decay;retained_intron	0.331433	0.312278	0.153659	0.333739	0.317482	0.831591	0.838434	1.65884	1.46805	3.53222	0.173918	-2.52352	4.58955e-08	5.83473e-06	down	yes
ENSMUSG00000079037	Prnp	ENSMUST00000091288;ENSMUST00000142070	GO:0001540(amyloid-beta binding);GO:0001933(negative regulation of protein phosphorylation);GO:0002020(protease binding);GO:0005507(copper ion binding);GO:0005509(calcium ion binding);GO:0005515(protein binding);GO:0005521(lamin binding);GO:0005539(glycosaminoglycan binding);GO:0005634(nucleus);GO:0005737(cytoplasm);GO:0005741(mitochondrial outer membrane);GO:0005783(endoplasmic reticulum);GO:000…	04216(Ferroptosis);05020(Prion diseases);05020(Prion diseases)	K05634	NA	prion protein [Source:MGI Symbol;Acc:MGI:97769]	protein_coding;processed_transcript	24.5609	18.6855	18.0242	26.2786	33.3251	68.8784	64.1659	52.6147	49.4503	56.861	0.413995	-1.27232	4.63731e-08	5.85045e-06	down	yes
ENSMUSG00000031565	Fgfr1	ENSMUST00000119398;ENSMUST00000138104;ENSMUST00000120106;ENSMUST00000117179;ENSMUST00000210504;ENSMUST00000084027;ENSMUST00000178276;ENSMUST00000179592;ENSMUST00000210778;ENSMUST00000124228;ENSMUST00000148322;ENSMUST00000133936;ENSMUST00000145218;ENSMUST00000210846;ENSMUST00000211419;ENSMUST00000167764;ENSMUST00000126118;ENSMUST00000138455;ENSMUST00000155564	GO:0000122(negative regulation of transcription by RNA polymerase II);GO:0000166(nucleotide binding);GO:0001525(angiogenesis);GO:0001657(ureteric bud development);GO:0001701(in utero embryonic development);GO:0001759(organ induction);GO:0001837(epithelial to mesenchymal transition);GO:0002053(positive regulation of mesenchymal cell proliferation);GO:0002062(chondrocyte differentiation);GO:0004672…	04010(MAPK signaling pathway);04014(Ras signaling pathway);04015(Rap1 signaling pathway);04151(PI3K-Akt signaling pathway);04520(Adherens junction);04550(Signaling pathways regulating pluripotency of stem cells);04714(Thermogenesis);04810(Regulation of actin cytoskeleton);04928(Parathyroid hormone synthesis, secretion and action);05200(Pathways in cancer);05205(Proteoglycans in cancer);05215(Pros…	K04362	EC:2.7.10.1	fibroblast growth factor receptor 1 [Source:MGI Symbol;Acc:MGI:95522]	protein_coding;nonsense_mediated_decay;retained_intron;processed_transcript	0.851586	1.43855	1.12859	1.04371	0.865269	3.74337	2.91518	1.69847	2.88604	6.52368	0.299869	-1.73759	4.73818e-08	5.93242e-06	down	yes
ENSMUSG00000049288	Lix1l	ENSMUST00000062058;ENSMUST00000199166	NA	NA	NA	NA	Lix1-like [Source:MGI Symbol;Acc:MGI:3036267]	protein_coding;retained_intron	2.00288	2.72037	2.50049	1.81593	1.8396	7.18715	5.20908	3.72807	7.35238	13.7472	0.292265	-1.77465	4.97816e-08	6.18601e-06	down	yes
ENSMUSG00000003617	Cp	ENSMUST00000091309;ENSMUST00000108325;ENSMUST00000108328;ENSMUST00000125994;ENSMUST00000003714;ENSMUST00000150264;ENSMUST00000174803;ENSMUST00000108329;ENSMUST00000128615;ENSMUST00000129135;ENSMUST00000173848;ENSMUST00000131811;ENSMUST00000172860;ENSMUST00000173779;ENSMUST00000131454;ENSMUST00000172605	GO:0004322(ferroxidase activity);GO:0005507(copper ion binding);GO:0005576(extracellular region);GO:0005615(extracellular space);GO:0005886(plasma membrane);GO:0006811(ion transport);GO:0006825(copper ion transport);GO:0006826(iron ion transport);GO:0006879(cellular iron ion homeostasis);GO:0016020(membrane);GO:0016021(integral component of membrane);GO:0016491(oxidoreductase activity);GO:0046658…	00860(Porphyrin and chlorophyll metabolism);04216(Ferroptosis);04216(Ferroptosis)	K13624	EC:1.16.3.1	ceruloplasmin [Source:MGI Symbol;Acc:MGI:88476]	protein_coding;retained_intron;nonsense_mediated_decay	1.28766	0.89255	0.98091	1.01438	0.906932	3.23692	1.53977	3.13024	2.61073	6.49049	0.298823	-1.74264	5.02559e-08	6.19835e-06	down	yes
ENSMUSG00000029361	Nos1	ENSMUST00000142742;ENSMUST00000124194;ENSMUST00000102557;ENSMUST00000138554;ENSMUST00000138579;ENSMUST00000171055;ENSMUST00000086451	GO:0001666(response to hypoxia);GO:0001917(photoreceptor inner segment);GO:0002028(regulation of sodium ion transport);GO:0003958(NADPH-hemoprotein reductase activity);GO:0004517(nitric-oxide synthase activity);GO:0005515(protein binding);GO:0005516(calmodulin binding);GO:0005634(nucleus);GO:0005654(nucleoplasm);GO:0005737(cytoplasm);GO:0005739(mitochondrion);GO:0005741(mitochondrial outer membra…	00220(Arginine biosynthesis);00330(Arginine and proline metabolism);04020(Calcium signaling pathway);04145(Phagosome);04371(Apelin signaling pathway);04713(Circadian entrainment);04730(Long-term depression);04926(Relaxin signaling pathway);04970(Salivary secretion);05010(Alzheimer disease);05014(Amyotrophic lateral sclerosis (ALS));05014(Amyotrophic lateral sclerosis (ALS))	K13240	EC:1.14.13.39	nitric oxide synthase 1, neuronal [Source:MGI Symbol;Acc:MGI:97360]	protein_coding;processed_transcript;nonsense_mediated_decay	0.444632	0.642405	0.664296	0.732172	0.609777	1.79458	3.17251	0.83606	1.89459	5.16414	0.2405	-2.05589	5.28651e-08	6.42428e-06	down	yes
ENSMUSG00000007682	Dio2	ENSMUST00000082432	GO:0004800(thyroxine 5'-deiodinase activity);GO:0006590(thyroid hormone generation);GO:0009409(response to cold);GO:0016020(membrane);GO:0016021(integral component of membrane);GO:0016491(oxidoreductase activity);GO:0031625(ubiquitin protein ligase binding);GO:0033798(thyroxine 5-deiodinase activity);GO:0042403(thyroid hormone metabolic process);GO:0042404(thyroid hormone catabolic process);GO:00…	04919(Thyroid hormone signaling pathway)	K17904	EC:1.21.99.4	deiodinase, iodothyronine, type II [Source:MGI Symbol;Acc:MGI:1338833]	protein_coding	0.681768	0.101696	0.07153	0.653495	0.291746	2.20363	1.73299	3.19955	2.22926	4.28493	0.131882	-2.92268	5.77715e-08	6.96927e-06	down	yes
ENSMUSG00000027803	Wwtr1	ENSMUST00000029380;ENSMUST00000120977	GO:0000122(negative regulation of transcription by RNA polymerase II);GO:0001649(osteoblast differentiation);GO:0001894(tissue homeostasis);GO:0001933(negative regulation of protein phosphorylation);GO:0003015(heart process);GO:0003713(transcription coactivator activity);GO:0003714(transcription corepressor activity);GO:0005515(protein binding);GO:0005634(nucleus);GO:0005654(nucleoplasm);GO:00056…	04390(Hippo signaling pathway);04392(Hippo signaling pathway - multiple species);04392(Hippo signaling pathway - multiple species)	K16820	NA	WW domain containing transcription regulator 1 [Source:MGI Symbol;Acc:MGI:1917649]	protein_coding	2.1597	1.941	2.00591	1.8	1.56746	5.35636	6.06708	2.60838	5.85448	9.88903	0.318185	-1.65206	5.82901e-08	6.98087e-06	down	yes
ENSMUSG00000031725	Ces1f	ENSMUST00000034178;ENSMUST00000156737;ENSMUST00000151261;ENSMUST00000140026;ENSMUST00000124066;ENSMUST00000133879	GO:0004771(sterol esterase activity);GO:0004806(triglyceride lipase activity);GO:0005615(extracellular space);GO:0005737(cytoplasm);GO:0005783(endoplasmic reticulum);GO:0005811(lipid droplet);GO:0005829(cytosol);GO:0016042(lipid catabolic process);GO:0016787(hydrolase activity);GO:0019626(short-chain fatty acid catabolic process);GO:0043231(intracellular membrane-bounded organelle);GO:0052689(car…	00983(Drug metabolism - other enzymes);00983(Drug metabolism - other enzymes)	K01044	EC:3.1.1.1	carboxylesterase 1F [Source:MGI Symbol;Acc:MGI:2142687]	protein_coding;retained_intron;nonsense_mediated_decay	3.81138	1.04324	1.01135	2.32272	3.44503	12.5041	6.48251	17.3533	18.9259	4.91041	0.193328	-2.37088	5.96121e-08	7.06626e-06	down	yes
ENSMUSG00000038530	Rgs4	ENSMUST00000027991;ENSMUST00000132567;ENSMUST00000111357	GO:0001965(G-protein alpha-subunit binding);GO:0001975(response to amphetamine);GO:0005096(GTPase activator activity);GO:0005634(nucleus);GO:0005737(cytoplasm);GO:0005829(cytosol);GO:0005886(plasma membrane);GO:0007186(G protein-coupled receptor signaling pathway);GO:0007420(brain development);GO:0010460(positive regulation of heart rate);GO:0016020(membrane);GO:0032991(protein-containing complex…	NA	K16449	NA	regulator of G-protein signaling 4 [Source:MGI Symbol;Acc:MGI:108409]	protein_coding;retained_intron	1.14256	1.05202	1.52213	1.0943	1.22879	3.38658	4.59566	2.2577	4.51442	11.6908	0.22839	-2.13043	6.01511e-08	7.06626e-06	down	yes
ENSMUSG00000037035	Inhbb	ENSMUST00000038765	GO:0001654(eye development);GO:0005125(cytokine activity);GO:0005179(hormone activity);GO:0005576(extracellular region);GO:0005615(extracellular space);GO:0008083(growth factor activity);GO:0009267(cellular response to starvation);GO:0009611(response to wounding);GO:0010862(positive regulation of pathway-restricted SMAD protein phosphorylation);GO:0032869(cellular response to insulin stimulus);GO…	04060(Cytokine-cytokine receptor interaction);04350(TGF-beta signaling pathway);04550(Signaling pathways regulating pluripotency of stem cells)	K22687	NA	inhibin beta-B [Source:MGI Symbol;Acc:MGI:96571]	protein_coding	0.898389	0.781493	0.610671	0.367719	0.737209	4.05498	2.70969	1.70996	1.62578	6.57077	0.203674	-2.29567	6.13959e-08	7.1457e-06	down	yes
ENSMUSG00000031503	Col4a2	ENSMUST00000033899;ENSMUST00000146219;ENSMUST00000145295	GO:0001525(angiogenesis);GO:0005201(extracellular matrix structural constituent);GO:0005576(extracellular region);GO:0005581(collagen trimer);GO:0005587(collagen type IV trimer);GO:0005604(basement membrane);GO:0005615(extracellular space);GO:0006351(transcription, DNA-templated);GO:0007568(aging);GO:0014823(response to activity);GO:0016020(membrane);GO:0016525(negative regulation of angiogenesis…	04151(PI3K-Akt signaling pathway);04510(Focal adhesion);04512(ECM-receptor interaction);04926(Relaxin signaling pathway);04933(AGE-RAGE signaling pathway in diabetic complications);04974(Protein digestion and absorption);05146(Amoebiasis);05165(Human papillomavirus infection);05200(Pathways in cancer);05222(Small cell lung cancer);05222(Small cell lung cancer)	K06237	NA	collagen, type IV, alpha 2 [Source:MGI Symbol;Acc:MGI:88455]	protein_coding;retained_intron	11.4039	15.2684	9.9523	9.80755	11.0172	37.349	27.7338	16.6015	30.0036	68.8134	0.318277	-1.65165	6.31123e-08	7.2941e-06	down	yes
ENSMUSG00000028370	Pappa	ENSMUST00000084501	GO:0004175(endopeptidase activity);GO:0004222(metalloendopeptidase activity);GO:0005576(extracellular region);GO:0005615(extracellular space);GO:0006508(proteolysis);GO:0007565(female pregnancy);GO:0008233(peptidase activity);GO:0008237(metallopeptidase activity);GO:0016787(hydrolase activity);GO:0032354(response to follicle-stimulating hormone);GO:0046872(metal ion binding);GO:0051384(response t…	NA	K07762	EC:3.4.24.79	pregnancy-associated plasma protein A [Source:MGI Symbol;Acc:MGI:97479]	protein_coding	0.393658	0.419988	0.221046	0.07944	0.167642	1.88587	0.616691	0.989689	1.33298	3.16066	0.160505	-2.63931	6.94326e-08	7.96884e-06	down	yes
ENSMUSG00000019929	Dcn	ENSMUST00000105287;ENSMUST00000163448;ENSMUST00000219539;ENSMUST00000218853;ENSMUST00000219784	GO:0001822(kidney development);GO:0001890(placenta development);GO:0005515(protein binding);GO:0005518(collagen binding);GO:0005539(glycosaminoglycan binding);GO:0005576(extracellular region);GO:0005589(collagen type VI trimer);GO:0005615(extracellular space);GO:0007519(skeletal muscle tissue development);GO:0007568(aging);GO:0009612(response to mechanical stimulus);GO:0010508(positive regulation…	04350(TGF-beta signaling pathway);05205(Proteoglycans in cancer);05205(Proteoglycans in cancer)	K04660	NA	decorin [Source:MGI Symbol;Acc:MGI:94872]	protein_coding;retained_intron	12.2527	17.0996	13.0231	14.3993	7.80023	33.5579	21.2411	37.3758	43.2309	124.466	0.248488	-2.00875	7.02276e-08	8.0045e-06	down	yes
ENSMUSG00000060747	Ifnl3	ENSMUST00000078364	GO:0005102(signaling receptor binding);GO:0005125(cytokine activity);GO:0005576(extracellular region);GO:0005615(extracellular space);GO:0007259(receptor signaling pathway via JAK-STAT);GO:0045071(negative regulation of viral genome replication);GO:0045087(innate immune response);GO:0050778(positive regulation of immune response);GO:0051607(defense response to virus)	04060(Cytokine-cytokine receptor interaction);04630(Jak-STAT signaling pathway)	K22669	NA	interferon lambda 3 [Source:MGI Symbol;Acc:MGI:2450574]	protein_coding	0.069341	0.0001	0.0001	0.087923	0.0001	0.395753	2.87026	2.54502	3.25073	0.101455	0.0171953	-5.86184	7.27768e-08	8.23823e-06	down	yes
ENSMUSG00000045761	Togaram2	ENSMUST00000097284;ENSMUST00000153445;ENSMUST00000129072;ENSMUST00000122869;ENSMUST00000144479	GO:0000226(microtubule cytoskeleton organization);GO:0005815(microtubule organizing center);GO:0005876(spindle microtubule);GO:0005881(cytoplasmic microtubule);GO:0005929(cilium);GO:0008017(microtubule binding);GO:0031110(regulation of microtubule polymerization or depolymerization);GO:0072686(mitotic spindle);GO:0090307(mitotic spindle assembly);GO:0090307(mitotic spindle assembly)	NA	NA	NA	TOG array regulator of axonemal microtubules 2 [Source:MGI Symbol;Acc:MGI:2443498]	protein_coding;retained_intron;processed_transcript	0.117473	0.0506795	0.0341893	0.055308	0.0338964	0.358391	0.559575	0.124528	0.504457	1.39818	0.0989926	-3.33654	7.33052e-08	8.2416e-06	down	yes
ENSMUSG00000028328	Tmod1	ENSMUST00000107773;ENSMUST00000128689;ENSMUST00000155730;ENSMUST00000136553;ENSMUST00000156200	GO:0003779(actin binding);GO:0005523(tropomyosin binding);GO:0005634(nucleus);GO:0005737(cytoplasm);GO:0005856(cytoskeleton);GO:0005865(striated muscle thin filament);GO:0005884(actin filament);GO:0006936(muscle contraction);GO:0007015(actin filament organization);GO:0008180(COP9 signalosome);GO:0008344(adult locomotory behavior);GO:0016020(membrane);GO:0030016(myofibril);GO:0030017(sarcomere);GO…	NA	K10370	NA	tropomodulin 1 [Source:MGI Symbol;Acc:MGI:98775]	protein_coding;processed_transcript	0.131723	0.385571	0.182806	0.311506	0.157559	1.5962	2.22439	0.357253	1.65753	1.90227	0.151101	-2.72641	7.48744e-08	8.30503e-06	down	yes
ENSMUSG00000048332	Lhfp	ENSMUST00000059562;ENSMUST00000147139;ENSMUST00000196913;ENSMUST00000137954	GO:0003674(molecular_function);GO:0008150(biological_process);GO:0016020(membrane);GO:0016021(integral component of membrane);GO:0016021(integral component of membrane)	NA	NA	NA	lipoma HMGIC fusion partner [Source:MGI Symbol;Acc:MGI:1920048]	protein_coding;retained_intron;processed_transcript	1.53351	1.67308	1.61592	1.05292	1.51173	4.79631	3.60607	2.52774	4.73231	9.1386	0.297857	-1.74731	7.67175e-08	8.45273e-06	down	yes
ENSMUSG00000024112	Cacna1h	ENSMUST00000078496;ENSMUST00000162820;ENSMUST00000159048;ENSMUST00000159331;ENSMUST00000159610;ENSMUST00000161035;ENSMUST00000159623;ENSMUST00000159052;ENSMUST00000161658;ENSMUST00000161454	GO:0005216(ion channel activity);GO:0005244(voltage-gated ion channel activity);GO:0005245(voltage-gated calcium channel activity);GO:0005261(cation channel activity);GO:0005886(plasma membrane);GO:0005887(integral component of plasma membrane);GO:0005891(voltage-gated calcium channel complex);GO:0006811(ion transport);GO:0008332(low voltage-gated calcium channel activity);GO:0016020(membrane);GO…	04010(MAPK signaling pathway);04020(Calcium signaling pathway);04713(Circadian entrainment);04925(Aldosterone synthesis and secretion);04927(Cortisol synthesis and secretion);04934(Cushing syndrome);04934(Cushing syndrome)	K04855	NA	calcium channel, voltage-dependent, T type, alpha 1H subunit [Source:MGI Symbol;Acc:MGI:1928842]	protein_coding;retained_intron;nonsense_mediated_decay	1.45726	1.91816	1.27415	1.49244	1.1997	3.92058	4.82123	2.47365	3.22372	4.62333	0.385139	-1.37655	7.89577e-08	8.64194e-06	down	yes
ENSMUSG00000058207	Serpina3k	ENSMUST00000043058	GO:0005615(extracellular space)	NA	K04525	NA	serine (or cysteine) peptidase inhibitor, clade A, member 3K [Source:MGI Symbol;Acc:MGI:98377]	protein_coding	0.0001	0.023957	0.0001	0.039411	0.0001	0.521513	0.122942	0.382791	0.111148	1.09936	0.0284518	-5.13534	8.21721e-08	8.93459e-06	down	yes
ENSMUSG00000028339	Col15a1	ENSMUST00000102917;ENSMUST00000082303;ENSMUST00000107731;ENSMUST00000140094;ENSMUST00000148103;ENSMUST00000124105;ENSMUST00000107730;ENSMUST00000140413;ENSMUST00000146967	GO:0001525(angiogenesis);GO:0001886(endothelial cell morphogenesis);GO:0005198(structural molecule activity);GO:0005201(extracellular matrix structural constituent);GO:0005576(extracellular region);GO:0005581(collagen trimer);GO:0005604(basement membrane);GO:0005615(extracellular space);GO:0007155(cell adhesion);GO:0030020(extracellular matrix structural constituent conferring tensile strength);G…	04974(Protein digestion and absorption);04974(Protein digestion and absorption)	K08135	NA	collagen, type XV, alpha 1 [Source:MGI Symbol;Acc:MGI:88449]	protein_coding;processed_transcript	1.06805	1.43274	1.37244	1.26392	1.15881	2.57706	3.91549	2.60267	3.22219	6.31972	0.337819	-1.56568	8.30773e-08	8.97398e-06	down	yes
ENSMUSG00000031647	Mfap3l	ENSMUST00000160719;ENSMUST00000034066;ENSMUST00000161421;ENSMUST00000161702	GO:0003674(molecular_function);GO:0005634(nucleus);GO:0005654(nucleoplasm);GO:0005737(cytoplasm);GO:0005886(plasma membrane);GO:0008150(biological_process);GO:0016020(membrane);GO:0016021(integral component of membrane);GO:0030054(cell junction);GO:0030054(cell junction)	NA	NA	NA	microfibrillar-associated protein 3-like [Source:MGI Symbol;Acc:MGI:1918556]	protein_coding	0.693746	0.252736	0.264727	0.544429	0.720393	2.79617	1.53761	3.98949	3.24568	0.955604	0.197694	-2.33866	8.86616e-08	9.47802e-06	down	yes
ENSMUSG00000004655	Aqp1	ENSMUST00000004774	GO:0003094(glomerular filtration);GO:0003097(renal water transport);GO:0005223(intracellular cGMP-activated cation channel activity);GO:0005267(potassium channel activity);GO:0005372(water transmembrane transporter activity);GO:0005634(nucleus);GO:0005737(cytoplasm);GO:0005886(plasma membrane);GO:0005887(integral component of plasma membrane);GO:0005901(caveola);GO:0005903(brush border);GO:000681…	04924(Renin secretion);04964(Proximal tubule bicarbonate reclamation);04976(Bile secretion)	K09864	NA	aquaporin 1 [Source:MGI Symbol;Acc:MGI:103201]	protein_coding	5.40335	6.10775	3.32522	9.27983	7.10907	16.0523	14.5523	28.9688	18.8931	14.2111	0.336923	-1.56951	8.88905e-08	9.47802e-06	down	yes
ENSMUSG00000069072	Slc7a14	ENSMUST00000091259;ENSMUST00000108245	GO:0003333(amino acid transmembrane transport);GO:0005654(nucleoplasm);GO:0005764(lysosome);GO:0005765(lysosomal membrane);GO:0005829(cytosol);GO:0005886(plasma membrane);GO:0006865(amino acid transport);GO:0010923(negative regulation of phosphatase activity);GO:0015171(amino acid transmembrane transporter activity);GO:0016020(membrane);GO:0016021(integral component of membrane);GO:0022857(transm…	NA	K13871	NA	solute carrier family 7 (cationic amino acid transporter, y+ system), member 14 [Source:MGI Symbol;Acc:MGI:3040688]	protein_coding	0.14852	0.186789	0.193686	0.180284	0.131184	0.825849	0.993971	0.25008	0.690431	1.3936	0.20233	-2.30522	9.14843e-08	9.69205e-06	down	yes
ENSMUSG00000038700	Hoxb5	ENSMUST00000049272;ENSMUST00000190470	GO:0000978(RNA polymerase II cis-regulatory region sequence-specific DNA binding);GO:0000981(DNA-binding transcription factor activity, RNA polymerase II-specific);GO:0001228(DNA-binding transcription activator activity, RNA polymerase II-specific);GO:0001650(fibrillar center);GO:0003677(DNA binding);GO:0003700(DNA-binding transcription factor activity);GO:0005634(nucleus);GO:0005654(nucleoplasm)…	NA	K09305	NA	homeobox B5 [Source:MGI Symbol;Acc:MGI:96186]	protein_coding;retained_intron	2.32837	0.932912	0.313159	0.584723	1.52441	7.90992	4.41777	9.02664	8.38995	3.49463	0.170992	-2.548	9.67564e-08	1.01853e-05	down	yes
ENSMUSG00000025321	Itgb8	ENSMUST00000026360;ENSMUST00000151023;ENSMUST00000137804	GO:0001570(vasculogenesis);GO:0001573(ganglioside metabolic process);GO:0005102(signaling receptor binding);GO:0005178(integrin binding);GO:0005886(plasma membrane);GO:0005925(focal adhesion);GO:0007155(cell adhesion);GO:0007160(cell-matrix adhesion);GO:0007229(integrin-mediated signaling pathway);GO:0008305(integrin complex);GO:0009986(cell surface);GO:0010628(positive regulation of gene express…	04151(PI3K-Akt signaling pathway);04510(Focal adhesion);04512(ECM-receptor interaction);04514(Cell adhesion molecules (CAMs));04810(Regulation of actin cytoskeleton);05165(Human papillomavirus infection);05410(Hypertrophic cardiomyopathy (HCM));05412(Arrhythmogenic right ventricular cardiomyopathy (ARVC));05414(Dilated cardiomyopathy (DCM));05414(Dilated cardiomyopathy (DCM))	K06591	NA	integrin beta 8 [Source:MGI Symbol;Acc:MGI:1338035]	protein_coding;retained_intron	0.0289486	0.00445602	0.039254	0.0183856	0.027018	0.0987573	0.12507	0.113003	0.510637	0.631947	0.0798033	-3.64741	9.98456e-08	1.0444e-05	down	yes
ENSMUSG00000041670	Rims1	ENSMUST00000164877;ENSMUST00000097811;ENSMUST00000115273;ENSMUST00000081544;ENSMUST00000097808;ENSMUST00000239255;ENSMUST00000097809;ENSMUST00000239339;ENSMUST00000185942;ENSMUST00000218140;ENSMUST00000097810	GO:0005515(protein binding);GO:0006836(neurotransmitter transport);GO:0006886(intracellular protein transport);GO:0006887(exocytosis);GO:0016020(membrane);GO:0017137(Rab GTPase binding);GO:0030054(cell junction);GO:0045202(synapse);GO:0046872(metal ion binding);GO:0048786(presynaptic active zone);GO:0060478(acrosomal vesicle exocytosis);GO:0065003(protein-containing complex assembly);GO:1903861(p…	04721(Synaptic vesicle cycle);04723(Retrograde endocannabinoid signaling);04723(Retrograde endocannabinoid signaling)	K15291	NA	regulating synaptic membrane exocytosis 1 [Source:MGI Symbol;Acc:MGI:2152971]	protein_coding;processed_transcript	0.962049	1.87967	1.21654	0.986517	1.03406	2.93477	4.21748	2.006	4.76409	4.90591	0.322857	-1.63103	1.00901e-07	1.0488e-05	down	yes
ENSMUSG00000026478	Lamc1	ENSMUST00000027752;ENSMUST00000161744;ENSMUST00000159251;ENSMUST00000160515;ENSMUST00000163011	GO:0005201(extracellular matrix structural constituent);GO:0005604(basement membrane);GO:0005606(laminin-1 complex);GO:0007155(cell adhesion);GO:0016020(membrane);GO:0016477(cell migration);GO:0022617(extracellular matrix disassembly);GO:0031012(extracellular matrix);GO:0031581(hemidesmosome assembly);GO:0034446(substrate adhesion-dependent cell spreading);GO:0062023(collagen-containing extracell…	04151(PI3K-Akt signaling pathway);04510(Focal adhesion);04512(ECM-receptor interaction);05020(Prion diseases);05145(Toxoplasmosis);05146(Amoebiasis);05165(Human papillomavirus infection);05200(Pathways in cancer);05222(Small cell lung cancer);05222(Small cell lung cancer)	K05635	NA	laminin, gamma 1 [Source:MGI Symbol;Acc:MGI:99914]	protein_coding;retained_intron;nonsense_mediated_decay	4.01969	2.22736	2.13482	2.29054	2.1695	5.01257	5.89383	5.1667	9.69756	18.7449	0.288481	-1.79345	1.02821e-07	1.06123e-05	down	yes
[truncated: 1,280 more rows]
